# Supplementary material for: Novel non-invasive in-house fabricated wearable system with a hybrid algorithm for fetal movement recognition
Source: PLoS One. 2021 Jul 13;16(7):e0254560. doi: 10.1371/journal.pone.0254560 (PMC8277045; doi:10.1371/journal.pone.0254560)
Supplement: S1 File — The main fiction of this mobile application is to collect data from the SD card and to transfer the data to an online cloud. The analysis will be conducted in the cloud it self and the application will retrieve the kick count per session. Furthermore, it will store and record the fetal movement patters with date and time stamp. (ZIP) [file pone.0254560.s001.zip]

Archive with 2,501 entries (1,907 files):
- KickCount/.gitignore
- KickCount/.gradle/
- KickCount/.gradle/6.1.1/
- KickCount/.gradle/6.1.1/executionHistory/
- KickCount/.gradle/6.1.1/executionHistory/executionHistory.bin
- KickCount/.gradle/6.1.1/executionHistory/executionHistory.lock
- KickCount/.gradle/6.1.1/fileChanges/
- KickCount/.gradle/6.1.1/fileChanges/last-build.bin
- KickCount/.gradle/6.1.1/fileContent/
- KickCount/.gradle/6.1.1/fileContent/fileContent.lock
- KickCount/.gradle/6.1.1/fileHashes/
- KickCount/.gradle/6.1.1/fileHashes/fileHashes.bin
- KickCount/.gradle/6.1.1/fileHashes/fileHashes.lock
- KickCount/.gradle/6.1.1/fileHashes/resourceHashesCache.bin
- KickCount/.gradle/6.1.1/gc.properties
- KickCount/.gradle/6.1.1/javaCompile/
- KickCount/.gradle/6.1.1/javaCompile/classAnalysis.bin
- KickCount/.gradle/6.1.1/javaCompile/jarAnalysis.bin
- KickCount/.gradle/6.1.1/javaCompile/javaCompile.lock
- KickCount/.gradle/6.1.1/javaCompile/taskHistory.bin
- KickCount/.gradle/6.1.1/vcsMetadata-1/
- KickCount/.gradle/buildOutputCleanup/
- KickCount/.gradle/buildOutputCleanup/buildOutputCleanup.lock
- KickCount/.gradle/buildOutputCleanup/cache.properties
- KickCount/.gradle/buildOutputCleanup/outputFiles.bin
- KickCount/.gradle/checksums/
- KickCount/.gradle/checksums/checksums.lock
- KickCount/.gradle/checksums/md5-checksums.bin
- KickCount/.gradle/checksums/sha1-checksums.bin
- KickCount/.gradle/vcs-1/
- KickCount/.gradle/vcs-1/gc.properties
- KickCount/app/
- KickCount/app/.gitignore
- KickCount/app/app.iml
- KickCount/app/build.gradle
- KickCount/app/build/
- KickCount/app/build/generated/
- KickCount/app/build/generated/ap_generated_sources/
- KickCount/app/build/generated/ap_generated_sources/debug/
- KickCount/app/build/generated/ap_generated_sources/debug/out/
- KickCount/app/build/generated/ap_generated_sources/release/
- KickCount/app/build/generated/ap_generated_sources/release/out/
- KickCount/app/build/generated/not_namespaced_r_class_sources/
- KickCount/app/build/generated/not_namespaced_r_class_sources/debug/
- KickCount/app/build/generated/not_namespaced_r_class_sources/debug/processDebugResources/
- KickCount/app/build/generated/not_namespaced_r_class_sources/debug/processDebugResources/r/
- KickCount/app/build/generated/not_namespaced_r_class_sources/debug/processDebugResources/r/androidx/
- KickCount/app/build/generated/not_namespaced_r_class_sources/debug/processDebugResources/r/androidx/appcompat/
- KickCount/app/build/generated/not_namespaced_r_class_sources/debug/processDebugResources/r/androidx/appcompat/R.java
- KickCount/app/build/generated/not_namespaced_r_class_sources/debug/processDebugResources/r/androidx/arch/
- KickCount/app/build/generated/not_namespaced_r_class_sources/debug/processDebugResources/r/androidx/arch/core/
- KickCount/app/build/generated/not_namespaced_r_class_sources/debug/processDebugResources/r/androidx/arch/core/R.java
- KickCount/app/build/generated/not_namespaced_r_class_sources/debug/processDebugResources/r/androidx/asynclayoutinflater/
- KickCount/app/build/generated/not_namespaced_r_class_sources/debug/processDebugResources/r/androidx/asynclayoutinflater/R.java
- KickCount/app/build/generated/not_namespaced_r_class_sources/debug/processDebugResources/r/androidx/cardview/
- KickCount/app/build/generated/not_namespaced_r_class_sources/debug/processDebugResources/r/androidx/cardview/R.java
- KickCount/app/build/generated/not_namespaced_r_class_sources/debug/processDebugResources/r/androidx/constraintlayout/
- KickCount/app/build/generated/not_namespaced_r_class_sources/debug/processDebugResources/r/androidx/constraintlayout/widget/
- KickCount/app/build/generated/not_namespaced_r_class_sources/debug/processDebugResources/r/androidx/constraintlayout/widget/R.java
- KickCount/app/build/generated/not_namespaced_r_class_sources/debug/processDebugResources/r/androidx/coordinatorlayout/
- KickCount/app/build/generated/not_namespaced_r_class_sources/debug/processDebugResources/r/androidx/coordinatorlayout/R.java
- KickCount/app/build/generated/not_namespaced_r_class_sources/debug/processDebugResources/r/androidx/core/
- KickCount/app/build/generated/not_namespaced_r_class_sources/debug/processDebugResources/r/androidx/core/R.java
- KickCount/app/build/generated/not_namespaced_r_class_sources/debug/processDebugResources/r/androidx/cursoradapter/
- KickCount/app/build/generated/not_namespaced_r_class_sources/debug/processDebugResources/r/androidx/cursoradapter/R.java
- KickCount/app/build/generated/not_namespaced_r_class_sources/debug/processDebugResources/r/androidx/customview/
- KickCount/app/build/generated/not_namespaced_r_class_sources/debug/processDebugResources/r/androidx/customview/R.java
- KickCount/app/build/generated/not_namespaced_r_class_sources/debug/processDebugResources/r/androidx/documentfile/
- KickCount/app/build/generated/not_namespaced_r_class_sources/debug/processDebugResources/r/androidx/documentfile/R.java
- KickCount/app/build/generated/not_namespaced_r_class_sources/debug/processDebugResources/r/androidx/drawerlayout/
- KickCount/app/build/generated/not_namespaced_r_class_sources/debug/processDebugResources/r/androidx/drawerlayout/R.java
- KickCount/app/build/generated/not_namespaced_r_class_sources/debug/processDebugResources/r/androidx/fragment/
- KickCount/app/build/generated/not_namespaced_r_class_sources/debug/processDebugResources/r/androidx/fragment/R.java
- KickCount/app/build/generated/not_namespaced_r_class_sources/debug/processDebugResources/r/androidx/interpolator/
- KickCount/app/build/generated/not_namespaced_r_class_sources/debug/processDebugResources/r/androidx/interpolator/R.java
- KickCount/app/build/generated/not_namespaced_r_class_sources/debug/processDebugResources/r/androidx/legacy/
- KickCount/app/build/generated/not_namespaced_r_class_sources/debug/processDebugResources/r/androidx/legacy/coreui/
- KickCount/app/build/generated/not_namespaced_r_class_sources/debug/processDebugResources/r/androidx/legacy/coreui/R.java
- KickCount/app/build/generated/not_namespaced_r_class_sources/debug/processDebugResources/r/androidx/legacy/coreutils/
- KickCount/app/build/generated/not_namespaced_r_class_sources/debug/processDebugResources/r/androidx/legacy/coreutils/R.java
- KickCount/app/build/generated/not_namespaced_r_class_sources/debug/processDebugResources/r/androidx/lifecycle/
- KickCount/app/build/generated/not_namespaced_r_class_sources/debug/processDebugResources/r/androidx/lifecycle/livedata/
- KickCount/app/build/generated/not_namespaced_r_class_sources/debug/processDebugResources/r/androidx/lifecycle/livedata/core/
- KickCount/app/build/generated/not_namespaced_r_class_sources/debug/processDebugResources/r/androidx/lifecycle/livedata/core/R.java
- KickCount/app/build/generated/not_namespaced_r_class_sources/debug/processDebugResources/r/androidx/lifecycle/livedata/R.java
- KickCount/app/build/generated/not_namespaced_r_class_sources/debug/processDebugResources/r/androidx/lifecycle/R.java
- KickCount/app/build/generated/not_namespaced_r_class_sources/debug/processDebugResources/r/androidx/lifecycle/viewmodel/
- KickCount/app/build/generated/not_namespaced_r_class_sources/debug/processDebugResources/r/androidx/lifecycle/viewmodel/R.java
- KickCount/app/build/generated/not_namespaced_r_class_sources/debug/processDebugResources/r/androidx/loader/
- KickCount/app/build/generated/not_namespaced_r_class_sources/debug/processDebugResources/r/androidx/loader/R.java
- KickCount/app/build/generated/not_namespaced_r_class_sources/debug/processDebugResources/r/androidx/localbroadcastmanager/
- KickCount/app/build/generated/not_namespaced_r_class_sources/debug/processDebugResources/r/androidx/localbroadcastmanager/R.java
- KickCount/app/build/generated/not_namespaced_r_class_sources/debug/processDebugResources/r/androidx/print/
- KickCount/app/build/generated/not_namespaced_r_class_sources/debug/processDebugResources/r/androidx/print/R.java
- KickCount/app/build/generated/not_namespaced_r_class_sources/debug/processDebugResources/r/androidx/recyclerview/
- KickCount/app/build/generated/not_namespaced_r_class_sources/debug/processDebugResources/r/androidx/recyclerview/R.java
- KickCount/app/build/generated/not_namespaced_r_class_sources/debug/processDebugResources/r/androidx/slidingpanelayout/
- KickCount/app/build/generated/not_namespaced_r_class_sources/debug/processDebugResources/r/androidx/slidingpanelayout/R.java
- KickCount/app/build/generated/not_namespaced_r_class_sources/debug/processDebugResources/r/androidx/swiperefreshlayout/
- KickCount/app/build/generated/not_namespaced_r_class_sources/debug/processDebugResources/r/androidx/swiperefreshlayout/R.java
- KickCount/app/build/generated/not_namespaced_r_class_sources/debug/processDebugResources/r/androidx/transition/
- KickCount/app/build/generated/not_namespaced_r_class_sources/debug/processDebugResources/r/androidx/transition/R.java
- KickCount/app/build/generated/not_namespaced_r_class_sources/debug/processDebugResources/r/androidx/vectordrawable/
- KickCount/app/build/generated/not_namespaced_r_class_sources/debug/processDebugResources/r/androidx/vectordrawable/R.java
- KickCount/app/build/generated/not_namespaced_r_class_sources/debug/processDebugResources/r/androidx/versionedparcelable/
- KickCount/app/build/generated/not_namespaced_r_class_sources/debug/processDebugResources/r/androidx/versionedparcelable/R.java
- KickCount/app/build/generated/not_namespaced_r_class_sources/debug/processDebugResources/r/androidx/viewpager/
- KickCount/app/build/generated/not_namespaced_r_class_sources/debug/processDebugResources/r/androidx/viewpager/R.java
- KickCount/app/build/generated/not_namespaced_r_class_sources/debug/processDebugResources/r/com/
- KickCount/app/build/generated/not_namespaced_r_class_sources/debug/processDebugResources/r/com/android/
- KickCount/app/build/generated/not_namespaced_r_class_sources/debug/processDebugResources/r/com/android/volley/
- KickCount/app/build/generated/not_namespaced_r_class_sources/debug/processDebugResources/r/com/android/volley/R.java
- KickCount/app/build/generated/not_namespaced_r_class_sources/debug/processDebugResources/r/com/example/
- KickCount/app/build/generated/not_namespaced_r_class_sources/debug/processDebugResources/r/com/example/myapplication/
- KickCount/app/build/generated/not_namespaced_r_class_sources/debug/processDebugResources/r/com/example/myapplication/R.java
- KickCount/app/build/generated/not_namespaced_r_class_sources/debug/processDebugResources/r/com/google/
- KickCount/app/build/generated/not_namespaced_r_class_sources/debug/processDebugResources/r/com/google/android/
- KickCount/app/build/generated/not_namespaced_r_class_sources/debug/processDebugResources/r/com/google/android/material/
- KickCount/app/build/generated/not_namespaced_r_class_sources/debug/processDebugResources/r/com/google/android/material/R.java
- KickCount/app/build/generated/not_namespaced_r_class_sources/debug/r/
- KickCount/app/build/generated/not_namespaced_r_class_sources/debug/r/androidx/
- KickCount/app/build/generated/not_namespaced_r_class_sources/debug/r/androidx/appcompat/
- KickCount/app/build/generated/not_namespaced_r_class_sources/debug/r/androidx/appcompat/R.java
- KickCount/app/build/generated/not_namespaced_r_class_sources/debug/r/androidx/arch/
- KickCount/app/build/generated/not_namespaced_r_class_sources/debug/r/androidx/arch/core/
- KickCount/app/build/generated/not_namespaced_r_class_sources/debug/r/androidx/arch/core/R.java
- KickCount/app/build/generated/not_namespaced_r_class_sources/debug/r/androidx/asynclayoutinflater/
- KickCount/app/build/generated/not_namespaced_r_class_sources/debug/r/androidx/asynclayoutinflater/R.java
- KickCount/app/build/generated/not_namespaced_r_class_sources/debug/r/androidx/cardview/
- KickCount/app/build/generated/not_namespaced_r_class_sources/debug/r/androidx/cardview/R.java
- KickCount/app/build/generated/not_namespaced_r_class_sources/debug/r/androidx/constraintlayout/
- KickCount/app/build/generated/not_namespaced_r_class_sources/debug/r/androidx/constraintlayout/widget/
- KickCount/app/build/generated/not_namespaced_r_class_sources/debug/r/androidx/constraintlayout/widget/R.java
- KickCount/app/build/generated/not_namespaced_r_class_sources/debug/r/androidx/coordinatorlayout/
- KickCount/app/build/generated/not_namespaced_r_class_sources/debug/r/androidx/coordinatorlayout/R.java
- KickCount/app/build/generated/not_namespaced_r_class_sources/debug/r/androidx/core/
- KickCount/app/build/generated/not_namespaced_r_class_sources/debug/r/androidx/core/R.java
- KickCount/app/build/generated/not_namespaced_r_class_sources/debug/r/androidx/cursoradapter/
- KickCount/app/build/generated/not_namespaced_r_class_sources/debug/r/androidx/cursoradapter/R.java
- KickCount/app/build/generated/not_namespaced_r_class_sources/debug/r/androidx/customview/
- KickCount/app/build/generated/not_namespaced_r_class_sources/debug/r/androidx/customview/R.java
- KickCount/app/build/generated/not_namespaced_r_class_sources/debug/r/androidx/documentfile/
- KickCount/app/build/generated/not_namespaced_r_class_sources/debug/r/androidx/documentfile/R.java
- KickCount/app/build/generated/not_namespaced_r_class_sources/debug/r/androidx/drawerlayout/
- KickCount/app/build/generated/not_namespaced_r_class_sources/debug/r/androidx/drawerlayout/R.java
- KickCount/app/build/generated/not_namespaced_r_class_sources/debug/r/androidx/fragment/
- KickCount/app/build/generated/not_namespaced_r_class_sources/debug/r/androidx/fragment/R.java
- KickCount/app/build/generated/not_namespaced_r_class_sources/debug/r/androidx/interpolator/
- KickCount/app/build/generated/not_namespaced_r_class_sources/debug/r/androidx/interpolator/R.java
- KickCount/app/build/generated/not_namespaced_r_class_sources/debug/r/androidx/legacy/
- KickCount/app/build/generated/not_namespaced_r_class_sources/debug/r/androidx/legacy/coreui/
- KickCount/app/build/generated/not_namespaced_r_class_sources/debug/r/androidx/legacy/coreui/R.java
- KickCount/app/build/generated/not_namespaced_r_class_sources/debug/r/androidx/legacy/coreutils/
- KickCount/app/build/generated/not_namespaced_r_class_sources/debug/r/androidx/legacy/coreutils/R.java
- KickCount/app/build/generated/not_namespaced_r_class_sources/debug/r/androidx/lifecycle/
- KickCount/app/build/generated/not_namespaced_r_class_sources/debug/r/androidx/lifecycle/livedata/
- KickCount/app/build/generated/not_namespaced_r_class_sources/debug/r/androidx/lifecycle/livedata/core/
- KickCount/app/build/generated/not_namespaced_r_class_sources/debug/r/androidx/lifecycle/livedata/core/R.java
- KickCount/app/build/generated/not_namespaced_r_class_sources/debug/r/androidx/lifecycle/livedata/R.java
- KickCount/app/build/generated/not_namespaced_r_class_sources/debug/r/androidx/lifecycle/R.java
- KickCount/app/build/generated/not_namespaced_r_class_sources/debug/r/androidx/lifecycle/viewmodel/
- KickCount/app/build/generated/not_namespaced_r_class_sources/debug/r/androidx/lifecycle/viewmodel/R.java
- KickCount/app/build/generated/not_namespaced_r_class_sources/debug/r/androidx/loader/
- KickCount/app/build/generated/not_namespaced_r_class_sources/debug/r/androidx/loader/R.java
- KickCount/app/build/generated/not_namespaced_r_class_sources/debug/r/androidx/localbroadcastmanager/
- KickCount/app/build/generated/not_namespaced_r_class_sources/debug/r/androidx/localbroadcastmanager/R.java
- KickCount/app/build/generated/not_namespaced_r_class_sources/debug/r/androidx/print/
- KickCount/app/build/generated/not_namespaced_r_class_sources/debug/r/androidx/print/R.java
- KickCount/app/build/generated/not_namespaced_r_class_sources/debug/r/androidx/recyclerview/
- KickCount/app/build/generated/not_namespaced_r_class_sources/debug/r/androidx/recyclerview/R.java
- KickCount/app/build/generated/not_namespaced_r_class_sources/debug/r/androidx/slidingpanelayout/
- KickCount/app/build/generated/not_namespaced_r_class_sources/debug/r/androidx/slidingpanelayout/R.java
- KickCount/app/build/generated/not_namespaced_r_class_sources/debug/r/androidx/swiperefreshlayout/
- KickCount/app/build/generated/not_namespaced_r_class_sources/debug/r/androidx/swiperefreshlayout/R.java
- KickCount/app/build/generated/not_namespaced_r_class_sources/debug/r/androidx/transition/
- KickCount/app/build/generated/not_namespaced_r_class_sources/debug/r/androidx/transition/R.java
- KickCount/app/build/generated/not_namespaced_r_class_sources/debug/r/androidx/vectordrawable/
- KickCount/app/build/generated/not_namespaced_r_class_sources/debug/r/androidx/vectordrawable/R.java
- KickCount/app/build/generated/not_namespaced_r_class_sources/debug/r/androidx/versionedparcelable/
- KickCount/app/build/generated/not_namespaced_r_class_sources/debug/r/androidx/versionedparcelable/R.java
- KickCount/app/build/generated/not_namespaced_r_class_sources/debug/r/androidx/viewpager/
- KickCount/app/build/generated/not_namespaced_r_class_sources/debug/r/androidx/viewpager/R.java
- KickCount/app/build/generated/not_namespaced_r_class_sources/debug/r/com/
- KickCount/app/build/generated/not_namespaced_r_class_sources/debug/r/com/android/
- KickCount/app/build/generated/not_namespaced_r_class_sources/debug/r/com/android/volley/
- KickCount/app/build/generated/not_namespaced_r_class_sources/debug/r/com/android/volley/R.java
- KickCount/app/build/generated/not_namespaced_r_class_sources/debug/r/com/example/
- KickCount/app/build/generated/not_namespaced_r_class_sources/debug/r/com/example/myapplication/
- KickCount/app/build/generated/not_namespaced_r_class_sources/debug/r/com/example/myapplication/R.java
- KickCount/app/build/generated/not_namespaced_r_class_sources/debug/r/com/gauravk/
- KickCount/app/build/generated/not_namespaced_r_class_sources/debug/r/com/gauravk/bubblenavigation/
- KickCount/app/build/generated/not_namespaced_r_class_sources/debug/r/com/gauravk/bubblenavigation/R.java
- KickCount/app/build/generated/not_namespaced_r_class_sources/debug/r/com/github/
- KickCount/app/build/generated/not_namespaced_r_class_sources/debug/r/com/github/vipulasri/
- KickCount/app/build/generated/not_namespaced_r_class_sources/debug/r/com/github/vipulasri/timelineview/
- KickCount/app/build/generated/not_namespaced_r_class_sources/debug/r/com/github/vipulasri/timelineview/R.java
- KickCount/app/build/generated/not_namespaced_r_class_sources/debug/r/com/google/
- KickCount/app/build/generated/not_namespaced_r_class_sources/debug/r/com/google/android/
- KickCount/app/build/generated/not_namespaced_r_class_sources/debug/r/com/google/android/material/
- KickCount/app/build/generated/not_namespaced_r_class_sources/debug/r/com/google/android/material/R.java
- KickCount/app/build/generated/not_namespaced_r_class_sources/debug/r/com/victor/
- KickCount/app/build/generated/not_namespaced_r_class_sources/debug/r/com/victor/loading/
- KickCount/app/build/generated/not_namespaced_r_class_sources/debug/r/com/victor/loading/R.java
- KickCount/app/build/generated/not_namespaced_r_class_sources/release/
- KickCount/app/build/generated/not_namespaced_r_class_sources/release/r/
- KickCount/app/build/generated/not_namespaced_r_class_sources/release/r/androidx/
- KickCount/app/build/generated/not_namespaced_r_class_sources/release/r/androidx/appcompat/
- KickCount/app/build/generated/not_namespaced_r_class_sources/release/r/androidx/appcompat/R.java
- KickCount/app/build/generated/not_namespaced_r_class_sources/release/r/androidx/arch/
- KickCount/app/build/generated/not_namespaced_r_class_sources/release/r/androidx/arch/core/
- KickCount/app/build/generated/not_namespaced_r_class_sources/release/r/androidx/arch/core/R.java
- KickCount/app/build/generated/not_namespaced_r_class_sources/release/r/androidx/asynclayoutinflater/
- KickCount/app/build/generated/not_namespaced_r_class_sources/release/r/androidx/asynclayoutinflater/R.java
- KickCount/app/build/generated/not_namespaced_r_class_sources/release/r/androidx/cardview/
- KickCount/app/build/generated/not_namespaced_r_class_sources/release/r/androidx/cardview/R.java
- KickCount/app/build/generated/not_namespaced_r_class_sources/release/r/androidx/constraintlayout/
- KickCount/app/build/generated/not_namespaced_r_class_sources/release/r/androidx/constraintlayout/widget/
- KickCount/app/build/generated/not_namespaced_r_class_sources/release/r/androidx/constraintlayout/widget/R.java
- KickCount/app/build/generated/not_namespaced_r_class_sources/release/r/androidx/coordinatorlayout/
- KickCount/app/build/generated/not_namespaced_r_class_sources/release/r/androidx/coordinatorlayout/R.java
- KickCount/app/build/generated/not_namespaced_r_class_sources/release/r/androidx/core/
- KickCount/app/build/generated/not_namespaced_r_class_sources/release/r/androidx/core/R.java
- KickCount/app/build/generated/not_namespaced_r_class_sources/release/r/androidx/cursoradapter/
- KickCount/app/build/generated/not_namespaced_r_class_sources/release/r/androidx/cursoradapter/R.java
- KickCount/app/build/generated/not_namespaced_r_class_sources/release/r/androidx/customview/
- KickCount/app/build/generated/not_namespaced_r_class_sources/release/r/androidx/customview/R.java
- KickCount/app/build/generated/not_namespaced_r_class_sources/release/r/androidx/documentfile/
- KickCount/app/build/generated/not_namespaced_r_class_sources/release/r/androidx/documentfile/R.java
- KickCount/app/build/generated/not_namespaced_r_class_sources/release/r/androidx/drawerlayout/
- KickCount/app/build/generated/not_namespaced_r_class_sources/release/r/androidx/drawerlayout/R.java
- KickCount/app/build/generated/not_namespaced_r_class_sources/release/r/androidx/fragment/
- KickCount/app/build/generated/not_namespaced_r_class_sources/release/r/androidx/fragment/R.java
- KickCount/app/build/generated/not_namespaced_r_class_sources/release/r/androidx/interpolator/
- KickCount/app/build/generated/not_namespaced_r_class_sources/release/r/androidx/interpolator/R.java
- KickCount/app/build/generated/not_namespaced_r_class_sources/release/r/androidx/legacy/
- KickCount/app/build/generated/not_namespaced_r_class_sources/release/r/androidx/legacy/coreui/
- KickCount/app/build/generated/not_namespaced_r_class_sources/release/r/androidx/legacy/coreui/R.java
- KickCount/app/build/generated/not_namespaced_r_class_sources/release/r/androidx/legacy/coreutils/
- KickCount/app/build/generated/not_namespaced_r_class_sources/release/r/androidx/legacy/coreutils/R.java
- KickCount/app/build/generated/not_namespaced_r_class_sources/release/r/androidx/lifecycle/
- KickCount/app/build/generated/not_namespaced_r_class_sources/release/r/androidx/lifecycle/livedata/
- KickCount/app/build/generated/not_namespaced_r_class_sources/release/r/androidx/lifecycle/livedata/core/
- KickCount/app/build/generated/not_namespaced_r_class_sources/release/r/androidx/lifecycle/livedata/core/R.java
- KickCount/app/build/generated/not_namespaced_r_class_sources/release/r/androidx/lifecycle/livedata/R.java
- KickCount/app/build/generated/not_namespaced_r_class_sources/release/r/androidx/lifecycle/R.java
- KickCount/app/build/generated/not_namespaced_r_class_sources/release/r/androidx/lifecycle/viewmodel/
- KickCount/app/build/generated/not_namespaced_r_class_sources/release/r/androidx/lifecycle/viewmodel/R.java
- KickCount/app/build/generated/not_namespaced_r_class_sources/release/r/androidx/loader/
- KickCount/app/build/generated/not_namespaced_r_class_sources/release/r/androidx/loader/R.java
- KickCount/app/build/generated/not_namespaced_r_class_sources/release/r/androidx/localbroadcastmanager/
- KickCount/app/build/generated/not_namespaced_r_class_sources/release/r/androidx/localbroadcastmanager/R.java
- KickCount/app/build/generated/not_namespaced_r_class_sources/release/r/androidx/print/
- KickCount/app/build/generated/not_namespaced_r_class_sources/release/r/androidx/print/R.java
- KickCount/app/build/generated/not_namespaced_r_class_sources/release/r/androidx/recyclerview/
- KickCount/app/build/generated/not_namespaced_r_class_sources/release/r/androidx/recyclerview/R.java
- KickCount/app/build/generated/not_namespaced_r_class_sources/release/r/androidx/slidingpanelayout/
- KickCount/app/build/generated/not_namespaced_r_class_sources/release/r/androidx/slidingpanelayout/R.java
- KickCount/app/build/generated/not_namespaced_r_class_sources/release/r/androidx/swiperefreshlayout/
- KickCount/app/build/generated/not_namespaced_r_class_sources/release/r/androidx/swiperefreshlayout/R.java
- KickCount/app/build/generated/not_namespaced_r_class_sources/release/r/androidx/transition/
- KickCount/app/build/generated/not_namespaced_r_class_sources/release/r/androidx/transition/R.java
- KickCount/app/build/generated/not_namespaced_r_class_sources/release/r/androidx/vectordrawable/
- KickCount/app/build/generated/not_namespaced_r_class_sources/release/r/androidx/vectordrawable/R.java
- KickCount/app/build/generated/not_namespaced_r_class_sources/release/r/androidx/versionedparcelable/
- KickCount/app/build/generated/not_namespaced_r_class_sources/release/r/androidx/versionedparcelable/R.java
- KickCount/app/build/generated/not_namespaced_r_class_sources/release/r/androidx/viewpager/
- KickCount/app/build/generated/not_namespaced_r_class_sources/release/r/androidx/viewpager/R.java
- KickCount/app/build/generated/not_namespaced_r_class_sources/release/r/com/
- KickCount/app/build/generated/not_namespaced_r_class_sources/release/r/com/android/
- KickCount/app/build/generated/not_namespaced_r_class_sources/release/r/com/android/volley/
- KickCount/app/build/generated/not_namespaced_r_class_sources/release/r/com/android/volley/R.java
- KickCount/app/build/generated/not_namespaced_r_class_sources/release/r/com/example/
- KickCount/app/build/generated/not_namespaced_r_class_sources/release/r/com/example/myapplication/
- KickCount/app/build/generated/not_namespaced_r_class_sources/release/r/com/example/myapplication/R.java
- KickCount/app/build/generated/not_namespaced_r_class_sources/release/r/com/gauravk/
- KickCount/app/build/generated/not_namespaced_r_class_sources/release/r/com/gauravk/bubblenavigation/
- KickCount/app/build/generated/not_namespaced_r_class_sources/release/r/com/gauravk/bubblenavigation/R.java
- KickCount/app/build/generated/not_namespaced_r_class_sources/release/r/com/github/
- KickCount/app/build/generated/not_namespaced_r_class_sources/release/r/com/github/vipulasri/
- KickCount/app/build/generated/not_namespaced_r_class_sources/release/r/com/github/vipulasri/timelineview/
- KickCount/app/build/generated/not_namespaced_r_class_sources/release/r/com/github/vipulasri/timelineview/R.java
- KickCount/app/build/generated/not_namespaced_r_class_sources/release/r/com/google/
- KickCount/app/build/generated/not_namespaced_r_class_sources/release/r/com/google/android/
- KickCount/app/build/generated/not_namespaced_r_class_sources/release/r/com/google/android/material/
- KickCount/app/build/generated/not_namespaced_r_class_sources/release/r/com/google/android/material/R.java
- KickCount/app/build/generated/not_namespaced_r_class_sources/release/r/com/victor/
- KickCount/app/build/generated/not_namespaced_r_class_sources/release/r/com/victor/loading/
- KickCount/app/build/generated/not_namespaced_r_class_sources/release/r/com/victor/loading/R.java
- KickCount/app/build/generated/res/
- KickCount/app/build/generated/res/pngs/
- KickCount/app/build/generated/res/pngs/debug/
- KickCount/app/build/generated/res/pngs/release/
- KickCount/app/build/generated/res/resValues/
- KickCount/app/build/generated/res/resValues/debug/
- KickCount/app/build/generated/res/resValues/release/
- KickCount/app/build/generated/source/
- KickCount/app/build/generated/source/apt/
- KickCount/app/build/generated/source/apt/debug/
- KickCount/app/build/generated/source/buildConfig/
- KickCount/app/build/generated/source/buildConfig/androidTest/
[truncated: 2,201 more entries]
