# Supplementary material for: Novel non-invasive in-house fabricated wearable system with a hybrid algorithm for fetal movement recognition
Source: PLoS One. 2021 Jul 13;16(7):e0254560. doi: 10.1371/journal.pone.0254560 (PMC8277045; doi:10.1371/journal.pone.0254560)
Supplement: S1 File — The main fiction of this mobile application is to collect data from the SD card and to transfer the data to an online cloud. The analysis will be conducted in the cloud it self and the application will retrieve the kick count per session. Furthermore, it will store and record the fetal movement patters with date and time stamp. (ZIP) [file pone.0254560.s001.zip › KickCount/app/build/generated/not_namespaced_r_class_sources/debug/processDebugResources/r/androidx/appcompat/R.java]

/* AUTO-GENERATED FILE.  DO NOT MODIFY.
 *
 * This class was automatically generated by the
 * gradle plugin from the resource data it found. It
 * should not be modified by hand.
 */
package androidx.appcompat;

public final class R {
    private R() {}

    public static final class anim {
        private anim() {}

        public static final int abc_fade_in = 0x7f010000;
        public static final int abc_fade_out = 0x7f010001;
        public static final int abc_grow_fade_in_from_bottom = 0x7f010002;
        public static final int abc_popup_enter = 0x7f010003;
        public static final int abc_popup_exit = 0x7f010004;
        public static final int abc_shrink_fade_out_from_bottom = 0x7f010005;
        public static final int abc_slide_in_bottom = 0x7f010006;
        public static final int abc_slide_in_top = 0x7f010007;
        public static final int abc_slide_out_bottom = 0x7f010008;
        public static final int abc_slide_out_top = 0x7f010009;
        public static final int abc_tooltip_enter = 0x7f01000a;
        public static final int abc_tooltip_exit = 0x7f01000b;
    }
    public static final class attr {
        private attr() {}

        public static final int actionBarDivider = 0x7f030000;
        public static final int actionBarItemBackground = 0x7f030001;
        public static final int actionBarPopupTheme = 0x7f030002;
        public static final int actionBarSize = 0x7f030003;
        public static final int actionBarSplitStyle = 0x7f030004;
        public static final int actionBarStyle = 0x7f030005;
        public static final int actionBarTabBarStyle = 0x7f030006;
        public static final int actionBarTabStyle = 0x7f030007;
        public static final int actionBarTabTextStyle = 0x7f030008;
        public static final int actionBarTheme = 0x7f030009;
        public static final int actionBarWidgetTheme = 0x7f03000a;
        public static final int actionButtonStyle = 0x7f03000b;
        public static final int actionDropDownStyle = 0x7f03000c;
        public static final int actionLayout = 0x7f03000d;
        public static final int actionMenuTextAppearance = 0x7f03000e;
        public static final int actionMenuTextColor = 0x7f03000f;
        public static final int actionModeBackground = 0x7f030010;
        public static final int actionModeCloseButtonStyle = 0x7f030011;
        public static final int actionModeCloseDrawable = 0x7f030012;
        public static final int actionModeCopyDrawable = 0x7f030013;
        public static final int actionModeCutDrawable = 0x7f030014;
        public static final int actionModeFindDrawable = 0x7f030015;
        public static final int actionModePasteDrawable = 0x7f030016;
        public static final int actionModePopupWindowStyle = 0x7f030017;
        public static final int actionModeSelectAllDrawable = 0x7f030018;
        public static final int actionModeShareDrawable = 0x7f030019;
        public static final int actionModeSplitBackground = 0x7f03001a;
        public static final int actionModeStyle = 0x7f03001b;
        public static final int actionModeWebSearchDrawable = 0x7f03001c;
        public static final int actionOverflowButtonStyle = 0x7f03001d;
        public static final int actionOverflowMenuStyle = 0x7f03001e;
        public static final int actionProviderClass = 0x7f03001f;
        public static final int actionViewClass = 0x7f030020;
        public static final int activityChooserViewStyle = 0x7f030021;
        public static final int alertDialogButtonGroupStyle = 0x7f030022;
        public static final int alertDialogCenterButtons = 0x7f030023;
        public static final int alertDialogStyle = 0x7f030024;
        public static final int alertDialogTheme = 0x7f030025;
        public static final int allowStacking = 0x7f030026;
        public static final int alpha = 0x7f030027;
        public static final int alphabeticModifiers = 0x7f030028;
        public static final int arrowHeadLength = 0x7f030029;
        public static final int arrowShaftLength = 0x7f03002a;
        public static final int autoCompleteTextViewStyle = 0x7f03002b;
        public static final int autoSizeMaxTextSize = 0x7f03002c;
        public static final int autoSizeMinTextSize = 0x7f03002d;
        public static final int autoSizePresetSizes = 0x7f03002e;
        public static final int autoSizeStepGranularity = 0x7f03002f;
        public static final int autoSizeTextType = 0x7f030030;
        public static final int background = 0x7f030031;
        public static final int backgroundSplit = 0x7f030032;
        public static final int backgroundStacked = 0x7f030033;
        public static final int backgroundTint = 0x7f030034;
        public static final int backgroundTintMode = 0x7f030035;
        public static final int barLength = 0x7f030036;
        public static final int borderlessButtonStyle = 0x7f030040;
        public static final int buttonBarButtonStyle = 0x7f03004e;
        public static final int buttonBarNegativeButtonStyle = 0x7f03004f;
        public static final int buttonBarNeutralButtonStyle = 0x7f030050;
        public static final int buttonBarPositiveButtonStyle = 0x7f030051;
        public static final int buttonBarStyle = 0x7f030052;
        public static final int buttonGravity = 0x7f030053;
        public static final int buttonIconDimen = 0x7f030054;
        public static final int buttonPanelSideLayout = 0x7f030055;
        public static final int buttonStyle = 0x7f030056;
        public static final int buttonStyleSmall = 0x7f030057;
        public static final int buttonTint = 0x7f030058;
        public static final int buttonTintMode = 0x7f030059;
        public static final int checkboxStyle = 0x7f030062;
        public static final int checkedTextViewStyle = 0x7f030067;
        public static final int closeIcon = 0x7f03007a;
        public static final int closeItemLayout = 0x7f030081;
        public static final int collapseContentDescription = 0x7f030082;
        public static final int collapseIcon = 0x7f030083;
        public static final int color = 0x7f030086;
        public static final int colorAccent = 0x7f030087;
        public static final int colorBackgroundFloating = 0x7f030088;
        public static final int colorButtonNormal = 0x7f030089;
        public static final int colorControlActivated = 0x7f03008a;
        public static final int colorControlHighlight = 0x7f03008b;
        public static final int colorControlNormal = 0x7f03008c;
        public static final int colorError = 0x7f03008d;
        public static final int colorPrimary = 0x7f03008e;
        public static final int colorPrimaryDark = 0x7f03008f;
        public static final int colorSwitchThumbNormal = 0x7f030091;
        public static final int commitIcon = 0x7f030092;
        public static final int contentDescription = 0x7f030096;
        public static final int contentInsetEnd = 0x7f030097;
        public static final int contentInsetEndWithActions = 0x7f030098;
        public static final int contentInsetLeft = 0x7f030099;
        public static final int contentInsetRight = 0x7f03009a;
        public static final int contentInsetStart = 0x7f03009b;
        public static final int contentInsetStartWithNavigation = 0x7f03009c;
        public static final int controlBackground = 0x7f0300a3;
        public static final int coordinatorLayoutStyle = 0x7f0300a4;
        public static final int customNavigationLayout = 0x7f0300aa;
        public static final int defaultQueryHint = 0x7f0300ab;
        public static final int dialogCornerRadius = 0x7f0300ac;
        public static final int dialogPreferredPadding = 0x7f0300ad;
        public static final int dialogTheme = 0x7f0300ae;
        public static final int displayOptions = 0x7f0300af;
        public static final int divider = 0x7f0300b0;
        public static final int dividerHorizontal = 0x7f0300b1;
        public static final int dividerPadding = 0x7f0300b2;
        public static final int dividerVertical = 0x7f0300b3;
        public static final int drawableSize = 0x7f0300b4;
        public static final int drawerArrowStyle = 0x7f0300b5;
        public static final int dropDownListViewStyle = 0x7f0300b6;
        public static final int dropdownListPreferredItemHeight = 0x7f0300b7;
        public static final int editTextBackground = 0x7f0300b8;
        public static final int editTextColor = 0x7f0300b9;
        public static final int editTextStyle = 0x7f0300ba;
        public static final int elevation = 0x7f0300bb;
        public static final int expandActivityOverflowButtonDrawable = 0x7f0300c1;
        public static final int firstBaselineToTopHeight = 0x7f0300d5;
        public static final int font = 0x7f0300d7;
        public static final int fontFamily = 0x7f0300d8;
        public static final int fontProviderAuthority = 0x7f0300d9;
        public static final int fontProviderCerts = 0x7f0300da;
        public static final int fontProviderFetchStrategy = 0x7f0300db;
        public static final int fontProviderFetchTimeout = 0x7f0300dc;
        public static final int fontProviderPackage = 0x7f0300dd;
        public static final int fontProviderQuery = 0x7f0300de;
        public static final int fontStyle = 0x7f0300df;
        public static final int fontVariationSettings = 0x7f0300e0;
        public static final int fontWeight = 0x7f0300e1;
        public static final int gapBetweenBars = 0x7f0300e3;
        public static final int goIcon = 0x7f0300e4;
        public static final int height = 0x7f0300e6;
        public static final int hideOnContentScroll = 0x7f0300eb;
        public static final int homeAsUpIndicator = 0x7f0300f0;
        public static final int homeLayout = 0x7f0300f1;
        public static final int icon = 0x7f0300f3;
        public static final int iconTint = 0x7f0300f9;
        public static final int iconTintMode = 0x7f0300fa;
        public static final int iconifiedByDefault = 0x7f0300fb;
        public static final int imageButtonStyle = 0x7f0300fc;
        public static final int indeterminateProgressStyle = 0x7f0300fd;
        public static final int initialActivityCount = 0x7f0300fe;
        public static final int isLightTheme = 0x7f030100;
        public static final int itemPadding = 0x7f030107;
        public static final int keylines = 0x7f03010d;
        public static final int lastBaselineToBottomHeight = 0x7f03010f;
        public static final int layout = 0x7f030110;
        public static final int layout_anchor = 0x7f030112;
        public static final int layout_anchorGravity = 0x7f030113;
        public static final int layout_behavior = 0x7f030114;
        public static final int layout_dodgeInsetEdges = 0x7f030140;
        public static final int layout_insetEdge = 0x7f030149;
        public static final int layout_keyline = 0x7f03014a;
        public static final int lineHeight = 0x7f03014f;
        public static final int listChoiceBackgroundIndicator = 0x7f030151;
        public static final int listDividerAlertDialog = 0x7f030152;
        public static final int listItemLayout = 0x7f030153;
        public static final int listLayout = 0x7f030154;
        public static final int listMenuViewStyle = 0x7f030155;
        public static final int listPopupWindowStyle = 0x7f030156;
        public static final int listPreferredItemHeight = 0x7f030157;
        public static final int listPreferredItemHeightLarge = 0x7f030158;
        public static final int listPreferredItemHeightSmall = 0x7f030159;
        public static final int listPreferredItemPaddingLeft = 0x7f03015a;
        public static final int listPreferredItemPaddingRight = 0x7f03015b;
        public static final int logo = 0x7f03015c;
        public static final int logoDescription = 0x7f03015d;
        public static final int maxButtonHeight = 0x7f030161;
        public static final int measureWithLargestChild = 0x7f030163;
        public static final int multiChoiceItemLayout = 0x7f030165;
        public static final int navigationContentDescription = 0x7f030166;
        public static final int navigationIcon = 0x7f030167;
        public static final int navigationMode = 0x7f030168;
        public static final int numericModifiers = 0x7f03016a;
        public static final int overlapAnchor = 0x7f03016b;
        public static final int paddingBottomNoButtons = 0x7f03016c;
        public static final int paddingEnd = 0x7f03016d;
        public static final int paddingStart = 0x7f03016e;
        public static final int paddingTopNoTitle = 0x7f03016f;
        public static final int panelBackground = 0x7f030170;
        public static final int panelMenuListTheme = 0x7f030171;
        public static final int panelMenuListWidth = 0x7f030172;
        public static final int popupMenuStyle = 0x7f030178;
        public static final int popupTheme = 0x7f030179;
        public static final int popupWindowStyle = 0x7f03017a;
        public static final int preserveIconSpacing = 0x7f03017b;
        public static final int progressBarPadding = 0x7f03017d;
        public static final int progressBarStyle = 0x7f03017e;
        public static final int queryBackground = 0x7f03017f;
        public static final int queryHint = 0x7f030180;
        public static final int radioButtonStyle = 0x7f030181;
        public static final int ratingBarStyle = 0x7f030182;
        public static final int ratingBarStyleIndicator = 0x7f030183;
        public static final int ratingBarStyleSmall = 0x7f030184;
        public static final int searchHintIcon = 0x7f03018a;
        public static final int searchIcon = 0x7f03018b;
        public static final int searchViewStyle = 0x7f03018c;
        public static final int seekBarStyle = 0x7f03018d;
        public static final int selectableItemBackground = 0x7f03018e;
        public static final int selectableItemBackgroundBorderless = 0x7f03018f;
        public static final int showAsAction = 0x7f030190;
        public static final int showDividers = 0x7f030191;
        public static final int showText = 0x7f030193;
        public static final int showTitle = 0x7f030194;
        public static final int singleChoiceItemLayout = 0x7f030195;
        public static final int spinBars = 0x7f03019b;
        public static final int spinnerDropDownItemStyle = 0x7f03019c;
        public static final int spinnerStyle = 0x7f03019d;
        public static final int splitTrack = 0x7f03019e;
        public static final int srcCompat = 0x7f03019f;
        public static final int state_above_anchor = 0x7f0301a1;
        public static final int statusBarBackground = 0x7f0301a6;
        public static final int subMenuArrow = 0x7f0301aa;
        public static final int submitBackground = 0x7f0301ab;
        public static final int subtitle = 0x7f0301ac;
        public static final int subtitleTextAppearance = 0x7f0301ad;
        public static final int subtitleTextColor = 0x7f0301ae;
        public static final int subtitleTextStyle = 0x7f0301af;
        public static final int suggestionRowLayout = 0x7f0301b0;
        public static final int switchMinWidth = 0x7f0301b1;
        public static final int switchPadding = 0x7f0301b2;
        public static final int switchStyle = 0x7f0301b3;
        public static final int switchTextAppearance = 0x7f0301b4;
        public static final int textAllCaps = 0x7f0301cf;
        public static final int textAppearanceLargePopupMenu = 0x7f0301da;
        public static final int textAppearanceListItem = 0x7f0301db;
        public static final int textAppearanceListItemSecondary = 0x7f0301dc;
        public static final int textAppearanceListItemSmall = 0x7f0301dd;
        public static final int textAppearancePopupMenuHeader = 0x7f0301df;
        public static final int textAppearanceSearchResultSubtitle = 0x7f0301e0;
        public static final int textAppearanceSearchResultTitle = 0x7f0301e1;
        public static final int textAppearanceSmallPopupMenu = 0x7f0301e2;
        public static final int textColorAlertDialogListItem = 0x7f0301e5;
        public static final int textColorSearchUrl = 0x7f0301e6;
        public static final int theme = 0x7f0301ea;
        public static final int thickness = 0x7f0301eb;
        public static final int thumbTextPadding = 0x7f0301ec;
        public static final int thumbTint = 0x7f0301ed;
        public static final int thumbTintMode = 0x7f0301ee;
        public static final int tickMark = 0x7f0301ef;
        public static final int tickMarkTint = 0x7f0301f0;
        public static final int tickMarkTintMode = 0x7f0301f1;
        public static final int tint = 0x7f0301f2;
        public static final int tintMode = 0x7f0301f3;
        public static final int title = 0x7f0301f4;
        public static final int titleMargin = 0x7f0301f6;
        public static final int titleMarginBottom = 0x7f0301f7;
        public static final int titleMarginEnd = 0x7f0301f8;
        public static final int titleMarginStart = 0x7f0301f9;
        public static final int titleMarginTop = 0x7f0301fa;
        public static final int titleMargins = 0x7f0301fb;
        public static final int titleTextAppearance = 0x7f0301fc;
        public static final int titleTextColor = 0x7f0301fd;
        public static final int titleTextStyle = 0x7f0301fe;
        public static final int toolbarNavigationButtonStyle = 0x7f030200;
        public static final int toolbarStyle = 0x7f030201;
        public static final int tooltipForegroundColor = 0x7f030202;
        public static final int tooltipFrameBackground = 0x7f030203;
        public static final int tooltipText = 0x7f030204;
        public static final int track = 0x7f030205;
        public static final int trackTint = 0x7f030206;
        public static final int trackTintMode = 0x7f030207;
        public static final int ttcIndex = 0x7f030208;
        public static final int viewInflaterClass = 0x7f03020a;
        public static final int voiceIcon = 0x7f03020b;
        public static final int windowActionBar = 0x7f03020c;
        public static final int windowActionBarOverlay = 0x7f03020d;
        public static final int windowActionModeOverlay = 0x7f03020e;
        public static final int windowFixedHeightMajor = 0x7f03020f;
        public static final int windowFixedHeightMinor = 0x7f030210;
        public static final int windowFixedWidthMajor = 0x7f030211;
        public static final int windowFixedWidthMinor = 0x7f030212;
        public static final int windowMinWidthMajor = 0x7f030213;
        public static final int windowMinWidthMinor = 0x7f030214;
        public static final int windowNoTitle = 0x7f030215;
    }
    public static final class bool {
        private bool() {}

        public static final int abc_action_bar_embed_tabs = 0x7f040000;
        public static final int abc_allow_stacked_button_bar = 0x7f040001;
        public static final int abc_config_actionMenuItemAllCaps = 0x7f040002;
    }
    public static final class color {
        private color() {}

        public static final int abc_background_cache_hint_selector_material_dark = 0x7f050000;
        public static final int abc_background_cache_hint_selector_material_light = 0x7f050001;
        public static final int abc_btn_colored_borderless_text_material = 0x7f050002;
        public static final int abc_btn_colored_text_material = 0x7f050003;
        public static final int abc_color_highlight_material = 0x7f050004;
        public static final int abc_hint_foreground_material_dark = 0x7f050005;
        public static final int abc_hint_foreground_material_light = 0x7f050006;
        public static final int abc_input_method_navigation_guard = 0x7f050007;
        public static final int abc_primary_text_disable_only_material_dark = 0x7f050008;
        public static final int abc_primary_text_disable_only_material_light = 0x7f050009;
        public static final int abc_primary_text_material_dark = 0x7f05000a;
        public static final int abc_primary_text_material_light = 0x7f05000b;
        public static final int abc_search_url_text = 0x7f05000c;
        public static final int abc_search_url_text_normal = 0x7f05000d;
        public static final int abc_search_url_text_pressed = 0x7f05000e;
        public static final int abc_search_url_text_selected = 0x7f05000f;
        public static final int abc_secondary_text_material_dark = 0x7f050010;
        public static final int abc_secondary_text_material_light = 0x7f050011;
        public static final int abc_tint_btn_checkable = 0x7f050012;
        public static final int abc_tint_default = 0x7f050013;
        public static final int abc_tint_edittext = 0x7f050014;
        public static final int abc_tint_seek_thumb = 0x7f050015;
        public static final int abc_tint_spinner = 0x7f050016;
        public static final int abc_tint_switch_track = 0x7f050017;
        public static final int accent_material_dark = 0x7f050018;
        public static final int accent_material_light = 0x7f050019;
        public static final int background_floating_material_dark = 0x7f05001a;
        public static final int background_floating_material_light = 0x7f05001b;
        public static final int background_material_dark = 0x7f05001c;
        public static final int background_material_light = 0x7f05001d;
        public static final int bright_foreground_disabled_material_dark = 0x7f05001e;
        public static final int bright_foreground_disabled_material_light = 0x7f05001f;
        public static final int bright_foreground_inverse_material_dark = 0x7f050020;
        public static final int bright_foreground_inverse_material_light = 0x7f050021;
        public static final int bright_foreground_material_dark = 0x7f050022;
        public static final int bright_foreground_material_light = 0x7f050023;
        public static final int button_material_dark = 0x7f050024;
        public static final int button_material_light = 0x7f050025;
        public static final int dim_foreground_disabled_material_dark = 0x7f05003a;
        public static final int dim_foreground_disabled_material_light = 0x7f05003b;
        public static final int dim_foreground_material_dark = 0x7f05003c;
        public static final int dim_foreground_material_light = 0x7f05003d;
        public static final int error_color_material_dark = 0x7f05003e;
        public static final int error_color_material_light = 0x7f05003f;
        public static final int foreground_material_dark = 0x7f050040;
        public static final int foreground_material_light = 0x7f050041;
        public static final int highlighted_text_material_dark = 0x7f050042;
        public static final int highlighted_text_material_light = 0x7f050043;
        public static final int material_blue_grey_800 = 0x7f050044;
        public static final int material_blue_grey_900 = 0x7f050045;
        public static final int material_blue_grey_950 = 0x7f050046;
        public static final int material_deep_teal_200 = 0x7f050047;
        public static final int material_deep_teal_500 = 0x7f050048;
        public static final int material_grey_100 = 0x7f050049;
        public static final int material_grey_300 = 0x7f05004a;
        public static final int material_grey_50 = 0x7f05004b;
        public static final int material_grey_600 = 0x7f05004c;
        public static final int material_grey_800 = 0x7f05004d;
        public static final int material_grey_850 = 0x7f05004e;
        public static final int material_grey_900 = 0x7f05004f;
        public static final int notification_action_color_filter = 0x7f05006a;
        public static final int notification_icon_bg_color = 0x7f05006b;
        public static final int primary_dark_material_dark = 0x7f05006e;
        public static final int primary_dark_material_light = 0x7f05006f;
        public static final int primary_material_dark = 0x7f050070;
        public static final int primary_material_light = 0x7f050071;
        public static final int primary_text_default_material_dark = 0x7f050072;
        public static final int primary_text_default_material_light = 0x7f050073;
        public static final int primary_text_disabled_material_dark = 0x7f050074;
        public static final int primary_text_disabled_material_light = 0x7f050075;
        public static final int ripple_material_dark = 0x7f050076;
        public static final int ripple_material_light = 0x7f050077;
        public static final int secondary_text_default_material_dark = 0x7f050078;
        public static final int secondary_text_default_material_light = 0x7f050079;
        public static final int secondary_text_disabled_material_dark = 0x7f05007a;
        public static final int secondary_text_disabled_material_light = 0x7f05007b;
        public static final int switch_thumb_disabled_material_dark = 0x7f05007d;
        public static final int switch_thumb_disabled_material_light = 0x7f05007e;
        public static final int switch_thumb_material_dark = 0x7f05007f;
        public static final int switch_thumb_material_light = 0x7f050080;
        public static final int switch_thumb_normal_material_dark = 0x7f050081;
        public static final int switch_thumb_normal_material_light = 0x7f050082;
        public static final int tooltip_background_dark = 0x7f050083;
        public static final int tooltip_background_light = 0x7f050084;
    }
    public static final class dimen {
        private dimen() {}

        public static final int abc_action_bar_content_inset_material = 0x7f060000;
        public static final int abc_action_bar_content_inset_with_nav = 0x7f060001;
        public static final int abc_action_bar_default_height_material = 0x7f060002;
        public static final int abc_action_bar_default_padding_end_material = 0x7f060003;
        public static final int abc_action_bar_default_padding_start_material = 0x7f060004;
        public static final int abc_action_bar_elevation_material = 0x7f060005;
        public static final int abc_action_bar_icon_vertical_padding_material = 0x7f060006;
        public static final int abc_action_bar_overflow_padding_end_material = 0x7f060007;
        public static final int abc_action_bar_overflow_padding_start_material = 0x7f060008;
        public static final int abc_action_bar_stacked_max_height = 0x7f060009;
        public static final int abc_action_bar_stacked_tab_max_width = 0x7f06000a;
        public static final int abc_action_bar_subtitle_bottom_margin_material = 0x7f06000b;
        public static final int abc_action_bar_subtitle_top_margin_material = 0x7f06000c;
        public static final int abc_action_button_min_height_material = 0x7f06000d;
        public static final int abc_action_button_min_width_material = 0x7f06000e;
        public static final int abc_action_button_min_width_overflow_material = 0x7f06000f;
        public static final int abc_alert_dialog_button_bar_height = 0x7f060010;
        public static final int abc_alert_dialog_button_dimen = 0x7f060011;
        public static final int abc_button_inset_horizontal_material = 0x7f060012;
        public static final int abc_button_inset_vertical_material = 0x7f060013;
        public static final int abc_button_padding_horizontal_material = 0x7f060014;
        public static final int abc_button_padding_vertical_material = 0x7f060015;
        public static final int abc_cascading_menus_min_smallest_width = 0x7f060016;
        public static final int abc_config_prefDialogWidth = 0x7f060017;
        public static final int abc_control_corner_material = 0x7f060018;
        public static final int abc_control_inset_material = 0x7f060019;
        public static final int abc_control_padding_material = 0x7f06001a;
        public static final int abc_dialog_corner_radius_material = 0x7f06001b;
        public static final int abc_dialog_fixed_height_major = 0x7f06001c;
        public static final int abc_dialog_fixed_height_minor = 0x7f06001d;
        public static final int abc_dialog_fixed_width_major = 0x7f06001e;
        public static final int abc_dialog_fixed_width_minor = 0x7f06001f;
        public static final int abc_dialog_list_padding_bottom_no_buttons = 0x7f060020;
        public static final int abc_dialog_list_padding_top_no_title = 0x7f060021;
        public static final int abc_dialog_min_width_major = 0x7f060022;
        public static final int abc_dialog_min_width_minor = 0x7f060023;
        public static final int abc_dialog_padding_material = 0x7f060024;
        public static final int abc_dialog_padding_top_material = 0x7f060025;
        public static final int abc_dialog_title_divider_material = 0x7f060026;
        public static final int abc_disabled_alpha_material_dark = 0x7f060027;
        public static final int abc_disabled_alpha_material_light = 0x7f060028;
        public static final int abc_dropdownitem_icon_width = 0x7f060029;
        public static final int abc_dropdownitem_text_padding_left = 0x7f06002a;
        public static final int abc_dropdownitem_text_padding_right = 0x7f06002b;
        public static final int abc_edit_text_inset_bottom_material = 0x7f06002c;
        public static final int abc_edit_text_inset_horizontal_material = 0x7f06002d;
        public static final int abc_edit_text_inset_top_material = 0x7f06002e;
        public static final int abc_floating_window_z = 0x7f06002f;
        public static final int abc_list_item_padding_horizontal_material = 0x7f060030;
        public static final int abc_panel_menu_list_width = 0x7f060031;
        public static final int abc_progress_bar_height_material = 0x7f060032;
        public static final int abc_search_view_preferred_height = 0x7f060033;
        public static final int abc_search_view_preferred_width = 0x7f060034;
        public static final int abc_seekbar_track_background_height_material = 0x7f060035;
        public static final int abc_seekbar_track_progress_height_material = 0x7f060036;
        public static final int abc_select_dialog_padding_start_material = 0x7f060037;
        public static final int abc_switch_padding = 0x7f060038;
        public static final int abc_text_size_body_1_material = 0x7f060039;
        public static final int abc_text_size_body_2_material = 0x7f06003a;
        public static final int abc_text_size_button_material = 0x7f06003b;
        public static final int abc_text_size_caption_material = 0x7f06003c;
        public static final int abc_text_size_display_1_material = 0x7f06003d;
        public static final int abc_text_size_display_2_material = 0x7f06003e;
        public static final int abc_text_size_display_3_material = 0x7f06003f;
        public static final int abc_text_size_display_4_material = 0x7f060040;
        public static final int abc_text_size_headline_material = 0x7f060041;
        public static final int abc_text_size_large_material = 0x7f060042;
        public static final int abc_text_size_medium_material = 0x7f060043;
        public static final int abc_text_size_menu_header_material = 0x7f060044;
        public static final int abc_text_size_menu_material = 0x7f060045;
        public static final int abc_text_size_small_material = 0x7f060046;
        public static final int abc_text_size_subhead_material = 0x7f060047;
        public static final int abc_text_size_subtitle_material_toolbar = 0x7f060048;
        public static final int abc_text_size_title_material = 0x7f060049;
        public static final int abc_text_size_title_material_toolbar = 0x7f06004a;
        public static final int compat_button_inset_horizontal_material = 0x7f060050;
        public static final int compat_button_inset_vertical_material = 0x7f060051;
        public static final int compat_button_padding_horizontal_material = 0x7f060052;
        public static final int compat_button_padding_vertical_material = 0x7f060053;
        public static final int compat_control_corner_material = 0x7f060054;
        public static final int compat_notification_large_icon_max_height = 0x7f060055;
        public static final int compat_notification_large_icon_max_width = 0x7f060056;
        public static final int disabled_alpha_material_dark = 0x7f060083;
        public static final int disabled_alpha_material_light = 0x7f060084;
        public static final int highlight_alpha_material_colored = 0x7f060088;
        public static final int highlight_alpha_material_dark = 0x7f060089;
        public static final int highlight_alpha_material_light = 0x7f06008a;
        public static final int hint_alpha_material_dark = 0x7f06008b;
        public static final int hint_alpha_material_light = 0x7f06008c;
        public static final int hint_pressed_alpha_material_dark = 0x7f06008d;
        public static final int hint_pressed_alpha_material_light = 0x7f06008e;
        public static final int notification_action_icon_size = 0x7f0600c2;
        public static final int notification_action_text_size = 0x7f0600c3;
        public static final int notification_big_circle_margin = 0x7f0600c4;
        public static final int notification_content_margin_start = 0x7f0600c5;
        public static final int notification_large_icon_height = 0x7f0600c6;
        public static final int notification_large_icon_width = 0x7f0600c7;
        public static final int notification_main_column_padding_top = 0x7f0600c8;
        public static final int notification_media_narrow_margin = 0x7f0600c9;
        public static final int notification_right_icon_size = 0x7f0600ca;
        public static final int notification_right_side_padding_top = 0x7f0600cb;
        public static final int notification_small_icon_background_padding = 0x7f0600cc;
        public static final int notification_small_icon_size_as_large = 0x7f0600cd;
        public static final int notification_subtext_size = 0x7f0600ce;
        public static final int notification_top_pad = 0x7f0600cf;
        public static final int notification_top_pad_large_text = 0x7f0600d0;
        public static final int tooltip_corner_radius = 0x7f0600d4;
        public static final int tooltip_horizontal_padding = 0x7f0600d5;
        public static final int tooltip_margin = 0x7f0600d6;
        public static final int tooltip_precise_anchor_extra_offset = 0x7f0600d7;
        public static final int tooltip_precise_anchor_threshold = 0x7f0600d8;
        public static final int tooltip_vertical_padding = 0x7f0600d9;
        public static final int tooltip_y_offset_non_touch = 0x7f0600da;
        public static final int tooltip_y_offset_touch = 0x7f0600db;
    }
    public static final class drawable {
        private drawable() {}

        public static final int abc_ab_share_pack_mtrl_alpha = 0x7f070007;
        public static final int abc_action_bar_item_background_material = 0x7f070008;
        public static final int abc_btn_borderless_material = 0x7f070009;
        public static final int abc_btn_check_material = 0x7f07000a;
        public static final int abc_btn_check_to_on_mtrl_000 = 0x7f07000b;
        public static final int abc_btn_check_to_on_mtrl_015 = 0x7f07000c;
        public static final int abc_btn_colored_material = 0x7f07000d;
        public static final int abc_btn_default_mtrl_shape = 0x7f07000e;
        public static final int abc_btn_radio_material = 0x7f07000f;
        public static final int abc_btn_radio_to_on_mtrl_000 = 0x7f070010;
        public static final int abc_btn_radio_to_on_mtrl_015 = 0x7f070011;
        public static final int abc_btn_switch_to_on_mtrl_00001 = 0x7f070012;
        public static final int abc_btn_switch_to_on_mtrl_00012 = 0x7f070013;
        public static final int abc_cab_background_internal_bg = 0x7f070014;
        public static final int abc_cab_background_top_material = 0x7f070015;
        public static final int abc_cab_background_top_mtrl_alpha = 0x7f070016;
        public static final int abc_control_background_material = 0x7f070017;
        public static final int abc_dialog_material_background = 0x7f070018;
        public static final int abc_edit_text_material = 0x7f070019;
        public static final int abc_ic_ab_back_material = 0x7f07001a;
        public static final int abc_ic_arrow_drop_right_black_24dp = 0x7f07001b;
        public static final int abc_ic_clear_material = 0x7f07001c;
        public static final int abc_ic_commit_search_api_mtrl_alpha = 0x7f07001d;
        public static final int abc_ic_go_search_api_material = 0x7f07001e;
        public static final int abc_ic_menu_copy_mtrl_am_alpha = 0x7f07001f;
        public static final int abc_ic_menu_cut_mtrl_alpha = 0x7f070020;
        public static final int abc_ic_menu_overflow_material = 0x7f070021;
        public static final int abc_ic_menu_paste_mtrl_am_alpha = 0x7f070022;
        public static final int abc_ic_menu_selectall_mtrl_alpha = 0x7f070023;
        public static final int abc_ic_menu_share_mtrl_alpha = 0x7f070024;
        public static final int abc_ic_search_api_material = 0x7f070025;
        public static final int abc_ic_star_black_16dp = 0x7f070026;
        public static final int abc_ic_star_black_36dp = 0x7f070027;
        public static final int abc_ic_star_black_48dp = 0x7f070028;
        public static final int abc_ic_star_half_black_16dp = 0x7f070029;
        public static final int abc_ic_star_half_black_36dp = 0x7f07002a;
        public static final int abc_ic_star_half_black_48dp = 0x7f07002b;
        public static final int abc_ic_voice_search_api_material = 0x7f07002c;
        public static final int abc_item_background_holo_dark = 0x7f07002d;
        public static final int abc_item_background_holo_light = 0x7f07002e;
        public static final int abc_list_divider_material = 0x7f07002f;
        public static final int abc_list_divider_mtrl_alpha = 0x7f070030;
        public static final int abc_list_focused_holo = 0x7f070031;
        public static final int abc_list_longpressed_holo = 0x7f070032;
        public static final int abc_list_pressed_holo_dark = 0x7f070033;
        public static final int abc_list_pressed_holo_light = 0x7f070034;
        public static final int abc_list_selector_background_transition_holo_dark = 0x7f070035;
        public static final int abc_list_selector_background_transition_holo_light = 0x7f070036;
        public static final int abc_list_selector_disabled_holo_dark = 0x7f070037;
        public static final int abc_list_selector_disabled_holo_light = 0x7f070038;
        public static final int abc_list_selector_holo_dark = 0x7f070039;
        public static final int abc_list_selector_holo_light = 0x7f07003a;
        public static final int abc_menu_hardkey_panel_mtrl_mult = 0x7f07003b;
        public static final int abc_popup_background_mtrl_mult = 0x7f07003c;
        public static final int abc_ratingbar_indicator_material = 0x7f07003d;
        public static final int abc_ratingbar_material = 0x7f07003e;
        public static final int abc_ratingbar_small_material = 0x7f07003f;
        public static final int abc_scrubber_control_off_mtrl_alpha = 0x7f070040;
        public static final int abc_scrubber_control_to_pressed_mtrl_000 = 0x7f070041;
        public static final int abc_scrubber_control_to_pressed_mtrl_005 = 0x7f070042;
        public static final int abc_scrubber_primary_mtrl_alpha = 0x7f070043;
        public static final int abc_scrubber_track_mtrl_alpha = 0x7f070044;
        public static final int abc_seekbar_thumb_material = 0x7f070045;
        public static final int abc_seekbar_tick_mark_material = 0x7f070046;
        public static final int abc_seekbar_track_material = 0x7f070047;
        public static final int abc_spinner_mtrl_am_alpha = 0x7f070048;
        public static final int abc_spinner_textfield_background_material = 0x7f070049;
        public static final int abc_switch_thumb_material = 0x7f07004a;
        public static final int abc_switch_track_mtrl_alpha = 0x7f07004b;
        public static final int abc_tab_indicator_material = 0x7f07004c;
        public static final int abc_tab_indicator_mtrl_alpha = 0x7f07004d;
        public static final int abc_text_cursor_material = 0x7f07004e;
        public static final int abc_text_select_handle_left_mtrl_dark = 0x7f07004f;
        public static final int abc_text_select_handle_left_mtrl_light = 0x7f070050;
        public static final int abc_text_select_handle_middle_mtrl_dark = 0x7f070051;
        public static final int abc_text_select_handle_middle_mtrl_light = 0x7f070052;
        public static final int abc_text_select_handle_right_mtrl_dark = 0x7f070053;
        public static final int abc_text_select_handle_right_mtrl_light = 0x7f070054;
        public static final int abc_textfield_activated_mtrl_alpha = 0x7f070055;
        public static final int abc_textfield_default_mtrl_alpha = 0x7f070056;
        public static final int abc_textfield_search_activated_mtrl_alpha = 0x7f070057;
        public static final int abc_textfield_search_default_mtrl_alpha = 0x7f070058;
        public static final int abc_textfield_search_material = 0x7f070059;
        public static final int abc_vector_test = 0x7f07005a;
        public static final int notification_action_background = 0x7f070070;
        public static final int notification_bg = 0x7f070071;
        public static final int notification_bg_low = 0x7f070072;
        public static final int notification_bg_low_normal = 0x7f070073;
        public static final int notification_bg_low_pressed = 0x7f070074;
        public static final int notification_bg_normal = 0x7f070075;
        public static final int notification_bg_normal_pressed = 0x7f070076;
        public static final int notification_icon_background = 0x7f070077;
        public static final int notification_template_icon_bg = 0x7f070078;
        public static final int notification_template_icon_low_bg = 0x7f070079;
        public static final int notification_tile_bg = 0x7f07007a;
        public static final int notify_panel_notification_icon_bg = 0x7f07007b;
        public static final int tooltip_frame_dark = 0x7f07007c;
        public static final int tooltip_frame_light = 0x7f07007d;
    }
    public static final class id {
        private id() {}

        public static final int action_bar = 0x7f080006;
        public static final int action_bar_activity_content = 0x7f080007;
        public static final int action_bar_container = 0x7f080008;
        public static final int action_bar_root = 0x7f080009;
        public static final int action_bar_spinner = 0x7f08000a;
        public static final int action_bar_subtitle = 0x7f08000b;
        public static final int action_bar_title = 0x7f08000c;
        public static final int action_container = 0x7f08000d;
        public static final int action_context_bar = 0x7f08000e;
        public static final int action_divider = 0x7f08000f;
        public static final int action_image = 0x7f080010;
        public static final int action_menu_divider = 0x7f080011;
        public static final int action_menu_presenter = 0x7f080012;
        public static final int action_mode_bar = 0x7f080013;
        public static final int action_mode_bar_stub = 0x7f080014;
        public static final int action_mode_close_button = 0x7f080015;
        public static final int action_text = 0x7f080016;
        public static final int actions = 0x7f080017;
        public static final int activity_chooser_view_content = 0x7f080018;
        public static final int add = 0x7f080019;
        public static final int alertTitle = 0x7f08001a;
        public static final int async = 0x7f08001d;
        public static final int blocking = 0x7f080021;
        public static final int bottom = 0x7f080022;
        public static final int buttonPanel = 0x7f080028;
        public static final int checkbox = 0x7f08002e;
        public static final int chronometer = 0x7f08002f;
        public static final int content = 0x7f080034;
        public static final int contentPanel = 0x7f080035;
        public static final int custom = 0x7f080037;
        public static final int customPanel = 0x7f080038;
        public static final int decor_content_parent = 0x7f080039;
        public static final int default_activity_button = 0x7f08003a;
        public static final int edit_query = 0x7f080043;
        public static final int end = 0x7f080044;
        public static final int expand_activities_button = 0x7f080048;
        public static final int expanded_menu = 0x7f080049;
        public static final int forever = 0x7f08004f;
        public static final int group_divider = 0x7f080053;
        public static final int home = 0x7f080055;
        public static final int icon = 0x7f080057;
        public static final int icon_group = 0x7f080058;
        public static final int image = 0x7f08005a;
        public static final int info = 0x7f08005b;
        public static final int italic = 0x7f08005d;
        public static final int left = 0x7f080062;
        public static final int line1 = 0x7f080063;
        public static final int line3 = 0x7f080064;
        public static final int listMode = 0x7f080065;
        public static final int list_item = 0x7f080066;
        public static final int message = 0x7f080068;
        public static final int multiply = 0x7f08006d;
        public static final int none = 0x7f080074;
        public static final int normal = 0x7f080075;
        public static final int notification_background = 0x7f080076;
        public static final int notification_main_column = 0x7f080077;
        public static final int notification_main_column_container = 0x7f080078;
        public static final int parentPanel = 0x7f08007d;
        public static final int progress_circular = 0x7f080081;
        public static final int progress_horizontal = 0x7f080082;
        public static final int radio = 0x7f080083;
        public static final int right = 0x7f080084;
        public static final int right_icon = 0x7f080085;
        public static final int right_side = 0x7f080086;
        public static final int screen = 0x7f08008a;
        public static final int scrollIndicatorDown = 0x7f08008c;
        public static final int scrollIndicatorUp = 0x7f08008d;
        public static final int scrollView = 0x7f08008e;
        public static final int search_badge = 0x7f080090;
        public static final int search_bar = 0x7f080091;
        public static final int search_button = 0x7f080092;
        public static final int search_close_btn = 0x7f080093;
        public static final int search_edit_frame = 0x7f080094;
        public static final int search_go_btn = 0x7f080095;
        public static final int search_mag_icon = 0x7f080096;
        public static final int search_plate = 0x7f080097;
        public static final int search_src_text = 0x7f080098;
        public static final int search_voice_btn = 0x7f080099;
        public static final int select_dialog_listview = 0x7f08009a;
        public static final int shortcut = 0x7f08009e;
        public static final int spacer = 0x7f0800a7;
        public static final int split_action_bar = 0x7f0800a8;
        public static final int src_atop = 0x7f0800ab;
        public static final int src_in = 0x7f0800ac;
        public static final int src_over = 0x7f0800ad;
        public static final int start = 0x7f0800af;
        public static final int submenuarrow = 0x7f0800b1;
        public static final int submit_area = 0x7f0800b2;
        public static final int tabMode = 0x7f0800b3;
        public static final int tag_transition_group = 0x7f0800b4;
        public static final int tag_unhandled_key_event_manager = 0x7f0800b5;
        public static final int tag_unhandled_key_listeners = 0x7f0800b6;
        public static final int text = 0x7f0800b7;
        public static final int text2 = 0x7f0800b8;
        public static final int textSpacerNoButtons = 0x7f0800b9;
        public static final int textSpacerNoTitle = 0x7f0800ba;
        public static final int time = 0x7f0800c1;
        public static final int title = 0x7f0800c2;
        public static final int titleDividerNoCustom = 0x7f0800c3;
        public static final int title_template = 0x7f0800c4;
        public static final int top = 0x7f0800c5;
        public static final int topPanel = 0x7f0800c6;
        public static final int uniform = 0x7f0800ce;
        public static final int up = 0x7f0800d0;
        public static final int wrap_content = 0x7f0800d7;
    }
    public static final class integer {
        private integer() {}

        public static final int abc_config_activityDefaultDur = 0x7f090000;
        public static final int abc_config_activityShortDur = 0x7f090001;
        public static final int cancel_button_image_alpha = 0x7f090004;
        public static final int config_tooltipAnimTime = 0x7f090005;
        public static final int status_bar_notification_info_maxnum = 0x7f09000e;
    }
    public static final class layout {
        private layout() {}

        public static final int abc_action_bar_title_item = 0x7f0b0000;
        public static final int abc_action_bar_up_container = 0x7f0b0001;
        public static final int abc_action_menu_item_layout = 0x7f0b0002;
        public static final int abc_action_menu_layout = 0x7f0b0003;
        public static final int abc_action_mode_bar = 0x7f0b0004;
        public static final int abc_action_mode_close_item_material = 0x7f0b0005;
        public static final int abc_activity_chooser_view = 0x7f0b0006;
        public static final int abc_activity_chooser_view_list_item = 0x7f0b0007;
        public static final int abc_alert_dialog_button_bar_material = 0x7f0b0008;
        public static final int abc_alert_dialog_material = 0x7f0b0009;
        public static final int abc_alert_dialog_title_material = 0x7f0b000a;
        public static final int abc_cascading_menu_item_layout = 0x7f0b000b;
        public static final int abc_dialog_title_material = 0x7f0b000c;
        public static final int abc_expanded_menu_layout = 0x7f0b000d;
        public static final int abc_list_menu_item_checkbox = 0x7f0b000e;
        public static final int abc_list_menu_item_icon = 0x7f0b000f;
        public static final int abc_list_menu_item_layout = 0x7f0b0010;
        public static final int abc_list_menu_item_radio = 0x7f0b0011;
        public static final int abc_popup_menu_header_item_layout = 0x7f0b0012;
        public static final int abc_popup_menu_item_layout = 0x7f0b0013;
        public static final int abc_screen_content_include = 0x7f0b0014;
        public static final int abc_screen_simple = 0x7f0b0015;
        public static final int abc_screen_simple_overlay_action_mode = 0x7f0b0016;
        public static final int abc_screen_toolbar = 0x7f0b0017;
        public static final int abc_search_dropdown_item_icons_2line = 0x7f0b0018;
        public static final int abc_search_view = 0x7f0b0019;
        public static final int abc_select_dialog_material = 0x7f0b001a;
        public static final int abc_tooltip = 0x7f0b001b;
        public static final int notification_action = 0x7f0b0032;
        public static final int notification_action_tombstone = 0x7f0b0033;
        public static final int notification_template_custom_big = 0x7f0b0034;
        public static final int notification_template_icon_group = 0x7f0b0035;
        public static final int notification_template_part_chronometer = 0x7f0b0036;
        public static final int notification_template_part_time = 0x7f0b0037;
        public static final int select_dialog_item_material = 0x7f0b0038;
        public static final int select_dialog_multichoice_material = 0x7f0b0039;
        public static final int select_dialog_singlechoice_material = 0x7f0b003a;
        public static final int support_simple_spinner_dropdown_item = 0x7f0b003e;
    }
    public static final class string {
        private string() {}

        public static final int abc_action_bar_home_description = 0x7f0e0000;
        public static final int abc_action_bar_up_description = 0x7f0e0001;
        public static final int abc_action_menu_overflow_description = 0x7f0e0002;
        public static final int abc_action_mode_done = 0x7f0e0003;
        public static final int abc_activity_chooser_view_see_all = 0x7f0e0004;
        public static final int abc_activitychooserview_choose_application = 0x7f0e0005;
        public static final int abc_capital_off = 0x7f0e0006;
        public static final int abc_capital_on = 0x7f0e0007;
        public static final int abc_font_family_body_1_material = 0x7f0e0008;
        public static final int abc_font_family_body_2_material = 0x7f0e0009;
        public static final int abc_font_family_button_material = 0x7f0e000a;
        public static final int abc_font_family_caption_material = 0x7f0e000b;
        public static final int abc_font_family_display_1_material = 0x7f0e000c;
        public static final int abc_font_family_display_2_material = 0x7f0e000d;
        public static final int abc_font_family_display_3_material = 0x7f0e000e;
        public static final int abc_font_family_display_4_material = 0x7f0e000f;
        public static final int abc_font_family_headline_material = 0x7f0e0010;
        public static final int abc_font_family_menu_material = 0x7f0e0011;
        public static final int abc_font_family_subhead_material = 0x7f0e0012;
        public static final int abc_font_family_title_material = 0x7f0e0013;
        public static final int abc_menu_alt_shortcut_label = 0x7f0e0014;
        public static final int abc_menu_ctrl_shortcut_label = 0x7f0e0015;
        public static final int abc_menu_delete_shortcut_label = 0x7f0e0016;
        public static final int abc_menu_enter_shortcut_label = 0x7f0e0017;
        public static final int abc_menu_function_shortcut_label = 0x7f0e0018;
        public static final int abc_menu_meta_shortcut_label = 0x7f0e0019;
        public static final int abc_menu_shift_shortcut_label = 0x7f0e001a;
        public static final int abc_menu_space_shortcut_label = 0x7f0e001b;
        public static final int abc_menu_sym_shortcut_label = 0x7f0e001c;
        public static final int abc_prepend_shortcut_label = 0x7f0e001d;
        public static final int abc_search_hint = 0x7f0e001e;
        public static final int abc_searchview_description_clear = 0x7f0e001f;
        public static final int abc_searchview_description_query = 0x7f0e0020;
        public static final int abc_searchview_description_search = 0x7f0e0021;
        public static final int abc_searchview_description_submit = 0x7f0e0022;
        public static final int abc_searchview_description_voice = 0x7f0e0023;
        public static final int abc_shareactionprovider_share_with = 0x7f0e0024;
        public static final int abc_shareactionprovider_share_with_application = 0x7f0e0025;
        public static final int abc_toolbar_collapse_description = 0x7f0e0026;
        public static final int search_menu_title = 0x7f0e003e;
        public static final int status_bar_notification_info_overflow = 0x7f0e003f;
    }
    public static final class style {
        private style() {}

        public static final int AlertDialog_AppCompat = 0x7f0f0000;
        public static final int AlertDialog_AppCompat_Light = 0x7f0f0001;
        public static final int Animation_AppCompat_Dialog = 0x7f0f0002;
        public static final int Animation_AppCompat_DropDownUp = 0x7f0f0003;
        public static final int Animation_AppCompat_Tooltip = 0x7f0f0004;
        public static final int Base_AlertDialog_AppCompat = 0x7f0f0008;
        public static final int Base_AlertDialog_AppCompat_Light = 0x7f0f0009;
        public static final int Base_Animation_AppCompat_Dialog = 0x7f0f000a;
        public static final int Base_Animation_AppCompat_DropDownUp = 0x7f0f000b;
        public static final int Base_Animation_AppCompat_Tooltip = 0x7f0f000c;
        public static final int Base_DialogWindowTitleBackground_AppCompat = 0x7f0f000f;
        public static final int Base_DialogWindowTitle_AppCompat = 0x7f0f000e;
        public static final int Base_TextAppearance_AppCompat = 0x7f0f0010;
        public static final int Base_TextAppearance_AppCompat_Body1 = 0x7f0f0011;
        public static final int Base_TextAppearance_AppCompat_Body2 = 0x7f0f0012;
        public static final int Base_TextAppearance_AppCompat_Button = 0x7f0f0013;
        public static final int Base_TextAppearance_AppCompat_Caption = 0x7f0f0014;
        public static final int Base_TextAppearance_AppCompat_Display1 = 0x7f0f0015;
        public static final int Base_TextAppearance_AppCompat_Display2 = 0x7f0f0016;
        public static final int Base_TextAppearance_AppCompat_Display3 = 0x7f0f0017;
        public static final int Base_TextAppearance_AppCompat_Display4 = 0x7f0f0018;
        public static final int Base_TextAppearance_AppCompat_Headline = 0x7f0f0019;
        public static final int Base_TextAppearance_AppCompat_Inverse = 0x7f0f001a;
        public static final int Base_TextAppearance_AppCompat_Large = 0x7f0f001b;
        public static final int Base_TextAppearance_AppCompat_Large_Inverse = 0x7f0f001c;
        public static final int Base_TextAppearance_AppCompat_Light_Widget_PopupMenu_Large = 0x7f0f001d;
        public static final int Base_TextAppearance_AppCompat_Light_Widget_PopupMenu_Small = 0x7f0f001e;
        public static final int Base_TextAppearance_AppCompat_Medium = 0x7f0f001f;
        public static final int Base_TextAppearance_AppCompat_Medium_Inverse = 0x7f0f0020;
        public static final int Base_TextAppearance_AppCompat_Menu = 0x7f0f0021;
        public static final int Base_TextAppearance_AppCompat_SearchResult = 0x7f0f0022;
        public static final int Base_TextAppearance_AppCompat_SearchResult_Subtitle = 0x7f0f0023;
        public static final int Base_TextAppearance_AppCompat_SearchResult_Title = 0x7f0f0024;
        public static final int Base_TextAppearance_AppCompat_Small = 0x7f0f0025;
        public static final int Base_TextAppearance_AppCompat_Small_Inverse = 0x7f0f0026;
        public static final int Base_TextAppearance_AppCompat_Subhead = 0x7f0f0027;
        public static final int Base_TextAppearance_AppCompat_Subhead_Inverse = 0x7f0f0028;
        public static final int Base_TextAppearance_AppCompat_Title = 0x7f0f0029;
        public static final int Base_TextAppearance_AppCompat_Title_Inverse = 0x7f0f002a;
        public static final int Base_TextAppearance_AppCompat_Tooltip = 0x7f0f002b;
        public static final int Base_TextAppearance_AppCompat_Widget_ActionBar_Menu = 0x7f0f002c;
        public static final int Base_TextAppearance_AppCompat_Widget_ActionBar_Subtitle = 0x7f0f002d;
        public static final int Base_TextAppearance_AppCompat_Widget_ActionBar_Subtitle_Inverse = 0x7f0f002e;
        public static final int Base_TextAppearance_AppCompat_Widget_ActionBar_Title = 0x7f0f002f;
        public static final int Base_TextAppearance_AppCompat_Widget_ActionBar_Title_Inverse = 0x7f0f0030;
        public static final int Base_TextAppearance_AppCompat_Widget_ActionMode_Subtitle = 0x7f0f0031;
        public static final int Base_TextAppearance_AppCompat_Widget_ActionMode_Title = 0x7f0f0032;
        public static final int Base_TextAppearance_AppCompat_Widget_Button = 0x7f0f0033;
        public static final int Base_TextAppearance_AppCompat_Widget_Button_Borderless_Colored = 0x7f0f0034;
        public static final int Base_TextAppearance_AppCompat_Widget_Button_Colored = 0x7f0f0035;
        public static final int Base_TextAppearance_AppCompat_Widget_Button_Inverse = 0x7f0f0036;
        public static final int Base_TextAppearance_AppCompat_Widget_DropDownItem = 0x7f0f0037;
        public static final int Base_TextAppearance_AppCompat_Widget_PopupMenu_Header = 0x7f0f0038;
        public static final int Base_TextAppearance_AppCompat_Widget_PopupMenu_Large = 0x7f0f0039;
        public static final int Base_TextAppearance_AppCompat_Widget_PopupMenu_Small = 0x7f0f003a;
        public static final int Base_TextAppearance_AppCompat_Widget_Switch = 0x7f0f003b;
        public static final int Base_TextAppearance_AppCompat_Widget_TextView_SpinnerItem = 0x7f0f003c;
        public static final int Base_TextAppearance_Widget_AppCompat_ExpandedMenu_Item = 0x7f0f003d;
        public static final int Base_TextAppearance_Widget_AppCompat_Toolbar_Subtitle = 0x7f0f003e;
        public static final int Base_TextAppearance_Widget_AppCompat_Toolbar_Title = 0x7f0f003f;
        public static final int Base_ThemeOverlay_AppCompat = 0x7f0f005f;
        public static final int Base_ThemeOverlay_AppCompat_ActionBar = 0x7f0f0060;
        public static final int Base_ThemeOverlay_AppCompat_Dark = 0x7f0f0061;
        public static final int Base_ThemeOverlay_AppCompat_Dark_ActionBar = 0x7f0f0062;
        public static final int Base_ThemeOverlay_AppCompat_Dialog = 0x7f0f0063;
        public static final int Base_ThemeOverlay_AppCompat_Dialog_Alert = 0x7f0f0064;
        public static final int Base_ThemeOverlay_AppCompat_Light = 0x7f0f0065;
        public static final int Base_Theme_AppCompat = 0x7f0f0040;
        public static final int Base_Theme_AppCompat_CompactMenu = 0x7f0f0041;
        public static final int Base_Theme_AppCompat_Dialog = 0x7f0f0042;
        public static final int Base_Theme_AppCompat_DialogWhenLarge = 0x7f0f0046;
        public static final int Base_Theme_AppCompat_Dialog_Alert = 0x7f0f0043;
        public static final int Base_Theme_AppCompat_Dialog_FixedSize = 0x7f0f0044;
        public static final int Base_Theme_AppCompat_Dialog_MinWidth = 0x7f0f0045;
        public static final int Base_Theme_AppCompat_Light = 0x7f0f0047;
        public static final int Base_Theme_AppCompat_Light_DarkActionBar = 0x7f0f0048;
        public static final int Base_Theme_AppCompat_Light_Dialog = 0x7f0f0049;
        public static final int Base_Theme_AppCompat_Light_DialogWhenLarge = 0x7f0f004d;
        public static final int Base_Theme_AppCompat_Light_Dialog_Alert = 0x7f0f004a;
        public static final int Base_Theme_AppCompat_Light_Dialog_FixedSize = 0x7f0f004b;
        public static final int Base_Theme_AppCompat_Light_Dialog_MinWidth = 0x7f0f004c;
        public static final int Base_V21_ThemeOverlay_AppCompat_Dialog = 0x7f0f0075;
        public static final int Base_V21_Theme_AppCompat = 0x7f0f0071;
        public static final int Base_V21_Theme_AppCompat_Dialog = 0x7f0f0072;
        public static final int Base_V21_Theme_AppCompat_Light = 0x7f0f0073;
        public static final int Base_V21_Theme_AppCompat_Light_Dialog = 0x7f0f0074;
        public static final int Base_V22_Theme_AppCompat = 0x7f0f0076;
        public static final int Base_V22_Theme_AppCompat_Light = 0x7f0f0077;
        public static final int Base_V23_Theme_AppCompat = 0x7f0f0078;
        public static final int Base_V23_Theme_AppCompat_Light = 0x7f0f0079;
        public static final int Base_V26_Theme_AppCompat = 0x7f0f007a;
        public static final int Base_V26_Theme_AppCompat_Light = 0x7f0f007b;
        public static final int Base_V26_Widget_AppCompat_Toolbar = 0x7f0f007c;
        public static final int Base_V28_Theme_AppCompat = 0x7f0f007d;
        public static final int Base_V28_Theme_AppCompat_Light = 0x7f0f007e;
        public static final int Base_V7_ThemeOverlay_AppCompat_Dialog = 0x7f0f0083;
        public static final int Base_V7_Theme_AppCompat = 0x7f0f007f;
        public static final int Base_V7_Theme_AppCompat_Dialog = 0x7f0f0080;
        public static final int Base_V7_Theme_AppCompat_Light = 0x7f0f0081;
        public static final int Base_V7_Theme_AppCompat_Light_Dialog = 0x7f0f0082;
        public static final int Base_V7_Widget_AppCompat_AutoCompleteTextView = 0x7f0f0084;
        public static final int Base_V7_Widget_AppCompat_EditText = 0x7f0f0085;
        public static final int Base_V7_Widget_AppCompat_Toolbar = 0x7f0f0086;
        public static final int Base_Widget_AppCompat_ActionBar = 0x7f0f0087;
        public static final int Base_Widget_AppCompat_ActionBar_Solid = 0x7f0f0088;
        public static final int Base_Widget_AppCompat_ActionBar_TabBar = 0x7f0f0089;
        public static final int Base_Widget_AppCompat_ActionBar_TabText = 0x7f0f008a;
        public static final int Base_Widget_AppCompat_ActionBar_TabView = 0x7f0f008b;
        public static final int Base_Widget_AppCompat_ActionButton = 0x7f0f008c;
        public static final int Base_Widget_AppCompat_ActionButton_CloseMode = 0x7f0f008d;
        public static final int Base_Widget_AppCompat_ActionButton_Overflow = 0x7f0f008e;
        public static final int Base_Widget_AppCompat_ActionMode = 0x7f0f008f;
        public static final int Base_Widget_AppCompat_ActivityChooserView = 0x7f0f0090;
        public static final int Base_Widget_AppCompat_AutoCompleteTextView = 0x7f0f0091;
        public static final int Base_Widget_AppCompat_Button = 0x7f0f0092;
        public static final int Base_Widget_AppCompat_ButtonBar = 0x7f0f0098;
        public static final int Base_Widget_AppCompat_ButtonBar_AlertDialog = 0x7f0f0099;
        public static final int Base_Widget_AppCompat_Button_Borderless = 0x7f0f0093;
        public static final int Base_Widget_AppCompat_Button_Borderless_Colored = 0x7f0f0094;
        public static final int Base_Widget_AppCompat_Button_ButtonBar_AlertDialog = 0x7f0f0095;
        public static final int Base_Widget_AppCompat_Button_Colored = 0x7f0f0096;
        public static final int Base_Widget_AppCompat_Button_Small = 0x7f0f0097;
        public static final int Base_Widget_AppCompat_CompoundButton_CheckBox = 0x7f0f009a;
        public static final int Base_Widget_AppCompat_CompoundButton_RadioButton = 0x7f0f009b;
        public static final int Base_Widget_AppCompat_CompoundButton_Switch = 0x7f0f009c;
        public static final int Base_Widget_AppCompat_DrawerArrowToggle = 0x7f0f009d;
        public static final int Base_Widget_AppCompat_DrawerArrowToggle_Common = 0x7f0f009e;
        public static final int Base_Widget_AppCompat_DropDownItem_Spinner = 0x7f0f009f;
        public static final int Base_Widget_AppCompat_EditText = 0x7f0f00a0;
        public static final int Base_Widget_AppCompat_ImageButton = 0x7f0f00a1;
        public static final int Base_Widget_AppCompat_Light_ActionBar = 0x7f0f00a2;
        public static final int Base_Widget_AppCompat_Light_ActionBar_Solid = 0x7f0f00a3;
        public static final int Base_Widget_AppCompat_Light_ActionBar_TabBar = 0x7f0f00a4;
        public static final int Base_Widget_AppCompat_Light_ActionBar_TabText = 0x7f0f00a5;
        public static final int Base_Widget_AppCompat_Light_ActionBar_TabText_Inverse = 0x7f0f00a6;
        public static final int Base_Widget_AppCompat_Light_ActionBar_TabView = 0x7f0f00a7;
        public static final int Base_Widget_AppCompat_Light_PopupMenu = 0x7f0f00a8;
        public static final int Base_Widget_AppCompat_Light_PopupMenu_Overflow = 0x7f0f00a9;
        public static final int Base_Widget_AppCompat_ListMenuView = 0x7f0f00aa;
        public static final int Base_Widget_AppCompat_ListPopupWindow = 0x7f0f00ab;
        public static final int Base_Widget_AppCompat_ListView = 0x7f0f00ac;
        public static final int Base_Widget_AppCompat_ListView_DropDown = 0x7f0f00ad;
        public static final int Base_Widget_AppCompat_ListView_Menu = 0x7f0f00ae;
        public static final int Base_Widget_AppCompat_PopupMenu = 0x7f0f00af;
        public static final int Base_Widget_AppCompat_PopupMenu_Overflow = 0x7f0f00b0;
        public static final int Base_Widget_AppCompat_PopupWindow = 0x7f0f00b1;
        public static final int Base_Widget_AppCompat_ProgressBar = 0x7f0f00b2;
        public static final int Base_Widget_AppCompat_ProgressBar_Horizontal = 0x7f0f00b3;
        public static final int Base_Widget_AppCompat_RatingBar = 0x7f0f00b4;
        public static final int Base_Widget_AppCompat_RatingBar_Indicator = 0x7f0f00b5;
        public static final int Base_Widget_AppCompat_RatingBar_Small = 0x7f0f00b6;
        public static final int Base_Widget_AppCompat_SearchView = 0x7f0f00b7;
        public static final int Base_Widget_AppCompat_SearchView_ActionBar = 0x7f0f00b8;
        public static final int Base_Widget_AppCompat_SeekBar = 0x7f0f00b9;
        public static final int Base_Widget_AppCompat_SeekBar_Discrete = 0x7f0f00ba;
        public static final int Base_Widget_AppCompat_Spinner = 0x7f0f00bb;
        public static final int Base_Widget_AppCompat_Spinner_Underlined = 0x7f0f00bc;
        public static final int Base_Widget_AppCompat_TextView_SpinnerItem = 0x7f0f00bd;
        public static final int Base_Widget_AppCompat_Toolbar = 0x7f0f00be;
        public static final int Base_Widget_AppCompat_Toolbar_Button_Navigation = 0x7f0f00bf;
        public static final int Platform_AppCompat = 0x7f0f00c7;
        public static final int Platform_AppCompat_Light = 0x7f0f00c8;
        public static final int Platform_ThemeOverlay_AppCompat = 0x7f0f00cd;
        public static final int Platform_ThemeOverlay_AppCompat_Dark = 0x7f0f00ce;
        public static final int Platform_ThemeOverlay_AppCompat_Light = 0x7f0f00cf;
        public static final int Platform_V21_AppCompat = 0x7f0f00d0;
        public static final int Platform_V21_AppCompat_Light = 0x7f0f00d1;
        public static final int Platform_V25_AppCompat = 0x7f0f00d2;
        public static final int Platform_V25_AppCompat_Light = 0x7f0f00d3;
        public static final int Platform_Widget_AppCompat_Spinner = 0x7f0f00d4;
        public static final int RtlOverlay_DialogWindowTitle_AppCompat = 0x7f0f00d5;
        public static final int RtlOverlay_Widget_AppCompat_ActionBar_TitleItem = 0x7f0f00d6;
        public static final int RtlOverlay_Widget_AppCompat_DialogTitle_Icon = 0x7f0f00d7;
        public static final int RtlOverlay_Widget_AppCompat_PopupMenuItem = 0x7f0f00d8;
        public static final int RtlOverlay_Widget_AppCompat_PopupMenuItem_InternalGroup = 0x7f0f00d9;
        public static final int RtlOverlay_Widget_AppCompat_PopupMenuItem_Shortcut = 0x7f0f00da;
        public static final int RtlOverlay_Widget_AppCompat_PopupMenuItem_SubmenuArrow = 0x7f0f00db;
        public static final int RtlOverlay_Widget_AppCompat_PopupMenuItem_Text = 0x7f0f00dc;
        public static final int RtlOverlay_Widget_AppCompat_PopupMenuItem_Title = 0x7f0f00dd;
        public static final int RtlOverlay_Widget_AppCompat_SearchView_MagIcon = 0x7f0f00e3;
        public static final int RtlOverlay_Widget_AppCompat_Search_DropDown = 0x7f0f00de;
        public static final int RtlOverlay_Widget_AppCompat_Search_DropDown_Icon1 = 0x7f0f00df;
        public static final int RtlOverlay_Widget_AppCompat_Search_DropDown_Icon2 = 0x7f0f00e0;
        public static final int RtlOverlay_Widget_AppCompat_Search_DropDown_Query = 0x7f0f00e1;
        public static final int RtlOverlay_Widget_AppCompat_Search_DropDown_Text = 0x7f0f00e2;
        public static final int RtlUnderlay_Widget_AppCompat_ActionButton = 0x7f0f00e4;
        public static final int RtlUnderlay_Widget_AppCompat_ActionButton_Overflow = 0x7f0f00e5;
        public static final int TextAppearance_AppCompat = 0x7f0f00e6;
        public static final int TextAppearance_AppCompat_Body1 = 0x7f0f00e7;
        public static final int TextAppearance_AppCompat_Body2 = 0x7f0f00e8;
        public static final int TextAppearance_AppCompat_Button = 0x7f0f00e9;
        public static final int TextAppearance_AppCompat_Caption = 0x7f0f00ea;
        public static final int TextAppearance_AppCompat_Display1 = 0x7f0f00eb;
        public static final int TextAppearance_AppCompat_Display2 = 0x7f0f00ec;
        public static final int TextAppearance_AppCompat_Display3 = 0x7f0f00ed;
        public static final int TextAppearance_AppCompat_Display4 = 0x7f0f00ee;
        public static final int TextAppearance_AppCompat_Headline = 0x7f0f00ef;
        public static final int TextAppearance_AppCompat_Inverse = 0x7f0f00f0;
        public static final int TextAppearance_AppCompat_Large = 0x7f0f00f1;
        public static final int TextAppearance_AppCompat_Large_Inverse = 0x7f0f00f2;
        public static final int TextAppearance_AppCompat_Light_SearchResult_Subtitle = 0x7f0f00f3;
        public static final int TextAppearance_AppCompat_Light_SearchResult_Title = 0x7f0f00f4;
        public static final int TextAppearance_AppCompat_Light_Widget_PopupMenu_Large = 0x7f0f00f5;
        public static final int TextAppearance_AppCompat_Light_Widget_PopupMenu_Small = 0x7f0f00f6;
        public static final int TextAppearance_AppCompat_Medium = 0x7f0f00f7;
        public static final int TextAppearance_AppCompat_Medium_Inverse = 0x7f0f00f8;
        public static final int TextAppearance_AppCompat_Menu = 0x7f0f00f9;
        public static final int TextAppearance_AppCompat_SearchResult_Subtitle = 0x7f0f00fa;
        public static final int TextAppearance_AppCompat_SearchResult_Title = 0x7f0f00fb;
        public static final int TextAppearance_AppCompat_Small = 0x7f0f00fc;
        public static final int TextAppearance_AppCompat_Small_Inverse = 0x7f0f00fd;
        public static final int TextAppearance_AppCompat_Subhead = 0x7f0f00fe;
        public static final int TextAppearance_AppCompat_Subhead_Inverse = 0x7f0f00ff;
        public static final int TextAppearance_AppCompat_Title = 0x7f0f0100;
        public static final int TextAppearance_AppCompat_Title_Inverse = 0x7f0f0101;
        public static final int TextAppearance_AppCompat_Tooltip = 0x7f0f0102;
        public static final int TextAppearance_AppCompat_Widget_ActionBar_Menu = 0x7f0f0103;
        public static final int TextAppearance_AppCompat_Widget_ActionBar_Subtitle = 0x7f0f0104;
        public static final int TextAppearance_AppCompat_Widget_ActionBar_Subtitle_Inverse = 0x7f0f0105;
        public static final int TextAppearance_AppCompat_Widget_ActionBar_Title = 0x7f0f0106;
        public static final int TextAppearance_AppCompat_Widget_ActionBar_Title_Inverse = 0x7f0f0107;
        public static final int TextAppearance_AppCompat_Widget_ActionMode_Subtitle = 0x7f0f0108;
        public static final int TextAppearance_AppCompat_Widget_ActionMode_Subtitle_Inverse = 0x7f0f0109;
        public static final int TextAppearance_AppCompat_Widget_ActionMode_Title = 0x7f0f010a;
        public static final int TextAppearance_AppCompat_Widget_ActionMode_Title_Inverse = 0x7f0f010b;
        public static final int TextAppearance_AppCompat_Widget_Button = 0x7f0f010c;
        public static final int TextAppearance_AppCompat_Widget_Button_Borderless_Colored = 0x7f0f010d;
        public static final int TextAppearance_AppCompat_Widget_Button_Colored = 0x7f0f010e;
        public static final int TextAppearance_AppCompat_Widget_Button_Inverse = 0x7f0f010f;
        public static final int TextAppearance_AppCompat_Widget_DropDownItem = 0x7f0f0110;
        public static final int TextAppearance_AppCompat_Widget_PopupMenu_Header = 0x7f0f0111;
        public static final int TextAppearance_AppCompat_Widget_PopupMenu_Large = 0x7f0f0112;
        public static final int TextAppearance_AppCompat_Widget_PopupMenu_Small = 0x7f0f0113;
        public static final int TextAppearance_AppCompat_Widget_Switch = 0x7f0f0114;
        public static final int TextAppearance_AppCompat_Widget_TextView_SpinnerItem = 0x7f0f0115;
        public static final int TextAppearance_Compat_Notification = 0x7f0f0116;
        public static final int TextAppearance_Compat_Notification_Info = 0x7f0f0117;
        public static final int TextAppearance_Compat_Notification_Line2 = 0x7f0f0118;
        public static final int TextAppearance_Compat_Notification_Time = 0x7f0f0119;
        public static final int TextAppearance_Compat_Notification_Title = 0x7f0f011a;
        public static final int TextAppearance_Widget_AppCompat_ExpandedMenu_Item = 0x7f0f0132;
        public static final int TextAppearance_Widget_AppCompat_Toolbar_Subtitle = 0x7f0f0133;
        public static final int TextAppearance_Widget_AppCompat_Toolbar_Title = 0x7f0f0134;
        public static final int ThemeOverlay_AppCompat = 0x7f0f0165;
        public static final int ThemeOverlay_AppCompat_ActionBar = 0x7f0f0166;
        public static final int ThemeOverlay_AppCompat_Dark = 0x7f0f0167;
        public static final int ThemeOverlay_AppCompat_Dark_ActionBar = 0x7f0f0168;
        public static final int ThemeOverlay_AppCompat_Dialog = 0x7f0f0169;
        public static final int ThemeOverlay_AppCompat_Dialog_Alert = 0x7f0f016a;
        public static final int ThemeOverlay_AppCompat_Light = 0x7f0f016b;
        public static final int Theme_AppCompat = 0x7f0f0135;
        public static final int Theme_AppCompat_CompactMenu = 0x7f0f0136;
        public static final int Theme_AppCompat_DayNight = 0x7f0f0137;
        public static final int Theme_AppCompat_DayNight_DarkActionBar = 0x7f0f0138;
        public static final int Theme_AppCompat_DayNight_Dialog = 0x7f0f0139;
        public static final int Theme_AppCompat_DayNight_DialogWhenLarge = 0x7f0f013c;
        public static final int Theme_AppCompat_DayNight_Dialog_Alert = 0x7f0f013a;
        public static final int Theme_AppCompat_DayNight_Dialog_MinWidth = 0x7f0f013b;
        public static final int Theme_AppCompat_DayNight_NoActionBar = 0x7f0f013d;
        public static final int Theme_AppCompat_Dialog = 0x7f0f013e;
        public static final int Theme_AppCompat_DialogWhenLarge = 0x7f0f0141;
        public static final int Theme_AppCompat_Dialog_Alert = 0x7f0f013f;
        public static final int Theme_AppCompat_Dialog_MinWidth = 0x7f0f0140;
        public static final int Theme_AppCompat_Light = 0x7f0f0142;
        public static final int Theme_AppCompat_Light_DarkActionBar = 0x7f0f0143;
        public static final int Theme_AppCompat_Light_Dialog = 0x7f0f0144;
        public static final int Theme_AppCompat_Light_DialogWhenLarge = 0x7f0f0147;
        public static final int Theme_AppCompat_Light_Dialog_Alert = 0x7f0f0145;
        public static final int Theme_AppCompat_Light_Dialog_MinWidth = 0x7f0f0146;
        public static final int Theme_AppCompat_Light_NoActionBar = 0x7f0f0148;
        public static final int Theme_AppCompat_NoActionBar = 0x7f0f0149;
        public static final int Widget_AppCompat_ActionBar = 0x7f0f0178;
        public static final int Widget_AppCompat_ActionBar_Solid = 0x7f0f0179;
        public static final int Widget_AppCompat_ActionBar_TabBar = 0x7f0f017a;
        public static final int Widget_AppCompat_ActionBar_TabText = 0x7f0f017b;
        public static final int Widget_AppCompat_ActionBar_TabView = 0x7f0f017c;
        public static final int Widget_AppCompat_ActionButton = 0x7f0f017d;
        public static final int Widget_AppCompat_ActionButton_CloseMode = 0x7f0f017e;
        public static final int Widget_AppCompat_ActionButton_Overflow = 0x7f0f017f;
        public static final int Widget_AppCompat_ActionMode = 0x7f0f0180;
        public static final int Widget_AppCompat_ActivityChooserView = 0x7f0f0181;
        public static final int Widget_AppCompat_AutoCompleteTextView = 0x7f0f0182;
        public static final int Widget_AppCompat_Button = 0x7f0f0183;
        public static final int Widget_AppCompat_ButtonBar = 0x7f0f0189;
        public static final int Widget_AppCompat_ButtonBar_AlertDialog = 0x7f0f018a;
        public static final int Widget_AppCompat_Button_Borderless = 0x7f0f0184;
        public static final int Widget_AppCompat_Button_Borderless_Colored = 0x7f0f0185;
        public static final int Widget_AppCompat_Button_ButtonBar_AlertDialog = 0x7f0f0186;
        public static final int Widget_AppCompat_Button_Colored = 0x7f0f0187;
        public static final int Widget_AppCompat_Button_Small = 0x7f0f0188;
        public static final int Widget_AppCompat_CompoundButton_CheckBox = 0x7f0f018b;
        public static final int Widget_AppCompat_CompoundButton_RadioButton = 0x7f0f018c;
        public static final int Widget_AppCompat_CompoundButton_Switch = 0x7f0f018d;
        public static final int Widget_AppCompat_DrawerArrowToggle = 0x7f0f018e;
        public static final int Widget_AppCompat_DropDownItem_Spinner = 0x7f0f018f;
        public static final int Widget_AppCompat_EditText = 0x7f0f0190;
        public static final int Widget_AppCompat_ImageButton = 0x7f0f0191;
        public static final int Widget_AppCompat_Light_ActionBar = 0x7f0f0192;
        public static final int Widget_AppCompat_Light_ActionBar_Solid = 0x7f0f0193;
        public static final int Widget_AppCompat_Light_ActionBar_Solid_Inverse = 0x7f0f0194;
        public static final int Widget_AppCompat_Light_ActionBar_TabBar = 0x7f0f0195;
        public static final int Widget_AppCompat_Light_ActionBar_TabBar_Inverse = 0x7f0f0196;
        public static final int Widget_AppCompat_Light_ActionBar_TabText = 0x7f0f0197;
        public static final int Widget_AppCompat_Light_ActionBar_TabText_Inverse = 0x7f0f0198;
        public static final int Widget_AppCompat_Light_ActionBar_TabView = 0x7f0f0199;
        public static final int Widget_AppCompat_Light_ActionBar_TabView_Inverse = 0x7f0f019a;
        public static final int Widget_AppCompat_Light_ActionButton = 0x7f0f019b;
        public static final int Widget_AppCompat_Light_ActionButton_CloseMode = 0x7f0f019c;
        public static final int Widget_AppCompat_Light_ActionButton_Overflow = 0x7f0f019d;
        public static final int Widget_AppCompat_Light_ActionMode_Inverse = 0x7f0f019e;
        public static final int Widget_AppCompat_Light_ActivityChooserView = 0x7f0f019f;
        public static final int Widget_AppCompat_Light_AutoCompleteTextView = 0x7f0f01a0;
        public static final int Widget_AppCompat_Light_DropDownItem_Spinner = 0x7f0f01a1;
        public static final int Widget_AppCompat_Light_ListPopupWindow = 0x7f0f01a2;
        public static final int Widget_AppCompat_Light_ListView_DropDown = 0x7f0f01a3;
        public static final int Widget_AppCompat_Light_PopupMenu = 0x7f0f01a4;
        public static final int Widget_AppCompat_Light_PopupMenu_Overflow = 0x7f0f01a5;
        public static final int Widget_AppCompat_Light_SearchView = 0x7f0f01a6;
        public static final int Widget_AppCompat_Light_Spinner_DropDown_ActionBar = 0x7f0f01a7;
        public static final int Widget_AppCompat_ListMenuView = 0x7f0f01a8;
        public static final int Widget_AppCompat_ListPopupWindow = 0x7f0f01a9;
        public static final int Widget_AppCompat_ListView = 0x7f0f01aa;
        public static final int Widget_AppCompat_ListView_DropDown = 0x7f0f01ab;
        public static final int Widget_AppCompat_ListView_Menu = 0x7f0f01ac;
        public static final int Widget_AppCompat_PopupMenu = 0x7f0f01ad;
        public static final int Widget_AppCompat_PopupMenu_Overflow = 0x7f0f01ae;
        public static final int Widget_AppCompat_PopupWindow = 0x7f0f01af;
        public static final int Widget_AppCompat_ProgressBar = 0x7f0f01b0;
        public static final int Widget_AppCompat_ProgressBar_Horizontal = 0x7f0f01b1;
        public static final int Widget_AppCompat_RatingBar = 0x7f0f01b2;
        public static final int Widget_AppCompat_RatingBar_Indicator = 0x7f0f01b3;
        public static final int Widget_AppCompat_RatingBar_Small = 0x7f0f01b4;
        public static final int Widget_AppCompat_SearchView = 0x7f0f01b5;
        public static final int Widget_AppCompat_SearchView_ActionBar = 0x7f0f01b6;
        public static final int Widget_AppCompat_SeekBar = 0x7f0f01b7;
        public static final int Widget_AppCompat_SeekBar_Discrete = 0x7f0f01b8;
        public static final int Widget_AppCompat_Spinner = 0x7f0f01b9;
        public static final int Widget_AppCompat_Spinner_DropDown = 0x7f0f01ba;
        public static final int Widget_AppCompat_Spinner_DropDown_ActionBar = 0x7f0f01bb;
        public static final int Widget_AppCompat_Spinner_Underlined = 0x7f0f01bc;
        public static final int Widget_AppCompat_TextView_SpinnerItem = 0x7f0f01bd;
        public static final int Widget_AppCompat_Toolbar = 0x7f0f01be;
        public static final int Widget_AppCompat_Toolbar_Button_Navigation = 0x7f0f01bf;
        public static final int Widget_Compat_NotificationActionContainer = 0x7f0f01c0;
        public static final int Widget_Compat_NotificationActionText = 0x7f0f01c1;
        public static final int Widget_Support_CoordinatorLayout = 0x7f0f01f0;
    }
    public static final class styleable {
        private styleable() {}

        public static final int[] ActionBar = { 0x7f030031, 0x7f030032, 0x7f030033, 0x7f030097, 0x7f030098, 0x7f030099, 0x7f03009a, 0x7f03009b, 0x7f03009c, 0x7f0300aa, 0x7f0300af, 0x7f0300b0, 0x7f0300bb, 0x7f0300e6, 0x7f0300eb, 0x7f0300f0, 0x7f0300f1, 0x7f0300f3, 0x7f0300fd, 0x7f030107, 0x7f03015c, 0x7f030168, 0x7f030179, 0x7f03017d, 0x7f03017e, 0x7f0301ac, 0x7f0301af, 0x7f0301f4, 0x7f0301fe };
        public static final int ActionBar_background = 0;
        public static final int ActionBar_backgroundSplit = 1;
        public static final int ActionBar_backgroundStacked = 2;
        public static final int ActionBar_contentInsetEnd = 3;
        public static final int ActionBar_contentInsetEndWithActions = 4;
        public static final int ActionBar_contentInsetLeft = 5;
        public static final int ActionBar_contentInsetRight = 6;
        public static final int ActionBar_contentInsetStart = 7;
        public static final int ActionBar_contentInsetStartWithNavigation = 8;
        public static final int ActionBar_customNavigationLayout = 9;
        public static final int ActionBar_displayOptions = 10;
        public static final int ActionBar_divider = 11;
        public static final int ActionBar_elevation = 12;
        public static final int ActionBar_height = 13;
        public static final int ActionBar_hideOnContentScroll = 14;
        public static final int ActionBar_homeAsUpIndicator = 15;
        public static final int ActionBar_homeLayout = 16;
        public static final int ActionBar_icon = 17;
        public static final int ActionBar_indeterminateProgressStyle = 18;
        public static final int ActionBar_itemPadding = 19;
        public static final int ActionBar_logo = 20;
        public static final int ActionBar_navigationMode = 21;
        public static final int ActionBar_popupTheme = 22;
        public static final int ActionBar_progressBarPadding = 23;
        public static final int ActionBar_progressBarStyle = 24;
        public static final int ActionBar_subtitle = 25;
        public static final int ActionBar_subtitleTextStyle = 26;
        public static final int ActionBar_title = 27;
        public static final int ActionBar_titleTextStyle = 28;
        public static final int[] ActionBarLayout = { 0x10100b3 };
        public static final int ActionBarLayout_android_layout_gravity = 0;
        public static final int[] ActionMenuItemView = { 0x101013f };
        public static final int ActionMenuItemView_android_minWidth = 0;
        public static final int[] ActionMenuView = {  };
        public static final int[] ActionMode = { 0x7f030031, 0x7f030032, 0x7f030081, 0x7f0300e6, 0x7f0301af, 0x7f0301fe };
        public static final int ActionMode_background = 0;
        public static final int ActionMode_backgroundSplit = 1;
        public static final int ActionMode_closeItemLayout = 2;
        public static final int ActionMode_height = 3;
        public static final int ActionMode_subtitleTextStyle = 4;
        public static final int ActionMode_titleTextStyle = 5;
        public static final int[] ActivityChooserView = { 0x7f0300c1, 0x7f0300fe };
        public static final int ActivityChooserView_expandActivityOverflowButtonDrawable = 0;
        public static final int ActivityChooserView_initialActivityCount = 1;
        public static final int[] AlertDialog = { 0x10100f2, 0x7f030054, 0x7f030055, 0x7f030153, 0x7f030154, 0x7f030165, 0x7f030194, 0x7f030195 };
        public static final int AlertDialog_android_layout = 0;
        public static final int AlertDialog_buttonIconDimen = 1;
        public static final int AlertDialog_buttonPanelSideLayout = 2;
        public static final int AlertDialog_listItemLayout = 3;
        public static final int AlertDialog_listLayout = 4;
        public static final int AlertDialog_multiChoiceItemLayout = 5;
        public static final int AlertDialog_showTitle = 6;
        public static final int AlertDialog_singleChoiceItemLayout = 7;
        public static final int[] AnimatedStateListDrawableCompat = { 0x101011c, 0x1010194, 0x1010195, 0x1010196, 0x101030c, 0x101030d };
        public static final int AnimatedStateListDrawableCompat_android_dither = 0;
        public static final int AnimatedStateListDrawableCompat_android_visible = 1;
        public static final int AnimatedStateListDrawableCompat_android_variablePadding = 2;
        public static final int AnimatedStateListDrawableCompat_android_constantSize = 3;
        public static final int AnimatedStateListDrawableCompat_android_enterFadeDuration = 4;
        public static final int AnimatedStateListDrawableCompat_android_exitFadeDuration = 5;
        public static final int[] AnimatedStateListDrawableItem = { 0x10100d0, 0x1010199 };
        public static final int AnimatedStateListDrawableItem_android_id = 0;
        public static final int AnimatedStateListDrawableItem_android_drawable = 1;
        public static final int[] AnimatedStateListDrawableTransition = { 0x1010199, 0x1010449, 0x101044a, 0x101044b };
        public static final int AnimatedStateListDrawableTransition_android_drawable = 0;
        public static final int AnimatedStateListDrawableTransition_android_toId = 1;
        public static final int AnimatedStateListDrawableTransition_android_fromId = 2;
        public static final int AnimatedStateListDrawableTransition_android_reversible = 3;
        public static final int[] AppCompatImageView = { 0x1010119, 0x7f03019f, 0x7f0301f2, 0x7f0301f3 };
        public static final int AppCompatImageView_android_src = 0;
        public static final int AppCompatImageView_srcCompat = 1;
        public static final int AppCompatImageView_tint = 2;
        public static final int AppCompatImageView_tintMode = 3;
        public static final int[] AppCompatSeekBar = { 0x1010142, 0x7f0301ef, 0x7f0301f0, 0x7f0301f1 };
        public static final int AppCompatSeekBar_android_thumb = 0;
        public static final int AppCompatSeekBar_tickMark = 1;
        public static final int AppCompatSeekBar_tickMarkTint = 2;
        public static final int AppCompatSeekBar_tickMarkTintMode = 3;
        public static final int[] AppCompatTextHelper = { 0x1010034, 0x101016d, 0x101016e, 0x101016f, 0x1010170, 0x1010392, 0x1010393 };
        public static final int AppCompatTextHelper_android_textAppearance = 0;
        public static final int AppCompatTextHelper_android_drawableTop = 1;
        public static final int AppCompatTextHelper_android_drawableBottom = 2;
        public static final int AppCompatTextHelper_android_drawableLeft = 3;
        public static final int AppCompatTextHelper_android_drawableRight = 4;
        public static final int AppCompatTextHelper_android_drawableStart = 5;
        public static final int AppCompatTextHelper_android_drawableEnd = 6;
        public static final int[] AppCompatTextView = { 0x1010034, 0x7f03002c, 0x7f03002d, 0x7f03002e, 0x7f03002f, 0x7f030030, 0x7f0300d5, 0x7f0300d8, 0x7f03010f, 0x7f03014f, 0x7f0301cf };
        public static final int AppCompatTextView_android_textAppearance = 0;
        public static final int AppCompatTextView_autoSizeMaxTextSize = 1;
        public static final int AppCompatTextView_autoSizeMinTextSize = 2;
        public static final int AppCompatTextView_autoSizePresetSizes = 3;
        public static final int AppCompatTextView_autoSizeStepGranularity = 4;
        public static final int AppCompatTextView_autoSizeTextType = 5;
        public static final int AppCompatTextView_firstBaselineToTopHeight = 6;
        public static final int AppCompatTextView_fontFamily = 7;
        public static final int AppCompatTextView_lastBaselineToBottomHeight = 8;
        public static final int AppCompatTextView_lineHeight = 9;
        public static final int AppCompatTextView_textAllCaps = 10;
        public static final int[] AppCompatTheme = { 0x1010057, 0x10100ae, 0x7f030000, 0x7f030001, 0x7f030002, 0x7f030003, 0x7f030004, 0x7f030005, 0x7f030006, 0x7f030007, 0x7f030008, 0x7f030009, 0x7f03000a, 0x7f03000b, 0x7f03000c, 0x7f03000e, 0x7f03000f, 0x7f030010, 0x7f030011, 0x7f030012, 0x7f030013, 0x7f030014, 0x7f030015, 0x7f030016, 0x7f030017, 0x7f030018, 0x7f030019, 0x7f03001a, 0x7f03001b, 0x7f03001c, 0x7f03001d, 0x7f03001e, 0x7f030021, 0x7f030022, 0x7f030023, 0x7f030024, 0x7f030025, 0x7f03002b, 0x7f030040, 0x7f03004e, 0x7f03004f, 0x7f030050, 0x7f030051, 0x7f030052, 0x7f030056, 0x7f030057, 0x7f030062, 0x7f030067, 0x7f030087, 0x7f030088, 0x7f030089, 0x7f03008a, 0x7f03008b, 0x7f03008c, 0x7f03008d, 0x7f03008e, 0x7f03008f, 0x7f030091, 0x7f0300a3, 0x7f0300ac, 0x7f0300ad, 0x7f0300ae, 0x7f0300b1, 0x7f0300b3, 0x7f0300b6, 0x7f0300b7, 0x7f0300b8, 0x7f0300b9, 0x7f0300ba, 0x7f0300f0, 0x7f0300fc, 0x7f030151, 0x7f030152, 0x7f030155, 0x7f030156, 0x7f030157, 0x7f030158, 0x7f030159, 0x7f03015a, 0x7f03015b, 0x7f030170, 0x7f030171, 0x7f030172, 0x7f030178, 0x7f03017a, 0x7f030181, 0x7f030182, 0x7f030183, 0x7f030184, 0x7f03018c, 0x7f03018d, 0x7f03018e, 0x7f03018f, 0x7f03019c, 0x7f03019d, 0x7f0301b3, 0x7f0301da, 0x7f0301db, 0x7f0301dc, 0x7f0301dd, 0x7f0301df, 0x7f0301e0, 0x7f0301e1, 0x7f0301e2, 0x7f0301e5, 0x7f0301e6, 0x7f030200, 0x7f030201, 0x7f030202, 0x7f030203, 0x7f03020a, 0x7f03020c, 0x7f03020d, 0x7f03020e, 0x7f03020f, 0x7f030210, 0x7f030211, 0x7f030212, 0x7f030213, 0x7f030214, 0x7f030215 };
        public static final int AppCompatTheme_android_windowIsFloating = 0;
        public static final int AppCompatTheme_android_windowAnimationStyle = 1;
        public static final int AppCompatTheme_actionBarDivider = 2;
        public static final int AppCompatTheme_actionBarItemBackground = 3;
        public static final int AppCompatTheme_actionBarPopupTheme = 4;
        public static final int AppCompatTheme_actionBarSize = 5;
        public static final int AppCompatTheme_actionBarSplitStyle = 6;
        public static final int AppCompatTheme_actionBarStyle = 7;
        public static final int AppCompatTheme_actionBarTabBarStyle = 8;
        public static final int AppCompatTheme_actionBarTabStyle = 9;
        public static final int AppCompatTheme_actionBarTabTextStyle = 10;
        public static final int AppCompatTheme_actionBarTheme = 11;
        public static final int AppCompatTheme_actionBarWidgetTheme = 12;
        public static final int AppCompatTheme_actionButtonStyle = 13;
        public static final int AppCompatTheme_actionDropDownStyle = 14;
        public static final int AppCompatTheme_actionMenuTextAppearance = 15;
        public static final int AppCompatTheme_actionMenuTextColor = 16;
        public static final int AppCompatTheme_actionModeBackground = 17;
        public static final int AppCompatTheme_actionModeCloseButtonStyle = 18;
        public static final int AppCompatTheme_actionModeCloseDrawable = 19;
        public static final int AppCompatTheme_actionModeCopyDrawable = 20;
        public static final int AppCompatTheme_actionModeCutDrawable = 21;
        public static final int AppCompatTheme_actionModeFindDrawable = 22;
        public static final int AppCompatTheme_actionModePasteDrawable = 23;
        public static final int AppCompatTheme_actionModePopupWindowStyle = 24;
        public static final int AppCompatTheme_actionModeSelectAllDrawable = 25;
        public static final int AppCompatTheme_actionModeShareDrawable = 26;
        public static final int AppCompatTheme_actionModeSplitBackground = 27;
        public static final int AppCompatTheme_actionModeStyle = 28;
        public static final int AppCompatTheme_actionModeWebSearchDrawable = 29;
        public static final int AppCompatTheme_actionOverflowButtonStyle = 30;
        public static final int AppCompatTheme_actionOverflowMenuStyle = 31;
        public static final int AppCompatTheme_activityChooserViewStyle = 32;
        public static final int AppCompatTheme_alertDialogButtonGroupStyle = 33;
        public static final int AppCompatTheme_alertDialogCenterButtons = 34;
        public static final int AppCompatTheme_alertDialogStyle = 35;
        public static final int AppCompatTheme_alertDialogTheme = 36;
        public static final int AppCompatTheme_autoCompleteTextViewStyle = 37;
        public static final int AppCompatTheme_borderlessButtonStyle = 38;
        public static final int AppCompatTheme_buttonBarButtonStyle = 39;
        public static final int AppCompatTheme_buttonBarNegativeButtonStyle = 40;
        public static final int AppCompatTheme_buttonBarNeutralButtonStyle = 41;
        public static final int AppCompatTheme_buttonBarPositiveButtonStyle = 42;
        public static final int AppCompatTheme_buttonBarStyle = 43;
        public static final int AppCompatTheme_buttonStyle = 44;
        public static final int AppCompatTheme_buttonStyleSmall = 45;
        public static final int AppCompatTheme_checkboxStyle = 46;
        public static final int AppCompatTheme_checkedTextViewStyle = 47;
        public static final int AppCompatTheme_colorAccent = 48;
        public static final int AppCompatTheme_colorBackgroundFloating = 49;
        public static final int AppCompatTheme_colorButtonNormal = 50;
        public static final int AppCompatTheme_colorControlActivated = 51;
        public static final int AppCompatTheme_colorControlHighlight = 52;
        public static final int AppCompatTheme_colorControlNormal = 53;
        public static final int AppCompatTheme_colorError = 54;
        public static final int AppCompatTheme_colorPrimary = 55;
        public static final int AppCompatTheme_colorPrimaryDark = 56;
        public static final int AppCompatTheme_colorSwitchThumbNormal = 57;
        public static final int AppCompatTheme_controlBackground = 58;
        public static final int AppCompatTheme_dialogCornerRadius = 59;
        public static final int AppCompatTheme_dialogPreferredPadding = 60;
        public static final int AppCompatTheme_dialogTheme = 61;
        public static final int AppCompatTheme_dividerHorizontal = 62;
        public static final int AppCompatTheme_dividerVertical = 63;
        public static final int AppCompatTheme_dropDownListViewStyle = 64;
        public static final int AppCompatTheme_dropdownListPreferredItemHeight = 65;
        public static final int AppCompatTheme_editTextBackground = 66;
        public static final int AppCompatTheme_editTextColor = 67;
        public static final int AppCompatTheme_editTextStyle = 68;
        public static final int AppCompatTheme_homeAsUpIndicator = 69;
        public static final int AppCompatTheme_imageButtonStyle = 70;
        public static final int AppCompatTheme_listChoiceBackgroundIndicator = 71;
        public static final int AppCompatTheme_listDividerAlertDialog = 72;
        public static final int AppCompatTheme_listMenuViewStyle = 73;
        public static final int AppCompatTheme_listPopupWindowStyle = 74;
        public static final int AppCompatTheme_listPreferredItemHeight = 75;
        public static final int AppCompatTheme_listPreferredItemHeightLarge = 76;
        public static final int AppCompatTheme_listPreferredItemHeightSmall = 77;
        public static final int AppCompatTheme_listPreferredItemPaddingLeft = 78;
        public static final int AppCompatTheme_listPreferredItemPaddingRight = 79;
        public static final int AppCompatTheme_panelBackground = 80;
        public static final int AppCompatTheme_panelMenuListTheme = 81;
        public static final int AppCompatTheme_panelMenuListWidth = 82;
        public static final int AppCompatTheme_popupMenuStyle = 83;
        public static final int AppCompatTheme_popupWindowStyle = 84;
        public static final int AppCompatTheme_radioButtonStyle = 85;
        public static final int AppCompatTheme_ratingBarStyle = 86;
        public static final int AppCompatTheme_ratingBarStyleIndicator = 87;
        public static final int AppCompatTheme_ratingBarStyleSmall = 88;
        public static final int AppCompatTheme_searchViewStyle = 89;
        public static final int AppCompatTheme_seekBarStyle = 90;
        public static final int AppCompatTheme_selectableItemBackground = 91;
        public static final int AppCompatTheme_selectableItemBackgroundBorderless = 92;
        public static final int AppCompatTheme_spinnerDropDownItemStyle = 93;
        public static final int AppCompatTheme_spinnerStyle = 94;
        public static final int AppCompatTheme_switchStyle = 95;
        public static final int AppCompatTheme_textAppearanceLargePopupMenu = 96;
        public static final int AppCompatTheme_textAppearanceListItem = 97;
        public static final int AppCompatTheme_textAppearanceListItemSecondary = 98;
        public static final int AppCompatTheme_textAppearanceListItemSmall = 99;
        public static final int AppCompatTheme_textAppearancePopupMenuHeader = 100;
        public static final int AppCompatTheme_textAppearanceSearchResultSubtitle = 101;
        public static final int AppCompatTheme_textAppearanceSearchResultTitle = 102;
        public static final int AppCompatTheme_textAppearanceSmallPopupMenu = 103;
        public static final int AppCompatTheme_textColorAlertDialogListItem = 104;
        public static final int AppCompatTheme_textColorSearchUrl = 105;
        public static final int AppCompatTheme_toolbarNavigationButtonStyle = 106;
        public static final int AppCompatTheme_toolbarStyle = 107;
        public static final int AppCompatTheme_tooltipForegroundColor = 108;
        public static final int AppCompatTheme_tooltipFrameBackground = 109;
        public static final int AppCompatTheme_viewInflaterClass = 110;
        public static final int AppCompatTheme_windowActionBar = 111;
        public static final int AppCompatTheme_windowActionBarOverlay = 112;
        public static final int AppCompatTheme_windowActionModeOverlay = 113;
        public static final int AppCompatTheme_windowFixedHeightMajor = 114;
        public static final int AppCompatTheme_windowFixedHeightMinor = 115;
        public static final int AppCompatTheme_windowFixedWidthMajor = 116;
        public static final int AppCompatTheme_windowFixedWidthMinor = 117;
        public static final int AppCompatTheme_windowMinWidthMajor = 118;
        public static final int AppCompatTheme_windowMinWidthMinor = 119;
        public static final int AppCompatTheme_windowNoTitle = 120;
        public static final int[] ButtonBarLayout = { 0x7f030026 };
        public static final int ButtonBarLayout_allowStacking = 0;
        public static final int[] ColorStateListItem = { 0x10101a5, 0x101031f, 0x7f030027 };
        public static final int ColorStateListItem_android_color = 0;
        public static final int ColorStateListItem_android_alpha = 1;
        public static final int ColorStateListItem_alpha = 2;
        public static final int[] CompoundButton = { 0x1010107, 0x7f030058, 0x7f030059 };
        public static final int CompoundButton_android_button = 0;
        public static final int CompoundButton_buttonTint = 1;
        public static final int CompoundButton_buttonTintMode = 2;
        public static final int[] CoordinatorLayout = { 0x7f03010d, 0x7f0301a6 };
        public static final int CoordinatorLayout_keylines = 0;
        public static final int CoordinatorLayout_statusBarBackground = 1;
        public static final int[] CoordinatorLayout_Layout = { 0x10100b3, 0x7f030112, 0x7f030113, 0x7f030114, 0x7f030140, 0x7f030149, 0x7f03014a };
        public static final int CoordinatorLayout_Layout_android_layout_gravity = 0;
        public static final int CoordinatorLayout_Layout_layout_anchor = 1;
        public static final int CoordinatorLayout_Layout_layout_anchorGravity = 2;
        public static final int CoordinatorLayout_Layout_layout_behavior = 3;
        public static final int CoordinatorLayout_Layout_layout_dodgeInsetEdges = 4;
        public static final int CoordinatorLayout_Layout_layout_insetEdge = 5;
        public static final int CoordinatorLayout_Layout_layout_keyline = 6;
        public static final int[] DrawerArrowToggle = { 0x7f030029, 0x7f03002a, 0x7f030036, 0x7f030086, 0x7f0300b4, 0x7f0300e3, 0x7f03019b, 0x7f0301eb };
        public static final int DrawerArrowToggle_arrowHeadLength = 0;
        public static final int DrawerArrowToggle_arrowShaftLength = 1;
        public static final int DrawerArrowToggle_barLength = 2;
        public static final int DrawerArrowToggle_color = 3;
        public static final int DrawerArrowToggle_drawableSize = 4;
        public static final int DrawerArrowToggle_gapBetweenBars = 5;
        public static final int DrawerArrowToggle_spinBars = 6;
        public static final int DrawerArrowToggle_thickness = 7;
        public static final int[] FontFamily = { 0x7f0300d9, 0x7f0300da, 0x7f0300db, 0x7f0300dc, 0x7f0300dd, 0x7f0300de };
        public static final int FontFamily_fontProviderAuthority = 0;
        public static final int FontFamily_fontProviderCerts = 1;
        public static final int FontFamily_fontProviderFetchStrategy = 2;
        public static final int FontFamily_fontProviderFetchTimeout = 3;
        public static final int FontFamily_fontProviderPackage = 4;
        public static final int FontFamily_fontProviderQuery = 5;
        public static final int[] FontFamilyFont = { 0x1010532, 0x1010533, 0x101053f, 0x101056f, 0x1010570, 0x7f0300d7, 0x7f0300df, 0x7f0300e0, 0x7f0300e1, 0x7f030208 };
        public static final int FontFamilyFont_android_font = 0;
        public static final int FontFamilyFont_android_fontWeight = 1;
        public static final int FontFamilyFont_android_fontStyle = 2;
        public static final int FontFamilyFont_android_ttcIndex = 3;
        public static final int FontFamilyFont_android_fontVariationSettings = 4;
        public static final int FontFamilyFont_font = 5;
        public static final int FontFamilyFont_fontStyle = 6;
        public static final int FontFamilyFont_fontVariationSettings = 7;
        public static final int FontFamilyFont_fontWeight = 8;
        public static final int FontFamilyFont_ttcIndex = 9;
        public static final int[] GradientColor = { 0x101019d, 0x101019e, 0x10101a1, 0x10101a2, 0x10101a3, 0x10101a4, 0x1010201, 0x101020b, 0x1010510, 0x1010511, 0x1010512, 0x1010513 };
        public static final int GradientColor_android_startColor = 0;
        public static final int GradientColor_android_endColor = 1;
        public static final int GradientColor_android_type = 2;
        public static final int GradientColor_android_centerX = 3;
        public static final int GradientColor_android_centerY = 4;
        public static final int GradientColor_android_gradientRadius = 5;
        public static final int GradientColor_android_tileMode = 6;
        public static final int GradientColor_android_centerColor = 7;
        public static final int GradientColor_android_startX = 8;
        public static final int GradientColor_android_startY = 9;
        public static final int GradientColor_android_endX = 10;
        public static final int GradientColor_android_endY = 11;
        public static final int[] GradientColorItem = { 0x10101a5, 0x1010514 };
        public static final int GradientColorItem_android_color = 0;
        public static final int GradientColorItem_android_offset = 1;
        public static final int[] LinearLayoutCompat = { 0x10100af, 0x10100c4, 0x1010126, 0x1010127, 0x1010128, 0x7f0300b0, 0x7f0300b2, 0x7f030163, 0x7f030191 };
        public static final int LinearLayoutCompat_android_gravity = 0;
        public static final int LinearLayoutCompat_android_orientation = 1;
        public static final int LinearLayoutCompat_android_baselineAligned = 2;
        public static final int LinearLayoutCompat_android_baselineAlignedChildIndex = 3;
        public static final int LinearLayoutCompat_android_weightSum = 4;
        public static final int LinearLayoutCompat_divider = 5;
        public static final int LinearLayoutCompat_dividerPadding = 6;
        public static final int LinearLayoutCompat_measureWithLargestChild = 7;
        public static final int LinearLayoutCompat_showDividers = 8;
        public static final int[] LinearLayoutCompat_Layout = { 0x10100b3, 0x10100f4, 0x10100f5, 0x1010181 };
        public static final int LinearLayoutCompat_Layout_android_layout_gravity = 0;
        public static final int LinearLayoutCompat_Layout_android_layout_width = 1;
        public static final int LinearLayoutCompat_Layout_android_layout_height = 2;
        public static final int LinearLayoutCompat_Layout_android_layout_weight = 3;
        public static final int[] ListPopupWindow = { 0x10102ac, 0x10102ad };
        public static final int ListPopupWindow_android_dropDownHorizontalOffset = 0;
        public static final int ListPopupWindow_android_dropDownVerticalOffset = 1;
        public static final int[] MenuGroup = { 0x101000e, 0x10100d0, 0x1010194, 0x10101de, 0x10101df, 0x10101e0 };
        public static final int MenuGroup_android_enabled = 0;
        public static final int MenuGroup_android_id = 1;
        public static final int MenuGroup_android_visible = 2;
        public static final int MenuGroup_android_menuCategory = 3;
        public static final int MenuGroup_android_orderInCategory = 4;
        public static final int MenuGroup_android_checkableBehavior = 5;
        public static final int[] MenuItem = { 0x1010002, 0x101000e, 0x10100d0, 0x1010106, 0x1010194, 0x10101de, 0x10101df, 0x10101e1, 0x10101e2, 0x10101e3, 0x10101e4, 0x10101e5, 0x101026f, 0x7f03000d, 0x7f03001f, 0x7f030020, 0x7f030028, 0x7f030096, 0x7f0300f9, 0x7f0300fa, 0x7f03016a, 0x7f030190, 0x7f030204 };
        public static final int MenuItem_android_icon = 0;
        public static final int MenuItem_android_enabled = 1;
        public static final int MenuItem_android_id = 2;
        public static final int MenuItem_android_checked = 3;
        public static final int MenuItem_android_visible = 4;
        public static final int MenuItem_android_menuCategory = 5;
        public static final int MenuItem_android_orderInCategory = 6;
        public static final int MenuItem_android_title = 7;
        public static final int MenuItem_android_titleCondensed = 8;
        public static final int MenuItem_android_alphabeticShortcut = 9;
        public static final int MenuItem_android_numericShortcut = 10;
        public static final int MenuItem_android_checkable = 11;
        public static final int MenuItem_android_onClick = 12;
        public static final int MenuItem_actionLayout = 13;
        public static final int MenuItem_actionProviderClass = 14;
        public static final int MenuItem_actionViewClass = 15;
        public static final int MenuItem_alphabeticModifiers = 16;
        public static final int MenuItem_contentDescription = 17;
        public static final int MenuItem_iconTint = 18;
        public static final int MenuItem_iconTintMode = 19;
        public static final int MenuItem_numericModifiers = 20;
        public static final int MenuItem_showAsAction = 21;
        public static final int MenuItem_tooltipText = 22;
        public static final int[] MenuView = { 0x10100ae, 0x101012c, 0x101012d, 0x101012e, 0x101012f, 0x1010130, 0x1010131, 0x7f03017b, 0x7f0301aa };
        public static final int MenuView_android_windowAnimationStyle = 0;
        public static final int MenuView_android_itemTextAppearance = 1;
        public static final int MenuView_android_horizontalDivider = 2;
        public static final int MenuView_android_verticalDivider = 3;
        public static final int MenuView_android_headerBackground = 4;
        public static final int MenuView_android_itemBackground = 5;
        public static final int MenuView_android_itemIconDisabledAlpha = 6;
        public static final int MenuView_preserveIconSpacing = 7;
        public static final int MenuView_subMenuArrow = 8;
        public static final int[] PopupWindow = { 0x1010176, 0x10102c9, 0x7f03016b };
        public static final int PopupWindow_android_popupBackground = 0;
        public static final int PopupWindow_android_popupAnimationStyle = 1;
        public static final int PopupWindow_overlapAnchor = 2;
        public static final int[] PopupWindowBackgroundState = { 0x7f0301a1 };
        public static final int PopupWindowBackgroundState_state_above_anchor = 0;
        public static final int[] RecycleListView = { 0x7f03016c, 0x7f03016f };
        public static final int RecycleListView_paddingBottomNoButtons = 0;
        public static final int RecycleListView_paddingTopNoTitle = 1;
        public static final int[] SearchView = { 0x10100da, 0x101011f, 0x1010220, 0x1010264, 0x7f03007a, 0x7f030092, 0x7f0300ab, 0x7f0300e4, 0x7f0300fb, 0x7f030110, 0x7f03017f, 0x7f030180, 0x7f03018a, 0x7f03018b, 0x7f0301ab, 0x7f0301b0, 0x7f03020b };
        public static final int SearchView_android_focusable = 0;
        public static final int SearchView_android_maxWidth = 1;
        public static final int SearchView_android_inputType = 2;
        public static final int SearchView_android_imeOptions = 3;
        public static final int SearchView_closeIcon = 4;
        public static final int SearchView_commitIcon = 5;
        public static final int SearchView_defaultQueryHint = 6;
        public static final int SearchView_goIcon = 7;
        public static final int SearchView_iconifiedByDefault = 8;
        public static final int SearchView_layout = 9;
        public static final int SearchView_queryBackground = 10;
        public static final int SearchView_queryHint = 11;
        public static final int SearchView_searchHintIcon = 12;
        public static final int SearchView_searchIcon = 13;
        public static final int SearchView_submitBackground = 14;
        public static final int SearchView_suggestionRowLayout = 15;
        public static final int SearchView_voiceIcon = 16;
        public static final int[] Spinner = { 0x10100b2, 0x1010176, 0x101017b, 0x1010262, 0x7f030179 };
        public static final int Spinner_android_entries = 0;
        public static final int Spinner_android_popupBackground = 1;
        public static final int Spinner_android_prompt = 2;
        public static final int Spinner_android_dropDownWidth = 3;
        public static final int Spinner_popupTheme = 4;
        public static final int[] StateListDrawable = { 0x101011c, 0x1010194, 0x1010195, 0x1010196, 0x101030c, 0x101030d };
        public static final int StateListDrawable_android_dither = 0;
        public static final int StateListDrawable_android_visible = 1;
        public static final int StateListDrawable_android_variablePadding = 2;
        public static final int StateListDrawable_android_constantSize = 3;
        public static final int StateListDrawable_android_enterFadeDuration = 4;
        public static final int StateListDrawable_android_exitFadeDuration = 5;
        public static final int[] StateListDrawableItem = { 0x1010199 };
        public static final int StateListDrawableItem_android_drawable = 0;
        public static final int[] SwitchCompat = { 0x1010124, 0x1010125, 0x1010142, 0x7f030193, 0x7f03019e, 0x7f0301b1, 0x7f0301b2, 0x7f0301b4, 0x7f0301ec, 0x7f0301ed, 0x7f0301ee, 0x7f030205, 0x7f030206, 0x7f030207 };
        public static final int SwitchCompat_android_textOn = 0;
        public static final int SwitchCompat_android_textOff = 1;
        public static final int SwitchCompat_android_thumb = 2;
        public static final int SwitchCompat_showText = 3;
        public static final int SwitchCompat_splitTrack = 4;
        public static final int SwitchCompat_switchMinWidth = 5;
        public static final int SwitchCompat_switchPadding = 6;
        public static final int SwitchCompat_switchTextAppearance = 7;
        public static final int SwitchCompat_thumbTextPadding = 8;
        public static final int SwitchCompat_thumbTint = 9;
        public static final int SwitchCompat_thumbTintMode = 10;
        public static final int SwitchCompat_track = 11;
        public static final int SwitchCompat_trackTint = 12;
        public static final int SwitchCompat_trackTintMode = 13;
        public static final int[] TextAppearance = { 0x1010095, 0x1010096, 0x1010097, 0x1010098, 0x101009a, 0x101009b, 0x1010161, 0x1010162, 0x1010163, 0x1010164, 0x10103ac, 0x7f0300d8, 0x7f0301cf };
        public static final int TextAppearance_android_textSize = 0;
        public static final int TextAppearance_android_typeface = 1;
        public static final int TextAppearance_android_textStyle = 2;
        public static final int TextAppearance_android_textColor = 3;
        public static final int TextAppearance_android_textColorHint = 4;
        public static final int TextAppearance_android_textColorLink = 5;
        public static final int TextAppearance_android_shadowColor = 6;
        public static final int TextAppearance_android_shadowDx = 7;
        public static final int TextAppearance_android_shadowDy = 8;
        public static final int TextAppearance_android_shadowRadius = 9;
        public static final int TextAppearance_android_fontFamily = 10;
        public static final int TextAppearance_fontFamily = 11;
        public static final int TextAppearance_textAllCaps = 12;
        public static final int[] Toolbar = { 0x10100af, 0x1010140, 0x7f030053, 0x7f030082, 0x7f030083, 0x7f030097, 0x7f030098, 0x7f030099, 0x7f03009a, 0x7f03009b, 0x7f03009c, 0x7f03015c, 0x7f03015d, 0x7f030161, 0x7f030166, 0x7f030167, 0x7f030179, 0x7f0301ac, 0x7f0301ad, 0x7f0301ae, 0x7f0301f4, 0x7f0301f6, 0x7f0301f7, 0x7f0301f8, 0x7f0301f9, 0x7f0301fa, 0x7f0301fb, 0x7f0301fc, 0x7f0301fd };
        public static final int Toolbar_android_gravity = 0;
        public static final int Toolbar_android_minHeight = 1;
        public static final int Toolbar_buttonGravity = 2;
        public static final int Toolbar_collapseContentDescription = 3;
        public static final int Toolbar_collapseIcon = 4;
        public static final int Toolbar_contentInsetEnd = 5;
        public static final int Toolbar_contentInsetEndWithActions = 6;
        public static final int Toolbar_contentInsetLeft = 7;
        public static final int Toolbar_contentInsetRight = 8;
        public static final int Toolbar_contentInsetStart = 9;
        public static final int Toolbar_contentInsetStartWithNavigation = 10;
        public static final int Toolbar_logo = 11;
        public static final int Toolbar_logoDescription = 12;
        public static final int Toolbar_maxButtonHeight = 13;
        public static final int Toolbar_navigationContentDescription = 14;
        public static final int Toolbar_navigationIcon = 15;
        public static final int Toolbar_popupTheme = 16;
        public static final int Toolbar_subtitle = 17;
        public static final int Toolbar_subtitleTextAppearance = 18;
        public static final int Toolbar_subtitleTextColor = 19;
        public static final int Toolbar_title = 20;
        public static final int Toolbar_titleMargin = 21;
        public static final int Toolbar_titleMarginBottom = 22;
        public static final int Toolbar_titleMarginEnd = 23;
        public static final int Toolbar_titleMarginStart = 24;
        public static final int Toolbar_titleMarginTop = 25;
        public static final int Toolbar_titleMargins = 26;
        public static final int Toolbar_titleTextAppearance = 27;
        public static final int Toolbar_titleTextColor = 28;
        public static final int[] View = { 0x1010000, 0x10100da, 0x7f03016d, 0x7f03016e, 0x7f0301ea };
        public static final int View_android_theme = 0;
        public static final int View_android_focusable = 1;
        public static final int View_paddingEnd = 2;
        public static final int View_paddingStart = 3;
        public static final int View_theme = 4;
        public static final int[] ViewBackgroundHelper = { 0x10100d4, 0x7f030034, 0x7f030035 };
        public static final int ViewBackgroundHelper_android_background = 0;
        public static final int ViewBackgroundHelper_backgroundTint = 1;
        public static final int ViewBackgroundHelper_backgroundTintMode = 2;
        public static final int[] ViewStubCompat = { 0x10100d0, 0x10100f2, 0x10100f3 };
        public static final int ViewStubCompat_android_id = 0;
        public static final int ViewStubCompat_android_layout = 1;
        public static final int ViewStubCompat_android_inflatedId = 2;
    }
}
