# Supplementary material for: Novel non-invasive in-house fabricated wearable system with a hybrid algorithm for fetal movement recognition
Source: PLoS One. 2021 Jul 13;16(7):e0254560. doi: 10.1371/journal.pone.0254560 (PMC8277045; doi:10.1371/journal.pone.0254560)
Supplement: S1 File — The main fiction of this mobile application is to collect data from the SD card and to transfer the data to an online cloud. The analysis will be conducted in the cloud it self and the application will retrieve the kick count per session. Furthermore, it will store and record the fetal movement patters with date and time stamp. (ZIP) [file pone.0254560.s001.zip › KickCount/app/build/generated/not_namespaced_r_class_sources/debug/processDebugResources/r/androidx/customview/R.java]

/* AUTO-GENERATED FILE.  DO NOT MODIFY.
 *
 * This class was automatically generated by the
 * gradle plugin from the resource data it found. It
 * should not be modified by hand.
 */
package androidx.customview;

public final class R {
    private R() {}

    public static final class attr {
        private attr() {}

        public static final int alpha = 0x7f030027;
        public static final int font = 0x7f0300d7;
        public static final int fontProviderAuthority = 0x7f0300d9;
        public static final int fontProviderCerts = 0x7f0300da;
        public static final int fontProviderFetchStrategy = 0x7f0300db;
        public static final int fontProviderFetchTimeout = 0x7f0300dc;
        public static final int fontProviderPackage = 0x7f0300dd;
        public static final int fontProviderQuery = 0x7f0300de;
        public static final int fontStyle = 0x7f0300df;
        public static final int fontVariationSettings = 0x7f0300e0;
        public static final int fontWeight = 0x7f0300e1;
        public static final int ttcIndex = 0x7f030208;
    }
    public static final class color {
        private color() {}

        public static final int notification_action_color_filter = 0x7f05006a;
        public static final int notification_icon_bg_color = 0x7f05006b;
        public static final int ripple_material_light = 0x7f050077;
        public static final int secondary_text_default_material_light = 0x7f050079;
    }
    public static final class dimen {
        private dimen() {}

        public static final int compat_button_inset_horizontal_material = 0x7f060050;
        public static final int compat_button_inset_vertical_material = 0x7f060051;
        public static final int compat_button_padding_horizontal_material = 0x7f060052;
        public static final int compat_button_padding_vertical_material = 0x7f060053;
        public static final int compat_control_corner_material = 0x7f060054;
        public static final int compat_notification_large_icon_max_height = 0x7f060055;
        public static final int compat_notification_large_icon_max_width = 0x7f060056;
        public static final int notification_action_icon_size = 0x7f0600c2;
        public static final int notification_action_text_size = 0x7f0600c3;
        public static final int notification_big_circle_margin = 0x7f0600c4;
        public static final int notification_content_margin_start = 0x7f0600c5;
        public static final int notification_large_icon_height = 0x7f0600c6;
        public static final int notification_large_icon_width = 0x7f0600c7;
        public static final int notification_main_column_padding_top = 0x7f0600c8;
        public static final int notification_media_narrow_margin = 0x7f0600c9;
        public static final int notification_right_icon_size = 0x7f0600ca;
        public static final int notification_right_side_padding_top = 0x7f0600cb;
        public static final int notification_small_icon_background_padding = 0x7f0600cc;
        public static final int notification_small_icon_size_as_large = 0x7f0600cd;
        public static final int notification_subtext_size = 0x7f0600ce;
        public static final int notification_top_pad = 0x7f0600cf;
        public static final int notification_top_pad_large_text = 0x7f0600d0;
    }
    public static final class drawable {
        private drawable() {}

        public static final int notification_action_background = 0x7f070070;
        public static final int notification_bg = 0x7f070071;
        public static final int notification_bg_low = 0x7f070072;
        public static final int notification_bg_low_normal = 0x7f070073;
        public static final int notification_bg_low_pressed = 0x7f070074;
        public static final int notification_bg_normal = 0x7f070075;
        public static final int notification_bg_normal_pressed = 0x7f070076;
        public static final int notification_icon_background = 0x7f070077;
        public static final int notification_template_icon_bg = 0x7f070078;
        public static final int notification_template_icon_low_bg = 0x7f070079;
        public static final int notification_tile_bg = 0x7f07007a;
        public static final int notify_panel_notification_icon_bg = 0x7f07007b;
    }
    public static final class id {
        private id() {}

        public static final int action_container = 0x7f08000d;
        public static final int action_divider = 0x7f08000f;
        public static final int action_image = 0x7f080010;
        public static final int action_text = 0x7f080016;
        public static final int actions = 0x7f080017;
        public static final int async = 0x7f08001d;
        public static final int blocking = 0x7f080021;
        public static final int chronometer = 0x7f08002f;
        public static final int forever = 0x7f08004f;
        public static final int icon = 0x7f080057;
        public static final int icon_group = 0x7f080058;
        public static final int info = 0x7f08005b;
        public static final int italic = 0x7f08005d;
        public static final int line1 = 0x7f080063;
        public static final int line3 = 0x7f080064;
        public static final int normal = 0x7f080075;
        public static final int notification_background = 0x7f080076;
        public static final int notification_main_column = 0x7f080077;
        public static final int notification_main_column_container = 0x7f080078;
        public static final int right_icon = 0x7f080085;
        public static final int right_side = 0x7f080086;
        public static final int tag_transition_group = 0x7f0800b4;
        public static final int tag_unhandled_key_event_manager = 0x7f0800b5;
        public static final int tag_unhandled_key_listeners = 0x7f0800b6;
        public static final int text = 0x7f0800b7;
        public static final int text2 = 0x7f0800b8;
        public static final int time = 0x7f0800c1;
        public static final int title = 0x7f0800c2;
    }
    public static final class integer {
        private integer() {}

        public static final int status_bar_notification_info_maxnum = 0x7f09000e;
    }
    public static final class layout {
        private layout() {}

        public static final int notification_action = 0x7f0b0032;
        public static final int notification_action_tombstone = 0x7f0b0033;
        public static final int notification_template_custom_big = 0x7f0b0034;
        public static final int notification_template_icon_group = 0x7f0b0035;
        public static final int notification_template_part_chronometer = 0x7f0b0036;
        public static final int notification_template_part_time = 0x7f0b0037;
    }
    public static final class string {
        private string() {}

        public static final int status_bar_notification_info_overflow = 0x7f0e003f;
    }
    public static final class style {
        private style() {}

        public static final int TextAppearance_Compat_Notification = 0x7f0f0116;
        public static final int TextAppearance_Compat_Notification_Info = 0x7f0f0117;
        public static final int TextAppearance_Compat_Notification_Line2 = 0x7f0f0118;
        public static final int TextAppearance_Compat_Notification_Time = 0x7f0f0119;
        public static final int TextAppearance_Compat_Notification_Title = 0x7f0f011a;
        public static final int Widget_Compat_NotificationActionContainer = 0x7f0f01c0;
        public static final int Widget_Compat_NotificationActionText = 0x7f0f01c1;
    }
    public static final class styleable {
        private styleable() {}

        public static final int[] ColorStateListItem = { 0x10101a5, 0x101031f, 0x7f030027 };
        public static final int ColorStateListItem_android_color = 0;
        public static final int ColorStateListItem_android_alpha = 1;
        public static final int ColorStateListItem_alpha = 2;
        public static final int[] FontFamily = { 0x7f0300d9, 0x7f0300da, 0x7f0300db, 0x7f0300dc, 0x7f0300dd, 0x7f0300de };
        public static final int FontFamily_fontProviderAuthority = 0;
        public static final int FontFamily_fontProviderCerts = 1;
        public static final int FontFamily_fontProviderFetchStrategy = 2;
        public static final int FontFamily_fontProviderFetchTimeout = 3;
        public static final int FontFamily_fontProviderPackage = 4;
        public static final int FontFamily_fontProviderQuery = 5;
        public static final int[] FontFamilyFont = { 0x1010532, 0x1010533, 0x101053f, 0x101056f, 0x1010570, 0x7f0300d7, 0x7f0300df, 0x7f0300e0, 0x7f0300e1, 0x7f030208 };
        public static final int FontFamilyFont_android_font = 0;
        public static final int FontFamilyFont_android_fontWeight = 1;
        public static final int FontFamilyFont_android_fontStyle = 2;
        public static final int FontFamilyFont_android_ttcIndex = 3;
        public static final int FontFamilyFont_android_fontVariationSettings = 4;
        public static final int FontFamilyFont_font = 5;
        public static final int FontFamilyFont_fontStyle = 6;
        public static final int FontFamilyFont_fontVariationSettings = 7;
        public static final int FontFamilyFont_fontWeight = 8;
        public static final int FontFamilyFont_ttcIndex = 9;
        public static final int[] GradientColor = { 0x101019d, 0x101019e, 0x10101a1, 0x10101a2, 0x10101a3, 0x10101a4, 0x1010201, 0x101020b, 0x1010510, 0x1010511, 0x1010512, 0x1010513 };
        public static final int GradientColor_android_startColor = 0;
        public static final int GradientColor_android_endColor = 1;
        public static final int GradientColor_android_type = 2;
        public static final int GradientColor_android_centerX = 3;
        public static final int GradientColor_android_centerY = 4;
        public static final int GradientColor_android_gradientRadius = 5;
        public static final int GradientColor_android_tileMode = 6;
        public static final int GradientColor_android_centerColor = 7;
        public static final int GradientColor_android_startX = 8;
        public static final int GradientColor_android_startY = 9;
        public static final int GradientColor_android_endX = 10;
        public static final int GradientColor_android_endY = 11;
        public static final int[] GradientColorItem = { 0x10101a5, 0x1010514 };
        public static final int GradientColorItem_android_color = 0;
        public static final int GradientColorItem_android_offset = 1;
    }
}
