# Supplementary material for: Novel non-invasive in-house fabricated wearable system with a hybrid algorithm for fetal movement recognition
Source: PLoS One. 2021 Jul 13;16(7):e0254560. doi: 10.1371/journal.pone.0254560 (PMC8277045; doi:10.1371/journal.pone.0254560)
Supplement: S1 File — The main fiction of this mobile application is to collect data from the SD card and to transfer the data to an online cloud. The analysis will be conducted in the cloud it self and the application will retrieve the kick count per session. Furthermore, it will store and record the fetal movement patters with date and time stamp. (ZIP) [file pone.0254560.s001.zip › KickCount/app/build/generated/not_namespaced_r_class_sources/debug/processDebugResources/r/com/example/myapplication/R.java]

/* AUTO-GENERATED FILE. DO NOT MODIFY.
 *
 * This class was automatically generated by the
 * aapt tool from the resource data it found. It
 * should not be modified by hand.
 */

package com.example.myapplication;

public final class R {
  public static final class anim {
    public static final int abc_fade_in=0x7f010000;
    public static final int abc_fade_out=0x7f010001;
    public static final int abc_grow_fade_in_from_bottom=0x7f010002;
    public static final int abc_popup_enter=0x7f010003;
    public static final int abc_popup_exit=0x7f010004;
    public static final int abc_shrink_fade_out_from_bottom=0x7f010005;
    public static final int abc_slide_in_bottom=0x7f010006;
    public static final int abc_slide_in_top=0x7f010007;
    public static final int abc_slide_out_bottom=0x7f010008;
    public static final int abc_slide_out_top=0x7f010009;
    public static final int abc_tooltip_enter=0x7f01000a;
    public static final int abc_tooltip_exit=0x7f01000b;
    public static final int design_bottom_sheet_slide_in=0x7f01000c;
    public static final int design_bottom_sheet_slide_out=0x7f01000d;
    public static final int design_snackbar_in=0x7f01000e;
    public static final int design_snackbar_out=0x7f01000f;
  }
  public static final class animator {
    public static final int design_appbar_state_list_animator=0x7f020000;
    public static final int design_fab_hide_motion_spec=0x7f020001;
    public static final int design_fab_show_motion_spec=0x7f020002;
    public static final int mtrl_btn_state_list_anim=0x7f020003;
    public static final int mtrl_btn_unelevated_state_list_anim=0x7f020004;
    public static final int mtrl_chip_state_list_anim=0x7f020005;
    public static final int mtrl_fab_hide_motion_spec=0x7f020006;
    public static final int mtrl_fab_show_motion_spec=0x7f020007;
    public static final int mtrl_fab_transformation_sheet_collapse_spec=0x7f020008;
    public static final int mtrl_fab_transformation_sheet_expand_spec=0x7f020009;
  }
  public static final class attr {
    /**
     * <p>May be a reference to another resource, in the form
     * "<code>@[+][<i>package</i>:]<i>type</i>/<i>name</i></code>" or a theme
     * attribute in the form
     * "<code>?[<i>package</i>:]<i>type</i>/<i>name</i></code>".
     */
    public static final int actionBarDivider=0x7f030000;
    /**
     * <p>May be a reference to another resource, in the form
     * "<code>@[+][<i>package</i>:]<i>type</i>/<i>name</i></code>" or a theme
     * attribute in the form
     * "<code>?[<i>package</i>:]<i>type</i>/<i>name</i></code>".
     */
    public static final int actionBarItemBackground=0x7f030001;
    /**
     * <p>May be a reference to another resource, in the form
     * "<code>@[+][<i>package</i>:]<i>type</i>/<i>name</i></code>" or a theme
     * attribute in the form
     * "<code>?[<i>package</i>:]<i>type</i>/<i>name</i></code>".
     */
    public static final int actionBarPopupTheme=0x7f030002;
    /**
     * <p>May be a dimension value, which is a floating point number appended with a
     * unit such as "<code>14.5sp</code>".
     * Available units are: px (pixels), dp (density-independent pixels),
     * sp (scaled pixels based on preferred font size), in (inches), and
     * mm (millimeters).
     * <p>Must be one of the following constant values.</p>
     * <table>
     * <colgroup align="left" />
     * <colgroup align="left" />
     * <colgroup align="left" />
     * <tr><th>Constant</th><th>Value</th><th>Description</th></tr>
     * <tr><td>wrap_content</td><td>0</td><td></td></tr>
     * </table>
     */
    public static final int actionBarSize=0x7f030003;
    /**
     * <p>May be a reference to another resource, in the form
     * "<code>@[+][<i>package</i>:]<i>type</i>/<i>name</i></code>" or a theme
     * attribute in the form
     * "<code>?[<i>package</i>:]<i>type</i>/<i>name</i></code>".
     */
    public static final int actionBarSplitStyle=0x7f030004;
    /**
     * <p>May be a reference to another resource, in the form
     * "<code>@[+][<i>package</i>:]<i>type</i>/<i>name</i></code>" or a theme
     * attribute in the form
     * "<code>?[<i>package</i>:]<i>type</i>/<i>name</i></code>".
     */
    public static final int actionBarStyle=0x7f030005;
    /**
     * <p>May be a reference to another resource, in the form
     * "<code>@[+][<i>package</i>:]<i>type</i>/<i>name</i></code>" or a theme
     * attribute in the form
     * "<code>?[<i>package</i>:]<i>type</i>/<i>name</i></code>".
     */
    public static final int actionBarTabBarStyle=0x7f030006;
    /**
     * <p>May be a reference to another resource, in the form
     * "<code>@[+][<i>package</i>:]<i>type</i>/<i>name</i></code>" or a theme
     * attribute in the form
     * "<code>?[<i>package</i>:]<i>type</i>/<i>name</i></code>".
     */
    public static final int actionBarTabStyle=0x7f030007;
    /**
     * <p>May be a reference to another resource, in the form
     * "<code>@[+][<i>package</i>:]<i>type</i>/<i>name</i></code>" or a theme
     * attribute in the form
     * "<code>?[<i>package</i>:]<i>type</i>/<i>name</i></code>".
     */
    public static final int actionBarTabTextStyle=0x7f030008;
    /**
     * <p>May be a reference to another resource, in the form
     * "<code>@[+][<i>package</i>:]<i>type</i>/<i>name</i></code>" or a theme
     * attribute in the form
     * "<code>?[<i>package</i>:]<i>type</i>/<i>name</i></code>".
     */
    public static final int actionBarTheme=0x7f030009;
    /**
     * <p>May be a reference to another resource, in the form
     * "<code>@[+][<i>package</i>:]<i>type</i>/<i>name</i></code>" or a theme
     * attribute in the form
     * "<code>?[<i>package</i>:]<i>type</i>/<i>name</i></code>".
     */
    public static final int actionBarWidgetTheme=0x7f03000a;
    /**
     * <p>May be a reference to another resource, in the form
     * "<code>@[+][<i>package</i>:]<i>type</i>/<i>name</i></code>" or a theme
     * attribute in the form
     * "<code>?[<i>package</i>:]<i>type</i>/<i>name</i></code>".
     */
    public static final int actionButtonStyle=0x7f03000b;
    /**
     * <p>May be a reference to another resource, in the form
     * "<code>@[+][<i>package</i>:]<i>type</i>/<i>name</i></code>" or a theme
     * attribute in the form
     * "<code>?[<i>package</i>:]<i>type</i>/<i>name</i></code>".
     */
    public static final int actionDropDownStyle=0x7f03000c;
    /**
     * <p>May be a reference to another resource, in the form
     * "<code>@[+][<i>package</i>:]<i>type</i>/<i>name</i></code>" or a theme
     * attribute in the form
     * "<code>?[<i>package</i>:]<i>type</i>/<i>name</i></code>".
     */
    public static final int actionLayout=0x7f03000d;
    /**
     * <p>May be a reference to another resource, in the form
     * "<code>@[+][<i>package</i>:]<i>type</i>/<i>name</i></code>" or a theme
     * attribute in the form
     * "<code>?[<i>package</i>:]<i>type</i>/<i>name</i></code>".
     */
    public static final int actionMenuTextAppearance=0x7f03000e;
    /**
     * <p>May be a reference to another resource, in the form
     * "<code>@[+][<i>package</i>:]<i>type</i>/<i>name</i></code>" or a theme
     * attribute in the form
     * "<code>?[<i>package</i>:]<i>type</i>/<i>name</i></code>".
     * <p>May be a color value, in the form of "<code>#<i>rgb</i></code>",
     * "<code>#<i>argb</i></code>", "<code>#<i>rrggbb</i></code>", or
     * "<code>#<i>aarrggbb</i></code>".
     */
    public static final int actionMenuTextColor=0x7f03000f;
    /**
     * <p>May be a reference to another resource, in the form
     * "<code>@[+][<i>package</i>:]<i>type</i>/<i>name</i></code>" or a theme
     * attribute in the form
     * "<code>?[<i>package</i>:]<i>type</i>/<i>name</i></code>".
     */
    public static final int actionModeBackground=0x7f030010;
    /**
     * <p>May be a reference to another resource, in the form
     * "<code>@[+][<i>package</i>:]<i>type</i>/<i>name</i></code>" or a theme
     * attribute in the form
     * "<code>?[<i>package</i>:]<i>type</i>/<i>name</i></code>".
     */
    public static final int actionModeCloseButtonStyle=0x7f030011;
    /**
     * <p>May be a reference to another resource, in the form
     * "<code>@[+][<i>package</i>:]<i>type</i>/<i>name</i></code>" or a theme
     * attribute in the form
     * "<code>?[<i>package</i>:]<i>type</i>/<i>name</i></code>".
     */
    public static final int actionModeCloseDrawable=0x7f030012;
    /**
     * <p>May be a reference to another resource, in the form
     * "<code>@[+][<i>package</i>:]<i>type</i>/<i>name</i></code>" or a theme
     * attribute in the form
     * "<code>?[<i>package</i>:]<i>type</i>/<i>name</i></code>".
     */
    public static final int actionModeCopyDrawable=0x7f030013;
    /**
     * <p>May be a reference to another resource, in the form
     * "<code>@[+][<i>package</i>:]<i>type</i>/<i>name</i></code>" or a theme
     * attribute in the form
     * "<code>?[<i>package</i>:]<i>type</i>/<i>name</i></code>".
     */
    public static final int actionModeCutDrawable=0x7f030014;
    /**
     * <p>May be a reference to another resource, in the form
     * "<code>@[+][<i>package</i>:]<i>type</i>/<i>name</i></code>" or a theme
     * attribute in the form
     * "<code>?[<i>package</i>:]<i>type</i>/<i>name</i></code>".
     */
    public static final int actionModeFindDrawable=0x7f030015;
    /**
     * <p>May be a reference to another resource, in the form
     * "<code>@[+][<i>package</i>:]<i>type</i>/<i>name</i></code>" or a theme
     * attribute in the form
     * "<code>?[<i>package</i>:]<i>type</i>/<i>name</i></code>".
     */
    public static final int actionModePasteDrawable=0x7f030016;
    /**
     * <p>May be a reference to another resource, in the form
     * "<code>@[+][<i>package</i>:]<i>type</i>/<i>name</i></code>" or a theme
     * attribute in the form
     * "<code>?[<i>package</i>:]<i>type</i>/<i>name</i></code>".
     */
    public static final int actionModePopupWindowStyle=0x7f030017;
    /**
     * <p>May be a reference to another resource, in the form
     * "<code>@[+][<i>package</i>:]<i>type</i>/<i>name</i></code>" or a theme
     * attribute in the form
     * "<code>?[<i>package</i>:]<i>type</i>/<i>name</i></code>".
     */
    public static final int actionModeSelectAllDrawable=0x7f030018;
    /**
     * <p>May be a reference to another resource, in the form
     * "<code>@[+][<i>package</i>:]<i>type</i>/<i>name</i></code>" or a theme
     * attribute in the form
     * "<code>?[<i>package</i>:]<i>type</i>/<i>name</i></code>".
     */
    public static final int actionModeShareDrawable=0x7f030019;
    /**
     * <p>May be a reference to another resource, in the form
     * "<code>@[+][<i>package</i>:]<i>type</i>/<i>name</i></code>" or a theme
     * attribute in the form
     * "<code>?[<i>package</i>:]<i>type</i>/<i>name</i></code>".
     */
    public static final int actionModeSplitBackground=0x7f03001a;
    /**
     * <p>May be a reference to another resource, in the form
     * "<code>@[+][<i>package</i>:]<i>type</i>/<i>name</i></code>" or a theme
     * attribute in the form
     * "<code>?[<i>package</i>:]<i>type</i>/<i>name</i></code>".
     */
    public static final int actionModeStyle=0x7f03001b;
    /**
     * <p>May be a reference to another resource, in the form
     * "<code>@[+][<i>package</i>:]<i>type</i>/<i>name</i></code>" or a theme
     * attribute in the form
     * "<code>?[<i>package</i>:]<i>type</i>/<i>name</i></code>".
     */
    public static final int actionModeWebSearchDrawable=0x7f03001c;
    /**
     * <p>May be a reference to another resource, in the form
     * "<code>@[+][<i>package</i>:]<i>type</i>/<i>name</i></code>" or a theme
     * attribute in the form
     * "<code>?[<i>package</i>:]<i>type</i>/<i>name</i></code>".
     */
    public static final int actionOverflowButtonStyle=0x7f03001d;
    /**
     * <p>May be a reference to another resource, in the form
     * "<code>@[+][<i>package</i>:]<i>type</i>/<i>name</i></code>" or a theme
     * attribute in the form
     * "<code>?[<i>package</i>:]<i>type</i>/<i>name</i></code>".
     */
    public static final int actionOverflowMenuStyle=0x7f03001e;
    /**
     * <p>May be a string value, using '\\;' to escape characters such as
     * '\\n' or '\\uxxxx' for a unicode character;
     */
    public static final int actionProviderClass=0x7f03001f;
    /**
     * <p>May be a string value, using '\\;' to escape characters such as
     * '\\n' or '\\uxxxx' for a unicode character;
     */
    public static final int actionViewClass=0x7f030020;
    /**
     * <p>May be a reference to another resource, in the form
     * "<code>@[+][<i>package</i>:]<i>type</i>/<i>name</i></code>" or a theme
     * attribute in the form
     * "<code>?[<i>package</i>:]<i>type</i>/<i>name</i></code>".
     */
    public static final int activityChooserViewStyle=0x7f030021;
    /**
     * <p>May be a reference to another resource, in the form
     * "<code>@[+][<i>package</i>:]<i>type</i>/<i>name</i></code>" or a theme
     * attribute in the form
     * "<code>?[<i>package</i>:]<i>type</i>/<i>name</i></code>".
     */
    public static final int alertDialogButtonGroupStyle=0x7f030022;
    /**
     * <p>May be a boolean value, such as "<code>true</code>" or
     * "<code>false</code>".
     */
    public static final int alertDialogCenterButtons=0x7f030023;
    /**
     * <p>May be a reference to another resource, in the form
     * "<code>@[+][<i>package</i>:]<i>type</i>/<i>name</i></code>" or a theme
     * attribute in the form
     * "<code>?[<i>package</i>:]<i>type</i>/<i>name</i></code>".
     */
    public static final int alertDialogStyle=0x7f030024;
    /**
     * <p>May be a reference to another resource, in the form
     * "<code>@[+][<i>package</i>:]<i>type</i>/<i>name</i></code>" or a theme
     * attribute in the form
     * "<code>?[<i>package</i>:]<i>type</i>/<i>name</i></code>".
     */
    public static final int alertDialogTheme=0x7f030025;
    /**
     * <p>May be a boolean value, such as "<code>true</code>" or
     * "<code>false</code>".
     */
    public static final int allowStacking=0x7f030026;
    /**
     * <p>May be a floating point value, such as "<code>1.2</code>".
     */
    public static final int alpha=0x7f030027;
    /**
     * <p>Must be one or more (separated by '|') of the following constant values.</p>
     * <table>
     * <colgroup align="left" />
     * <colgroup align="left" />
     * <colgroup align="left" />
     * <tr><th>Constant</th><th>Value</th><th>Description</th></tr>
     * <tr><td>ALT</td><td>2</td><td></td></tr>
     * <tr><td>CTRL</td><td>1000</td><td></td></tr>
     * <tr><td>FUNCTION</td><td>8</td><td></td></tr>
     * <tr><td>META</td><td>10000</td><td></td></tr>
     * <tr><td>SHIFT</td><td>1</td><td></td></tr>
     * <tr><td>SYM</td><td>4</td><td></td></tr>
     * </table>
     */
    public static final int alphabeticModifiers=0x7f030028;
    /**
     * <p>May be a dimension value, which is a floating point number appended with a
     * unit such as "<code>14.5sp</code>".
     * Available units are: px (pixels), dp (density-independent pixels),
     * sp (scaled pixels based on preferred font size), in (inches), and
     * mm (millimeters).
     */
    public static final int arrowHeadLength=0x7f030029;
    /**
     * <p>May be a dimension value, which is a floating point number appended with a
     * unit such as "<code>14.5sp</code>".
     * Available units are: px (pixels), dp (density-independent pixels),
     * sp (scaled pixels based on preferred font size), in (inches), and
     * mm (millimeters).
     */
    public static final int arrowShaftLength=0x7f03002a;
    /**
     * <p>May be a reference to another resource, in the form
     * "<code>@[+][<i>package</i>:]<i>type</i>/<i>name</i></code>" or a theme
     * attribute in the form
     * "<code>?[<i>package</i>:]<i>type</i>/<i>name</i></code>".
     */
    public static final int autoCompleteTextViewStyle=0x7f03002b;
    /**
     * <p>May be a dimension value, which is a floating point number appended with a
     * unit such as "<code>14.5sp</code>".
     * Available units are: px (pixels), dp (density-independent pixels),
     * sp (scaled pixels based on preferred font size), in (inches), and
     * mm (millimeters).
     */
    public static final int autoSizeMaxTextSize=0x7f03002c;
    /**
     * <p>May be a dimension value, which is a floating point number appended with a
     * unit such as "<code>14.5sp</code>".
     * Available units are: px (pixels), dp (density-independent pixels),
     * sp (scaled pixels based on preferred font size), in (inches), and
     * mm (millimeters).
     */
    public static final int autoSizeMinTextSize=0x7f03002d;
    /**
     * <p>May be a reference to another resource, in the form
     * "<code>@[+][<i>package</i>:]<i>type</i>/<i>name</i></code>" or a theme
     * attribute in the form
     * "<code>?[<i>package</i>:]<i>type</i>/<i>name</i></code>".
     */
    public static final int autoSizePresetSizes=0x7f03002e;
    /**
     * <p>May be a dimension value, which is a floating point number appended with a
     * unit such as "<code>14.5sp</code>".
     * Available units are: px (pixels), dp (density-independent pixels),
     * sp (scaled pixels based on preferred font size), in (inches), and
     * mm (millimeters).
     */
    public static final int autoSizeStepGranularity=0x7f03002f;
    /**
     * <p>Must be one of the following constant values.</p>
     * <table>
     * <colgroup align="left" />
     * <colgroup align="left" />
     * <colgroup align="left" />
     * <tr><th>Constant</th><th>Value</th><th>Description</th></tr>
     * <tr><td>none</td><td>0</td><td></td></tr>
     * <tr><td>uniform</td><td>1</td><td></td></tr>
     * </table>
     */
    public static final int autoSizeTextType=0x7f030030;
    /**
     * <p>May be a reference to another resource, in the form
     * "<code>@[+][<i>package</i>:]<i>type</i>/<i>name</i></code>" or a theme
     * attribute in the form
     * "<code>?[<i>package</i>:]<i>type</i>/<i>name</i></code>".
     */
    public static final int background=0x7f030031;
    /**
     * <p>May be a reference to another resource, in the form
     * "<code>@[+][<i>package</i>:]<i>type</i>/<i>name</i></code>" or a theme
     * attribute in the form
     * "<code>?[<i>package</i>:]<i>type</i>/<i>name</i></code>".
     * <p>May be a color value, in the form of "<code>#<i>rgb</i></code>",
     * "<code>#<i>argb</i></code>", "<code>#<i>rrggbb</i></code>", or
     * "<code>#<i>aarrggbb</i></code>".
     */
    public static final int backgroundSplit=0x7f030032;
    /**
     * <p>May be a reference to another resource, in the form
     * "<code>@[+][<i>package</i>:]<i>type</i>/<i>name</i></code>" or a theme
     * attribute in the form
     * "<code>?[<i>package</i>:]<i>type</i>/<i>name</i></code>".
     * <p>May be a color value, in the form of "<code>#<i>rgb</i></code>",
     * "<code>#<i>argb</i></code>", "<code>#<i>rrggbb</i></code>", or
     * "<code>#<i>aarrggbb</i></code>".
     */
    public static final int backgroundStacked=0x7f030033;
    /**
     * <p>May be a color value, in the form of "<code>#<i>rgb</i></code>",
     * "<code>#<i>argb</i></code>", "<code>#<i>rrggbb</i></code>", or
     * "<code>#<i>aarrggbb</i></code>".
     */
    public static final int backgroundTint=0x7f030034;
    /**
     * <p>Must be one of the following constant values.</p>
     * <table>
     * <colgroup align="left" />
     * <colgroup align="left" />
     * <colgroup align="left" />
     * <tr><th>Constant</th><th>Value</th><th>Description</th></tr>
     * <tr><td>add</td><td>10</td><td></td></tr>
     * <tr><td>multiply</td><td>e</td><td></td></tr>
     * <tr><td>screen</td><td>f</td><td></td></tr>
     * <tr><td>src_atop</td><td>9</td><td></td></tr>
     * <tr><td>src_in</td><td>5</td><td></td></tr>
     * <tr><td>src_over</td><td>3</td><td></td></tr>
     * </table>
     */
    public static final int backgroundTintMode=0x7f030035;
    /**
     * <p>May be a dimension value, which is a floating point number appended with a
     * unit such as "<code>14.5sp</code>".
     * Available units are: px (pixels), dp (density-independent pixels),
     * sp (scaled pixels based on preferred font size), in (inches), and
     * mm (millimeters).
     */
    public static final int barLength=0x7f030036;
    /**
     * <p>May be a boolean value, such as "<code>true</code>" or
     * "<code>false</code>".
     */
    public static final int barrierAllowsGoneWidgets=0x7f030037;
    /**
     * <p>Must be one of the following constant values.</p>
     * <table>
     * <colgroup align="left" />
     * <colgroup align="left" />
     * <colgroup align="left" />
     * <tr><th>Constant</th><th>Value</th><th>Description</th></tr>
     * <tr><td>bottom</td><td>3</td><td></td></tr>
     * <tr><td>end</td><td>6</td><td></td></tr>
     * <tr><td>left</td><td>0</td><td></td></tr>
     * <tr><td>right</td><td>1</td><td></td></tr>
     * <tr><td>start</td><td>5</td><td></td></tr>
     * <tr><td>top</td><td>2</td><td></td></tr>
     * </table>
     */
    public static final int barrierDirection=0x7f030038;
    /**
     * <p>May be a boolean value, such as "<code>true</code>" or
     * "<code>false</code>".
     */
    public static final int behavior_autoHide=0x7f030039;
    /**
     * <p>May be a boolean value, such as "<code>true</code>" or
     * "<code>false</code>".
     */
    public static final int behavior_fitToContents=0x7f03003a;
    /**
     * <p>May be a boolean value, such as "<code>true</code>" or
     * "<code>false</code>".
     */
    public static final int behavior_hideable=0x7f03003b;
    /**
     * <p>May be a dimension value, which is a floating point number appended with a
     * unit such as "<code>14.5sp</code>".
     * Available units are: px (pixels), dp (density-independent pixels),
     * sp (scaled pixels based on preferred font size), in (inches), and
     * mm (millimeters).
     */
    public static final int behavior_overlapTop=0x7f03003c;
    /**
     * <p>May be a dimension value, which is a floating point number appended with a
     * unit such as "<code>14.5sp</code>".
     * Available units are: px (pixels), dp (density-independent pixels),
     * sp (scaled pixels based on preferred font size), in (inches), and
     * mm (millimeters).
     * <p>Must be one of the following constant values.</p>
     * <table>
     * <colgroup align="left" />
     * <colgroup align="left" />
     * <colgroup align="left" />
     * <tr><th>Constant</th><th>Value</th><th>Description</th></tr>
     * <tr><td>auto</td><td>ffffffff</td><td></td></tr>
     * </table>
     */
    public static final int behavior_peekHeight=0x7f03003d;
    /**
     * <p>May be a boolean value, such as "<code>true</code>" or
     * "<code>false</code>".
     */
    public static final int behavior_skipCollapsed=0x7f03003e;
    /**
     * <p>May be a dimension value, which is a floating point number appended with a
     * unit such as "<code>14.5sp</code>".
     * Available units are: px (pixels), dp (density-independent pixels),
     * sp (scaled pixels based on preferred font size), in (inches), and
     * mm (millimeters).
     */
    public static final int borderWidth=0x7f03003f;
    /**
     * <p>May be a reference to another resource, in the form
     * "<code>@[+][<i>package</i>:]<i>type</i>/<i>name</i></code>" or a theme
     * attribute in the form
     * "<code>?[<i>package</i>:]<i>type</i>/<i>name</i></code>".
     */
    public static final int borderlessButtonStyle=0x7f030040;
    /**
     * <p>May be a reference to another resource, in the form
     * "<code>@[+][<i>package</i>:]<i>type</i>/<i>name</i></code>" or a theme
     * attribute in the form
     * "<code>?[<i>package</i>:]<i>type</i>/<i>name</i></code>".
     */
    public static final int bottomAppBarStyle=0x7f030041;
    /**
     * <p>May be a reference to another resource, in the form
     * "<code>@[+][<i>package</i>:]<i>type</i>/<i>name</i></code>" or a theme
     * attribute in the form
     * "<code>?[<i>package</i>:]<i>type</i>/<i>name</i></code>".
     */
    public static final int bottomNavigationStyle=0x7f030042;
    /**
     * <p>May be a reference to another resource, in the form
     * "<code>@[+][<i>package</i>:]<i>type</i>/<i>name</i></code>" or a theme
     * attribute in the form
     * "<code>?[<i>package</i>:]<i>type</i>/<i>name</i></code>".
     */
    public static final int bottomSheetDialogTheme=0x7f030043;
    /**
     * <p>May be a reference to another resource, in the form
     * "<code>@[+][<i>package</i>:]<i>type</i>/<i>name</i></code>" or a theme
     * attribute in the form
     * "<code>?[<i>package</i>:]<i>type</i>/<i>name</i></code>".
     */
    public static final int bottomSheetStyle=0x7f030044;
    /**
     * <p>May be a color value, in the form of "<code>#<i>rgb</i></code>",
     * "<code>#<i>argb</i></code>", "<code>#<i>rrggbb</i></code>", or
     * "<code>#<i>aarrggbb</i></code>".
     */
    public static final int boxBackgroundColor=0x7f030045;
    /**
     * <p>Must be one of the following constant values.</p>
     * <table>
     * <colgroup align="left" />
     * <colgroup align="left" />
     * <colgroup align="left" />
     * <tr><th>Constant</th><th>Value</th><th>Description</th></tr>
     * <tr><td>filled</td><td>1</td><td></td></tr>
     * <tr><td>none</td><td>0</td><td></td></tr>
     * <tr><td>outline</td><td>2</td><td></td></tr>
     * </table>
     */
    public static final int boxBackgroundMode=0x7f030046;
    /**
     * <p>May be a dimension value, which is a floating point number appended with a
     * unit such as "<code>14.5sp</code>".
     * Available units are: px (pixels), dp (density-independent pixels),
     * sp (scaled pixels based on preferred font size), in (inches), and
     * mm (millimeters).
     */
    public static final int boxCollapsedPaddingTop=0x7f030047;
    /**
     * <p>May be a dimension value, which is a floating point number appended with a
     * unit such as "<code>14.5sp</code>".
     * Available units are: px (pixels), dp (density-independent pixels),
     * sp (scaled pixels based on preferred font size), in (inches), and
     * mm (millimeters).
     */
    public static final int boxCornerRadiusBottomEnd=0x7f030048;
    /**
     * <p>May be a dimension value, which is a floating point number appended with a
     * unit such as "<code>14.5sp</code>".
     * Available units are: px (pixels), dp (density-independent pixels),
     * sp (scaled pixels based on preferred font size), in (inches), and
     * mm (millimeters).
     */
    public static final int boxCornerRadiusBottomStart=0x7f030049;
    /**
     * <p>May be a dimension value, which is a floating point number appended with a
     * unit such as "<code>14.5sp</code>".
     * Available units are: px (pixels), dp (density-independent pixels),
     * sp (scaled pixels based on preferred font size), in (inches), and
     * mm (millimeters).
     */
    public static final int boxCornerRadiusTopEnd=0x7f03004a;
    /**
     * <p>May be a dimension value, which is a floating point number appended with a
     * unit such as "<code>14.5sp</code>".
     * Available units are: px (pixels), dp (density-independent pixels),
     * sp (scaled pixels based on preferred font size), in (inches), and
     * mm (millimeters).
     */
    public static final int boxCornerRadiusTopStart=0x7f03004b;
    /**
     * <p>May be a color value, in the form of "<code>#<i>rgb</i></code>",
     * "<code>#<i>argb</i></code>", "<code>#<i>rrggbb</i></code>", or
     * "<code>#<i>aarrggbb</i></code>".
     */
    public static final int boxStrokeColor=0x7f03004c;
    /**
     * <p>May be a dimension value, which is a floating point number appended with a
     * unit such as "<code>14.5sp</code>".
     * Available units are: px (pixels), dp (density-independent pixels),
     * sp (scaled pixels based on preferred font size), in (inches), and
     * mm (millimeters).
     */
    public static final int boxStrokeWidth=0x7f03004d;
    /**
     * <p>May be a reference to another resource, in the form
     * "<code>@[+][<i>package</i>:]<i>type</i>/<i>name</i></code>" or a theme
     * attribute in the form
     * "<code>?[<i>package</i>:]<i>type</i>/<i>name</i></code>".
     */
    public static final int buttonBarButtonStyle=0x7f03004e;
    /**
     * <p>May be a reference to another resource, in the form
     * "<code>@[+][<i>package</i>:]<i>type</i>/<i>name</i></code>" or a theme
     * attribute in the form
     * "<code>?[<i>package</i>:]<i>type</i>/<i>name</i></code>".
     */
    public static final int buttonBarNegativeButtonStyle=0x7f03004f;
    /**
     * <p>May be a reference to another resource, in the form
     * "<code>@[+][<i>package</i>:]<i>type</i>/<i>name</i></code>" or a theme
     * attribute in the form
     * "<code>?[<i>package</i>:]<i>type</i>/<i>name</i></code>".
     */
    public static final int buttonBarNeutralButtonStyle=0x7f030050;
    /**
     * <p>May be a reference to another resource, in the form
     * "<code>@[+][<i>package</i>:]<i>type</i>/<i>name</i></code>" or a theme
     * attribute in the form
     * "<code>?[<i>package</i>:]<i>type</i>/<i>name</i></code>".
     */
    public static final int buttonBarPositiveButtonStyle=0x7f030051;
    /**
     * <p>May be a reference to another resource, in the form
     * "<code>@[+][<i>package</i>:]<i>type</i>/<i>name</i></code>" or a theme
     * attribute in the form
     * "<code>?[<i>package</i>:]<i>type</i>/<i>name</i></code>".
     */
    public static final int buttonBarStyle=0x7f030052;
    /**
     * <p>Must be one or more (separated by '|') of the following constant values.</p>
     * <table>
     * <colgroup align="left" />
     * <colgroup align="left" />
     * <colgroup align="left" />
     * <tr><th>Constant</th><th>Value</th><th>Description</th></tr>
     * <tr><td>bottom</td><td>50</td><td></td></tr>
     * <tr><td>top</td><td>30</td><td></td></tr>
     * </table>
     */
    public static final int buttonGravity=0x7f030053;
    /**
     * <p>May be a dimension value, which is a floating point number appended with a
     * unit such as "<code>14.5sp</code>".
     * Available units are: px (pixels), dp (density-independent pixels),
     * sp (scaled pixels based on preferred font size), in (inches), and
     * mm (millimeters).
     */
    public static final int buttonIconDimen=0x7f030054;
    /**
     * <p>May be a reference to another resource, in the form
     * "<code>@[+][<i>package</i>:]<i>type</i>/<i>name</i></code>" or a theme
     * attribute in the form
     * "<code>?[<i>package</i>:]<i>type</i>/<i>name</i></code>".
     */
    public static final int buttonPanelSideLayout=0x7f030055;
    /**
     * <p>May be a reference to another resource, in the form
     * "<code>@[+][<i>package</i>:]<i>type</i>/<i>name</i></code>" or a theme
     * attribute in the form
     * "<code>?[<i>package</i>:]<i>type</i>/<i>name</i></code>".
     */
    public static final int buttonStyle=0x7f030056;
    /**
     * <p>May be a reference to another resource, in the form
     * "<code>@[+][<i>package</i>:]<i>type</i>/<i>name</i></code>" or a theme
     * attribute in the form
     * "<code>?[<i>package</i>:]<i>type</i>/<i>name</i></code>".
     */
    public static final int buttonStyleSmall=0x7f030057;
    /**
     * <p>May be a color value, in the form of "<code>#<i>rgb</i></code>",
     * "<code>#<i>argb</i></code>", "<code>#<i>rrggbb</i></code>", or
     * "<code>#<i>aarrggbb</i></code>".
     */
    public static final int buttonTint=0x7f030058;
    /**
     * <p>Must be one of the following constant values.</p>
     * <table>
     * <colgroup align="left" />
     * <colgroup align="left" />
     * <colgroup align="left" />
     * <tr><th>Constant</th><th>Value</th><th>Description</th></tr>
     * <tr><td>add</td><td>10</td><td></td></tr>
     * <tr><td>multiply</td><td>e</td><td></td></tr>
     * <tr><td>screen</td><td>f</td><td></td></tr>
     * <tr><td>src_atop</td><td>9</td><td></td></tr>
     * <tr><td>src_in</td><td>5</td><td></td></tr>
     * <tr><td>src_over</td><td>3</td><td></td></tr>
     * </table>
     */
    public static final int buttonTintMode=0x7f030059;
    /**
     * <p>May be a color value, in the form of "<code>#<i>rgb</i></code>",
     * "<code>#<i>argb</i></code>", "<code>#<i>rrggbb</i></code>", or
     * "<code>#<i>aarrggbb</i></code>".
     */
    public static final int cardBackgroundColor=0x7f03005a;
    /**
     * <p>May be a dimension value, which is a floating point number appended with a
     * unit such as "<code>14.5sp</code>".
     * Available units are: px (pixels), dp (density-independent pixels),
     * sp (scaled pixels based on preferred font size), in (inches), and
     * mm (millimeters).
     */
    public static final int cardCornerRadius=0x7f03005b;
    /**
     * <p>May be a dimension value, which is a floating point number appended with a
     * unit such as "<code>14.5sp</code>".
     * Available units are: px (pixels), dp (density-independent pixels),
     * sp (scaled pixels based on preferred font size), in (inches), and
     * mm (millimeters).
     */
    public static final int cardElevation=0x7f03005c;
    /**
     * <p>May be a dimension value, which is a floating point number appended with a
     * unit such as "<code>14.5sp</code>".
     * Available units are: px (pixels), dp (density-independent pixels),
     * sp (scaled pixels based on preferred font size), in (inches), and
     * mm (millimeters).
     */
    public static final int cardMaxElevation=0x7f03005d;
    /**
     * <p>May be a boolean value, such as "<code>true</code>" or
     * "<code>false</code>".
     */
    public static final int cardPreventCornerOverlap=0x7f03005e;
    /**
     * <p>May be a boolean value, such as "<code>true</code>" or
     * "<code>false</code>".
     */
    public static final int cardUseCompatPadding=0x7f03005f;
    /**
     * <p>May be a reference to another resource, in the form
     * "<code>@[+][<i>package</i>:]<i>type</i>/<i>name</i></code>" or a theme
     * attribute in the form
     * "<code>?[<i>package</i>:]<i>type</i>/<i>name</i></code>".
     */
    public static final int cardViewStyle=0x7f030060;
    /**
     * <p>May be a boolean value, such as "<code>true</code>" or
     * "<code>false</code>".
     */
    public static final int chainUseRtl=0x7f030061;
    /**
     * <p>May be a reference to another resource, in the form
     * "<code>@[+][<i>package</i>:]<i>type</i>/<i>name</i></code>" or a theme
     * attribute in the form
     * "<code>?[<i>package</i>:]<i>type</i>/<i>name</i></code>".
     */
    public static final int checkboxStyle=0x7f030062;
    /**
     * <p>May be a reference to another resource, in the form
     * "<code>@[+][<i>package</i>:]<i>type</i>/<i>name</i></code>" or a theme
     * attribute in the form
     * "<code>?[<i>package</i>:]<i>type</i>/<i>name</i></code>".
     */
    public static final int checkedChip=0x7f030063;
    /**
     * <p>May be a reference to another resource, in the form
     * "<code>@[+][<i>package</i>:]<i>type</i>/<i>name</i></code>" or a theme
     * attribute in the form
     * "<code>?[<i>package</i>:]<i>type</i>/<i>name</i></code>".
     */
    public static final int checkedIcon=0x7f030064;
    /**
     * <p>May be a boolean value, such as "<code>true</code>" or
     * "<code>false</code>".
     */
    public static final int checkedIconEnabled=0x7f030065;
    /**
     * <p>May be a boolean value, such as "<code>true</code>" or
     * "<code>false</code>".
     */
    public static final int checkedIconVisible=0x7f030066;
    /**
     * <p>May be a reference to another resource, in the form
     * "<code>@[+][<i>package</i>:]<i>type</i>/<i>name</i></code>" or a theme
     * attribute in the form
     * "<code>?[<i>package</i>:]<i>type</i>/<i>name</i></code>".
     */
    public static final int checkedTextViewStyle=0x7f030067;
    /**
     * <p>May be a color value, in the form of "<code>#<i>rgb</i></code>",
     * "<code>#<i>argb</i></code>", "<code>#<i>rrggbb</i></code>", or
     * "<code>#<i>aarrggbb</i></code>".
     */
    public static final int chipBackgroundColor=0x7f030068;
    /**
     * <p>May be a dimension value, which is a floating point number appended with a
     * unit such as "<code>14.5sp</code>".
     * Available units are: px (pixels), dp (density-independent pixels),
     * sp (scaled pixels based on preferred font size), in (inches), and
     * mm (millimeters).
     */
    public static final int chipCornerRadius=0x7f030069;
    /**
     * <p>May be a dimension value, which is a floating point number appended with a
     * unit such as "<code>14.5sp</code>".
     * Available units are: px (pixels), dp (density-independent pixels),
     * sp (scaled pixels based on preferred font size), in (inches), and
     * mm (millimeters).
     */
    public static final int chipEndPadding=0x7f03006a;
    /**
     * <p>May be a reference to another resource, in the form
     * "<code>@[+][<i>package</i>:]<i>type</i>/<i>name</i></code>" or a theme
     * attribute in the form
     * "<code>?[<i>package</i>:]<i>type</i>/<i>name</i></code>".
     */
    public static final int chipGroupStyle=0x7f03006b;
    /**
     * <p>May be a reference to another resource, in the form
     * "<code>@[+][<i>package</i>:]<i>type</i>/<i>name</i></code>" or a theme
     * attribute in the form
     * "<code>?[<i>package</i>:]<i>type</i>/<i>name</i></code>".
     */
    public static final int chipIcon=0x7f03006c;
    /**
     * <p>May be a boolean value, such as "<code>true</code>" or
     * "<code>false</code>".
     */
    public static final int chipIconEnabled=0x7f03006d;
    /**
     * <p>May be a dimension value, which is a floating point number appended with a
     * unit such as "<code>14.5sp</code>".
     * Available units are: px (pixels), dp (density-independent pixels),
     * sp (scaled pixels based on preferred font size), in (inches), and
     * mm (millimeters).
     */
    public static final int chipIconSize=0x7f03006e;
    /**
     * <p>May be a color value, in the form of "<code>#<i>rgb</i></code>",
     * "<code>#<i>argb</i></code>", "<code>#<i>rrggbb</i></code>", or
     * "<code>#<i>aarrggbb</i></code>".
     */
    public static final int chipIconTint=0x7f03006f;
    /**
     * <p>May be a boolean value, such as "<code>true</code>" or
     * "<code>false</code>".
     */
    public static final int chipIconVisible=0x7f030070;
    /**
     * <p>May be a dimension value, which is a floating point number appended with a
     * unit such as "<code>14.5sp</code>".
     * Available units are: px (pixels), dp (density-independent pixels),
     * sp (scaled pixels based on preferred font size), in (inches), and
     * mm (millimeters).
     */
    public static final int chipMinHeight=0x7f030071;
    /**
     * <p>May be a dimension value, which is a floating point number appended with a
     * unit such as "<code>14.5sp</code>".
     * Available units are: px (pixels), dp (density-independent pixels),
     * sp (scaled pixels based on preferred font size), in (inches), and
     * mm (millimeters).
     */
    public static final int chipSpacing=0x7f030072;
    /**
     * <p>May be a dimension value, which is a floating point number appended with a
     * unit such as "<code>14.5sp</code>".
     * Available units are: px (pixels), dp (density-independent pixels),
     * sp (scaled pixels based on preferred font size), in (inches), and
     * mm (millimeters).
     */
    public static final int chipSpacingHorizontal=0x7f030073;
    /**
     * <p>May be a dimension value, which is a floating point number appended with a
     * unit such as "<code>14.5sp</code>".
     * Available units are: px (pixels), dp (density-independent pixels),
     * sp (scaled pixels based on preferred font size), in (inches), and
     * mm (millimeters).
     */
    public static final int chipSpacingVertical=0x7f030074;
    /**
     * <p>May be a reference to another resource, in the form
     * "<code>@[+][<i>package</i>:]<i>type</i>/<i>name</i></code>" or a theme
     * attribute in the form
     * "<code>?[<i>package</i>:]<i>type</i>/<i>name</i></code>".
     */
    public static final int chipStandaloneStyle=0x7f030075;
    /**
     * <p>May be a dimension value, which is a floating point number appended with a
     * unit such as "<code>14.5sp</code>".
     * Available units are: px (pixels), dp (density-independent pixels),
     * sp (scaled pixels based on preferred font size), in (inches), and
     * mm (millimeters).
     */
    public static final int chipStartPadding=0x7f030076;
    /**
     * <p>May be a color value, in the form of "<code>#<i>rgb</i></code>",
     * "<code>#<i>argb</i></code>", "<code>#<i>rrggbb</i></code>", or
     * "<code>#<i>aarrggbb</i></code>".
     */
    public static final int chipStrokeColor=0x7f030077;
    /**
     * <p>May be a dimension value, which is a floating point number appended with a
     * unit such as "<code>14.5sp</code>".
     * Available units are: px (pixels), dp (density-independent pixels),
     * sp (scaled pixels based on preferred font size), in (inches), and
     * mm (millimeters).
     */
    public static final int chipStrokeWidth=0x7f030078;
    /**
     * <p>May be a reference to another resource, in the form
     * "<code>@[+][<i>package</i>:]<i>type</i>/<i>name</i></code>" or a theme
     * attribute in the form
     * "<code>?[<i>package</i>:]<i>type</i>/<i>name</i></code>".
     */
    public static final int chipStyle=0x7f030079;
    /**
     * <p>May be a reference to another resource, in the form
     * "<code>@[+][<i>package</i>:]<i>type</i>/<i>name</i></code>" or a theme
     * attribute in the form
     * "<code>?[<i>package</i>:]<i>type</i>/<i>name</i></code>".
     */
    public static final int closeIcon=0x7f03007a;
    /**
     * <p>May be a boolean value, such as "<code>true</code>" or
     * "<code>false</code>".
     */
    public static final int closeIconEnabled=0x7f03007b;
    /**
     * <p>May be a dimension value, which is a floating point number appended with a
     * unit such as "<code>14.5sp</code>".
     * Available units are: px (pixels), dp (density-independent pixels),
     * sp (scaled pixels based on preferred font size), in (inches), and
     * mm (millimeters).
     */
    public static final int closeIconEndPadding=0x7f03007c;
    /**
     * <p>May be a dimension value, which is a floating point number appended with a
     * unit such as "<code>14.5sp</code>".
     * Available units are: px (pixels), dp (density-independent pixels),
     * sp (scaled pixels based on preferred font size), in (inches), and
     * mm (millimeters).
     */
    public static final int closeIconSize=0x7f03007d;
    /**
     * <p>May be a dimension value, which is a floating point number appended with a
     * unit such as "<code>14.5sp</code>".
     * Available units are: px (pixels), dp (density-independent pixels),
     * sp (scaled pixels based on preferred font size), in (inches), and
     * mm (millimeters).
     */
    public static final int closeIconStartPadding=0x7f03007e;
    /**
     * <p>May be a color value, in the form of "<code>#<i>rgb</i></code>",
     * "<code>#<i>argb</i></code>", "<code>#<i>rrggbb</i></code>", or
     * "<code>#<i>aarrggbb</i></code>".
     */
    public static final int closeIconTint=0x7f03007f;
    /**
     * <p>May be a boolean value, such as "<code>true</code>" or
     * "<code>false</code>".
     */
    public static final int closeIconVisible=0x7f030080;
    /**
     * <p>May be a reference to another resource, in the form
     * "<code>@[+][<i>package</i>:]<i>type</i>/<i>name</i></code>" or a theme
     * attribute in the form
     * "<code>?[<i>package</i>:]<i>type</i>/<i>name</i></code>".
     */
    public static final int closeItemLayout=0x7f030081;
    /**
     * <p>May be a string value, using '\\;' to escape characters such as
     * '\\n' or '\\uxxxx' for a unicode character;
     */
    public static final int collapseContentDescription=0x7f030082;
    /**
     * <p>May be a reference to another resource, in the form
     * "<code>@[+][<i>package</i>:]<i>type</i>/<i>name</i></code>" or a theme
     * attribute in the form
     * "<code>?[<i>package</i>:]<i>type</i>/<i>name</i></code>".
     */
    public static final int collapseIcon=0x7f030083;
    /**
     * <p>Must be one or more (separated by '|') of the following constant values.</p>
     * <table>
     * <colgroup align="left" />
     * <colgroup align="left" />
     * <colgroup align="left" />
     * <tr><th>Constant</th><th>Value</th><th>Description</th></tr>
     * <tr><td>bottom</td><td>50</td><td></td></tr>
     * <tr><td>center</td><td>11</td><td></td></tr>
     * <tr><td>center_horizontal</td><td>1</td><td></td></tr>
     * <tr><td>center_vertical</td><td>10</td><td></td></tr>
     * <tr><td>end</td><td>800005</td><td></td></tr>
     * <tr><td>fill_vertical</td><td>70</td><td></td></tr>
     * <tr><td>left</td><td>3</td><td></td></tr>
     * <tr><td>right</td><td>5</td><td></td></tr>
     * <tr><td>start</td><td>800003</td><td></td></tr>
     * <tr><td>top</td><td>30</td><td></td></tr>
     * </table>
     */
    public static final int collapsedTitleGravity=0x7f030084;
    /**
     * <p>May be a reference to another resource, in the form
     * "<code>@[+][<i>package</i>:]<i>type</i>/<i>name</i></code>" or a theme
     * attribute in the form
     * "<code>?[<i>package</i>:]<i>type</i>/<i>name</i></code>".
     */
    public static final int collapsedTitleTextAppearance=0x7f030085;
    /**
     * <p>May be a color value, in the form of "<code>#<i>rgb</i></code>",
     * "<code>#<i>argb</i></code>", "<code>#<i>rrggbb</i></code>", or
     * "<code>#<i>aarrggbb</i></code>".
     */
    public static final int color=0x7f030086;
    /**
     * <p>May be a color value, in the form of "<code>#<i>rgb</i></code>",
     * "<code>#<i>argb</i></code>", "<code>#<i>rrggbb</i></code>", or
     * "<code>#<i>aarrggbb</i></code>".
     */
    public static final int colorAccent=0x7f030087;
    /**
     * <p>May be a color value, in the form of "<code>#<i>rgb</i></code>",
     * "<code>#<i>argb</i></code>", "<code>#<i>rrggbb</i></code>", or
     * "<code>#<i>aarrggbb</i></code>".
     */
    public static final int colorBackgroundFloating=0x7f030088;
    /**
     * <p>May be a color value, in the form of "<code>#<i>rgb</i></code>",
     * "<code>#<i>argb</i></code>", "<code>#<i>rrggbb</i></code>", or
     * "<code>#<i>aarrggbb</i></code>".
     */
    public static final int colorButtonNormal=0x7f030089;
    /**
     * <p>May be a color value, in the form of "<code>#<i>rgb</i></code>",
     * "<code>#<i>argb</i></code>", "<code>#<i>rrggbb</i></code>", or
     * "<code>#<i>aarrggbb</i></code>".
     */
    public static final int colorControlActivated=0x7f03008a;
    /**
     * <p>May be a color value, in the form of "<code>#<i>rgb</i></code>",
     * "<code>#<i>argb</i></code>", "<code>#<i>rrggbb</i></code>", or
     * "<code>#<i>aarrggbb</i></code>".
     */
    public static final int colorControlHighlight=0x7f03008b;
    /**
     * <p>May be a color value, in the form of "<code>#<i>rgb</i></code>",
     * "<code>#<i>argb</i></code>", "<code>#<i>rrggbb</i></code>", or
     * "<code>#<i>aarrggbb</i></code>".
     */
    public static final int colorControlNormal=0x7f03008c;
    /**
     * <p>May be a reference to another resource, in the form
     * "<code>@[+][<i>package</i>:]<i>type</i>/<i>name</i></code>" or a theme
     * attribute in the form
     * "<code>?[<i>package</i>:]<i>type</i>/<i>name</i></code>".
     * <p>May be a color value, in the form of "<code>#<i>rgb</i></code>",
     * "<code>#<i>argb</i></code>", "<code>#<i>rrggbb</i></code>", or
     * "<code>#<i>aarrggbb</i></code>".
     */
    public static final int colorError=0x7f03008d;
    /**
     * <p>May be a color value, in the form of "<code>#<i>rgb</i></code>",
     * "<code>#<i>argb</i></code>", "<code>#<i>rrggbb</i></code>", or
     * "<code>#<i>aarrggbb</i></code>".
     */
    public static final int colorPrimary=0x7f03008e;
    /**
     * <p>May be a color value, in the form of "<code>#<i>rgb</i></code>",
     * "<code>#<i>argb</i></code>", "<code>#<i>rrggbb</i></code>", or
     * "<code>#<i>aarrggbb</i></code>".
     */
    public static final int colorPrimaryDark=0x7f03008f;
    /**
     * <p>May be a color value, in the form of "<code>#<i>rgb</i></code>",
     * "<code>#<i>argb</i></code>", "<code>#<i>rrggbb</i></code>", or
     * "<code>#<i>aarrggbb</i></code>".
     */
    public static final int colorSecondary=0x7f030090;
    /**
     * <p>May be a color value, in the form of "<code>#<i>rgb</i></code>",
     * "<code>#<i>argb</i></code>", "<code>#<i>rrggbb</i></code>", or
     * "<code>#<i>aarrggbb</i></code>".
     */
    public static final int colorSwitchThumbNormal=0x7f030091;
    /**
     * <p>May be a reference to another resource, in the form
     * "<code>@[+][<i>package</i>:]<i>type</i>/<i>name</i></code>" or a theme
     * attribute in the form
     * "<code>?[<i>package</i>:]<i>type</i>/<i>name</i></code>".
     */
    public static final int commitIcon=0x7f030092;
    /**
     * <p>May be a reference to another resource, in the form
     * "<code>@[+][<i>package</i>:]<i>type</i>/<i>name</i></code>" or a theme
     * attribute in the form
     * "<code>?[<i>package</i>:]<i>type</i>/<i>name</i></code>".
     */
    public static final int constraintSet=0x7f030093;
    /**
     * <p>May be a string value, using '\\;' to escape characters such as
     * '\\n' or '\\uxxxx' for a unicode character;
     */
    public static final int constraint_referenced_ids=0x7f030094;
    /**
     * <p>May be a reference to another resource, in the form
     * "<code>@[+][<i>package</i>:]<i>type</i>/<i>name</i></code>" or a theme
     * attribute in the form
     * "<code>?[<i>package</i>:]<i>type</i>/<i>name</i></code>".
     */
    public static final int content=0x7f030095;
    /**
     * <p>May be a string value, using '\\;' to escape characters such as
     * '\\n' or '\\uxxxx' for a unicode character;
     */
    public static final int contentDescription=0x7f030096;
    /**
     * <p>May be a dimension value, which is a floating point number appended with a
     * unit such as "<code>14.5sp</code>".
     * Available units are: px (pixels), dp (density-independent pixels),
     * sp (scaled pixels based on preferred font size), in (inches), and
     * mm (millimeters).
     */
    public static final int contentInsetEnd=0x7f030097;
    /**
     * <p>May be a dimension value, which is a floating point number appended with a
     * unit such as "<code>14.5sp</code>".
     * Available units are: px (pixels), dp (density-independent pixels),
     * sp (scaled pixels based on preferred font size), in (inches), and
     * mm (millimeters).
     */
    public static final int contentInsetEndWithActions=0x7f030098;
    /**
     * <p>May be a dimension value, which is a floating point number appended with a
     * unit such as "<code>14.5sp</code>".
     * Available units are: px (pixels), dp (density-independent pixels),
     * sp (scaled pixels based on preferred font size), in (inches), and
     * mm (millimeters).
     */
    public static final int contentInsetLeft=0x7f030099;
    /**
     * <p>May be a dimension value, which is a floating point number appended with a
     * unit such as "<code>14.5sp</code>".
     * Available units are: px (pixels), dp (density-independent pixels),
     * sp (scaled pixels based on preferred font size), in (inches), and
     * mm (millimeters).
     */
    public static final int contentInsetRight=0x7f03009a;
    /**
     * <p>May be a dimension value, which is a floating point number appended with a
     * unit such as "<code>14.5sp</code>".
     * Available units are: px (pixels), dp (density-independent pixels),
     * sp (scaled pixels based on preferred font size), in (inches), and
     * mm (millimeters).
     */
    public static final int contentInsetStart=0x7f03009b;
    /**
     * <p>May be a dimension value, which is a floating point number appended with a
     * unit such as "<code>14.5sp</code>".
     * Available units are: px (pixels), dp (density-independent pixels),
     * sp (scaled pixels based on preferred font size), in (inches), and
     * mm (millimeters).
     */
    public static final int contentInsetStartWithNavigation=0x7f03009c;
    /**
     * <p>May be a dimension value, which is a floating point number appended with a
     * unit such as "<code>14.5sp</code>".
     * Available units are: px (pixels), dp (density-independent pixels),
     * sp (scaled pixels based on preferred font size), in (inches), and
     * mm (millimeters).
     */
    public static final int contentPadding=0x7f03009d;
    /**
     * <p>May be a dimension value, which is a floating point number appended with a
     * unit such as "<code>14.5sp</code>".
     * Available units are: px (pixels), dp (density-independent pixels),
     * sp (scaled pixels based on preferred font size), in (inches), and
     * mm (millimeters).
     */
    public static final int contentPaddingBottom=0x7f03009e;
    /**
     * <p>May be a dimension value, which is a floating point number appended with a
     * unit such as "<code>14.5sp</code>".
     * Available units are: px (pixels), dp (density-independent pixels),
     * sp (scaled pixels based on preferred font size), in (inches), and
     * mm (millimeters).
     */
    public static final int contentPaddingLeft=0x7f03009f;
    /**
     * <p>May be a dimension value, which is a floating point number appended with a
     * unit such as "<code>14.5sp</code>".
     * Available units are: px (pixels), dp (density-independent pixels),
     * sp (scaled pixels based on preferred font size), in (inches), and
     * mm (millimeters).
     */
    public static final int contentPaddingRight=0x7f0300a0;
    /**
     * <p>May be a dimension value, which is a floating point number appended with a
     * unit such as "<code>14.5sp</code>".
     * Available units are: px (pixels), dp (density-independent pixels),
     * sp (scaled pixels based on preferred font size), in (inches), and
     * mm (millimeters).
     */
    public static final int contentPaddingTop=0x7f0300a1;
    /**
     * <p>May be a color value, in the form of "<code>#<i>rgb</i></code>",
     * "<code>#<i>argb</i></code>", "<code>#<i>rrggbb</i></code>", or
     * "<code>#<i>aarrggbb</i></code>".
     */
    public static final int contentScrim=0x7f0300a2;
    /**
     * <p>May be a reference to another resource, in the form
     * "<code>@[+][<i>package</i>:]<i>type</i>/<i>name</i></code>" or a theme
     * attribute in the form
     * "<code>?[<i>package</i>:]<i>type</i>/<i>name</i></code>".
     */
    public static final int controlBackground=0x7f0300a3;
    /**
     * <p>May be a reference to another resource, in the form
     * "<code>@[+][<i>package</i>:]<i>type</i>/<i>name</i></code>" or a theme
     * attribute in the form
     * "<code>?[<i>package</i>:]<i>type</i>/<i>name</i></code>".
     */
    public static final int coordinatorLayoutStyle=0x7f0300a4;
    /**
     * <p>May be a dimension value, which is a floating point number appended with a
     * unit such as "<code>14.5sp</code>".
     * Available units are: px (pixels), dp (density-independent pixels),
     * sp (scaled pixels based on preferred font size), in (inches), and
     * mm (millimeters).
     */
    public static final int cornerRadius=0x7f0300a5;
    /**
     * <p>May be a boolean value, such as "<code>true</code>" or
     * "<code>false</code>".
     */
    public static final int counterEnabled=0x7f0300a6;
    /**
     * <p>May be an integer value, such as "<code>100</code>".
     */
    public static final int counterMaxLength=0x7f0300a7;
    /**
     * <p>May be a reference to another resource, in the form
     * "<code>@[+][<i>package</i>:]<i>type</i>/<i>name</i></code>" or a theme
     * attribute in the form
     * "<code>?[<i>package</i>:]<i>type</i>/<i>name</i></code>".
     */
    public static final int counterOverflowTextAppearance=0x7f0300a8;
    /**
     * <p>May be a reference to another resource, in the form
     * "<code>@[+][<i>package</i>:]<i>type</i>/<i>name</i></code>" or a theme
     * attribute in the form
     * "<code>?[<i>package</i>:]<i>type</i>/<i>name</i></code>".
     */
    public static final int counterTextAppearance=0x7f0300a9;
    /**
     * <p>May be a reference to another resource, in the form
     * "<code>@[+][<i>package</i>:]<i>type</i>/<i>name</i></code>" or a theme
     * attribute in the form
     * "<code>?[<i>package</i>:]<i>type</i>/<i>name</i></code>".
     */
    public static final int customNavigationLayout=0x7f0300aa;
    /**
     * <p>May be a string value, using '\\;' to escape characters such as
     * '\\n' or '\\uxxxx' for a unicode character;
     */
    public static final int defaultQueryHint=0x7f0300ab;
    /**
     * <p>May be a dimension value, which is a floating point number appended with a
     * unit such as "<code>14.5sp</code>".
     * Available units are: px (pixels), dp (density-independent pixels),
     * sp (scaled pixels based on preferred font size), in (inches), and
     * mm (millimeters).
     */
    public static final int dialogCornerRadius=0x7f0300ac;
    /**
     * <p>May be a dimension value, which is a floating point number appended with a
     * unit such as "<code>14.5sp</code>".
     * Available units are: px (pixels), dp (density-independent pixels),
     * sp (scaled pixels based on preferred font size), in (inches), and
     * mm (millimeters).
     */
    public static final int dialogPreferredPadding=0x7f0300ad;
    /**
     * <p>May be a reference to another resource, in the form
     * "<code>@[+][<i>package</i>:]<i>type</i>/<i>name</i></code>" or a theme
     * attribute in the form
     * "<code>?[<i>package</i>:]<i>type</i>/<i>name</i></code>".
     */
    public static final int dialogTheme=0x7f0300ae;
    /**
     * <p>Must be one or more (separated by '|') of the following constant values.</p>
     * <table>
     * <colgroup align="left" />
     * <colgroup align="left" />
     * <colgroup align="left" />
     * <tr><th>Constant</th><th>Value</th><th>Description</th></tr>
     * <tr><td>disableHome</td><td>20</td><td></td></tr>
     * <tr><td>homeAsUp</td><td>4</td><td></td></tr>
     * <tr><td>none</td><td>0</td><td></td></tr>
     * <tr><td>showCustom</td><td>10</td><td></td></tr>
     * <tr><td>showHome</td><td>2</td><td></td></tr>
     * <tr><td>showTitle</td><td>8</td><td></td></tr>
     * <tr><td>useLogo</td><td>1</td><td></td></tr>
     * </table>
     */
    public static final int displayOptions=0x7f0300af;
    /**
     * <p>May be a reference to another resource, in the form
     * "<code>@[+][<i>package</i>:]<i>type</i>/<i>name</i></code>" or a theme
     * attribute in the form
     * "<code>?[<i>package</i>:]<i>type</i>/<i>name</i></code>".
     */
    public static final int divider=0x7f0300b0;
    /**
     * <p>May be a reference to another resource, in the form
     * "<code>@[+][<i>package</i>:]<i>type</i>/<i>name</i></code>" or a theme
     * attribute in the form
     * "<code>?[<i>package</i>:]<i>type</i>/<i>name</i></code>".
     */
    public static final int dividerHorizontal=0x7f0300b1;
    /**
     * <p>May be a dimension value, which is a floating point number appended with a
     * unit such as "<code>14.5sp</code>".
     * Available units are: px (pixels), dp (density-independent pixels),
     * sp (scaled pixels based on preferred font size), in (inches), and
     * mm (millimeters).
     */
    public static final int dividerPadding=0x7f0300b2;
    /**
     * <p>May be a reference to another resource, in the form
     * "<code>@[+][<i>package</i>:]<i>type</i>/<i>name</i></code>" or a theme
     * attribute in the form
     * "<code>?[<i>package</i>:]<i>type</i>/<i>name</i></code>".
     */
    public static final int dividerVertical=0x7f0300b3;
    /**
     * <p>May be a dimension value, which is a floating point number appended with a
     * unit such as "<code>14.5sp</code>".
     * Available units are: px (pixels), dp (density-independent pixels),
     * sp (scaled pixels based on preferred font size), in (inches), and
     * mm (millimeters).
     */
    public static final int drawableSize=0x7f0300b4;
    /**
     * <p>May be a reference to another resource, in the form
     * "<code>@[+][<i>package</i>:]<i>type</i>/<i>name</i></code>" or a theme
     * attribute in the form
     * "<code>?[<i>package</i>:]<i>type</i>/<i>name</i></code>".
     */
    public static final int drawerArrowStyle=0x7f0300b5;
    /**
     * <p>May be a reference to another resource, in the form
     * "<code>@[+][<i>package</i>:]<i>type</i>/<i>name</i></code>" or a theme
     * attribute in the form
     * "<code>?[<i>package</i>:]<i>type</i>/<i>name</i></code>".
     */
    public static final int dropDownListViewStyle=0x7f0300b6;
    /**
     * <p>May be a dimension value, which is a floating point number appended with a
     * unit such as "<code>14.5sp</code>".
     * Available units are: px (pixels), dp (density-independent pixels),
     * sp (scaled pixels based on preferred font size), in (inches), and
     * mm (millimeters).
     */
    public static final int dropdownListPreferredItemHeight=0x7f0300b7;
    /**
     * <p>May be a reference to another resource, in the form
     * "<code>@[+][<i>package</i>:]<i>type</i>/<i>name</i></code>" or a theme
     * attribute in the form
     * "<code>?[<i>package</i>:]<i>type</i>/<i>name</i></code>".
     */
    public static final int editTextBackground=0x7f0300b8;
    /**
     * <p>May be a reference to another resource, in the form
     * "<code>@[+][<i>package</i>:]<i>type</i>/<i>name</i></code>" or a theme
     * attribute in the form
     * "<code>?[<i>package</i>:]<i>type</i>/<i>name</i></code>".
     * <p>May be a color value, in the form of "<code>#<i>rgb</i></code>",
     * "<code>#<i>argb</i></code>", "<code>#<i>rrggbb</i></code>", or
     * "<code>#<i>aarrggbb</i></code>".
     */
    public static final int editTextColor=0x7f0300b9;
    /**
     * <p>May be a reference to another resource, in the form
     * "<code>@[+][<i>package</i>:]<i>type</i>/<i>name</i></code>" or a theme
     * attribute in the form
     * "<code>?[<i>package</i>:]<i>type</i>/<i>name</i></code>".
     */
    public static final int editTextStyle=0x7f0300ba;
    /**
     * <p>May be a dimension value, which is a floating point number appended with a
     * unit such as "<code>14.5sp</code>".
     * Available units are: px (pixels), dp (density-independent pixels),
     * sp (scaled pixels based on preferred font size), in (inches), and
     * mm (millimeters).
     */
    public static final int elevation=0x7f0300bb;
    /**
     * <p>Must be one of the following constant values.</p>
     * <table>
     * <colgroup align="left" />
     * <colgroup align="left" />
     * <colgroup align="left" />
     * <tr><th>Constant</th><th>Value</th><th>Description</th></tr>
     * <tr><td>gone</td><td>0</td><td></td></tr>
     * <tr><td>invisible</td><td>1</td><td></td></tr>
     * </table>
     */
    public static final int emptyVisibility=0x7f0300bc;
    /**
     * <p>May be a boolean value, such as "<code>true</code>" or
     * "<code>false</code>".
     */
    public static final int enforceMaterialTheme=0x7f0300bd;
    /**
     * <p>May be a boolean value, such as "<code>true</code>" or
     * "<code>false</code>".
     */
    public static final int enforceTextAppearance=0x7f0300be;
    /**
     * <p>May be a boolean value, such as "<code>true</code>" or
     * "<code>false</code>".
     */
    public static final int errorEnabled=0x7f0300bf;
    /**
     * <p>May be a reference to another resource, in the form
     * "<code>@[+][<i>package</i>:]<i>type</i>/<i>name</i></code>" or a theme
     * attribute in the form
     * "<code>?[<i>package</i>:]<i>type</i>/<i>name</i></code>".
     */
    public static final int errorTextAppearance=0x7f0300c0;
    /**
     * <p>May be a reference to another resource, in the form
     * "<code>@[+][<i>package</i>:]<i>type</i>/<i>name</i></code>" or a theme
     * attribute in the form
     * "<code>?[<i>package</i>:]<i>type</i>/<i>name</i></code>".
     */
    public static final int expandActivityOverflowButtonDrawable=0x7f0300c1;
    /**
     * <p>May be a boolean value, such as "<code>true</code>" or
     * "<code>false</code>".
     */
    public static final int expanded=0x7f0300c2;
    /**
     * <p>Must be one or more (separated by '|') of the following constant values.</p>
     * <table>
     * <colgroup align="left" />
     * <colgroup align="left" />
     * <colgroup align="left" />
     * <tr><th>Constant</th><th>Value</th><th>Description</th></tr>
     * <tr><td>bottom</td><td>50</td><td></td></tr>
     * <tr><td>center</td><td>11</td><td></td></tr>
     * <tr><td>center_horizontal</td><td>1</td><td></td></tr>
     * <tr><td>center_vertical</td><td>10</td><td></td></tr>
     * <tr><td>end</td><td>800005</td><td></td></tr>
     * <tr><td>fill_vertical</td><td>70</td><td></td></tr>
     * <tr><td>left</td><td>3</td><td></td></tr>
     * <tr><td>right</td><td>5</td><td></td></tr>
     * <tr><td>start</td><td>800003</td><td></td></tr>
     * <tr><td>top</td><td>30</td><td></td></tr>
     * </table>
     */
    public static final int expandedTitleGravity=0x7f0300c3;
    /**
     * <p>May be a dimension value, which is a floating point number appended with a
     * unit such as "<code>14.5sp</code>".
     * Available units are: px (pixels), dp (density-independent pixels),
     * sp (scaled pixels based on preferred font size), in (inches), and
     * mm (millimeters).
     */
    public static final int expandedTitleMargin=0x7f0300c4;
    /**
     * <p>May be a dimension value, which is a floating point number appended with a
     * unit such as "<code>14.5sp</code>".
     * Available units are: px (pixels), dp (density-independent pixels),
     * sp (scaled pixels based on preferred font size), in (inches), and
     * mm (millimeters).
     */
    public static final int expandedTitleMarginBottom=0x7f0300c5;
    /**
     * <p>May be a dimension value, which is a floating point number appended with a
     * unit such as "<code>14.5sp</code>".
     * Available units are: px (pixels), dp (density-independent pixels),
     * sp (scaled pixels based on preferred font size), in (inches), and
     * mm (millimeters).
     */
    public static final int expandedTitleMarginEnd=0x7f0300c6;
    /**
     * <p>May be a dimension value, which is a floating point number appended with a
     * unit such as "<code>14.5sp</code>".
     * Available units are: px (pixels), dp (density-independent pixels),
     * sp (scaled pixels based on preferred font size), in (inches), and
     * mm (millimeters).
     */
    public static final int expandedTitleMarginStart=0x7f0300c7;
    /**
     * <p>May be a dimension value, which is a floating point number appended with a
     * unit such as "<code>14.5sp</code>".
     * Available units are: px (pixels), dp (density-independent pixels),
     * sp (scaled pixels based on preferred font size), in (inches), and
     * mm (millimeters).
     */
    public static final int expandedTitleMarginTop=0x7f0300c8;
    /**
     * <p>May be a reference to another resource, in the form
     * "<code>@[+][<i>package</i>:]<i>type</i>/<i>name</i></code>" or a theme
     * attribute in the form
     * "<code>?[<i>package</i>:]<i>type</i>/<i>name</i></code>".
     */
    public static final int expandedTitleTextAppearance=0x7f0300c9;
    /**
     * <p>Must be one of the following constant values.</p>
     * <table>
     * <colgroup align="left" />
     * <colgroup align="left" />
     * <colgroup align="left" />
     * <tr><th>Constant</th><th>Value</th><th>Description</th></tr>
     * <tr><td>center</td><td>0</td><td></td></tr>
     * <tr><td>end</td><td>1</td><td></td></tr>
     * </table>
     */
    public static final int fabAlignmentMode=0x7f0300ca;
    /**
     * <p>May be a dimension value, which is a floating point number appended with a
     * unit such as "<code>14.5sp</code>".
     * Available units are: px (pixels), dp (density-independent pixels),
     * sp (scaled pixels based on preferred font size), in (inches), and
     * mm (millimeters).
     */
    public static final int fabCradleMargin=0x7f0300cb;
    /**
     * <p>May be a dimension value, which is a floating point number appended with a
     * unit such as "<code>14.5sp</code>".
     * Available units are: px (pixels), dp (density-independent pixels),
     * sp (scaled pixels based on preferred font size), in (inches), and
     * mm (millimeters).
     */
    public static final int fabCradleRoundedCornerRadius=0x7f0300cc;
    /**
     * <p>May be a dimension value, which is a floating point number appended with a
     * unit such as "<code>14.5sp</code>".
     * Available units are: px (pixels), dp (density-independent pixels),
     * sp (scaled pixels based on preferred font size), in (inches), and
     * mm (millimeters).
     */
    public static final int fabCradleVerticalOffset=0x7f0300cd;
    /**
     * <p>May be a dimension value, which is a floating point number appended with a
     * unit such as "<code>14.5sp</code>".
     * Available units are: px (pixels), dp (density-independent pixels),
     * sp (scaled pixels based on preferred font size), in (inches), and
     * mm (millimeters).
     */
    public static final int fabCustomSize=0x7f0300ce;
    /**
     * <p>Must be one of the following constant values.</p>
     * <table>
     * <colgroup align="left" />
     * <colgroup align="left" />
     * <colgroup align="left" />
     * <tr><th>Constant</th><th>Value</th><th>Description</th></tr>
     * <tr><td>auto</td><td>ffffffff</td><td></td></tr>
     * <tr><td>mini</td><td>1</td><td></td></tr>
     * <tr><td>normal</td><td>0</td><td></td></tr>
     * </table>
     */
    public static final int fabSize=0x7f0300cf;
    /**
     * <p>May be a boolean value, such as "<code>true</code>" or
     * "<code>false</code>".
     */
    public static final int fastScrollEnabled=0x7f0300d0;
    /**
     * <p>May be a reference to another resource, in the form
     * "<code>@[+][<i>package</i>:]<i>type</i>/<i>name</i></code>" or a theme
     * attribute in the form
     * "<code>?[<i>package</i>:]<i>type</i>/<i>name</i></code>".
     */
    public static final int fastScrollHorizontalThumbDrawable=0x7f0300d1;
    /**
     * <p>May be a reference to another resource, in the form
     * "<code>@[+][<i>package</i>:]<i>type</i>/<i>name</i></code>" or a theme
     * attribute in the form
     * "<code>?[<i>package</i>:]<i>type</i>/<i>name</i></code>".
     */
    public static final int fastScrollHorizontalTrackDrawable=0x7f0300d2;
    /**
     * <p>May be a reference to another resource, in the form
     * "<code>@[+][<i>package</i>:]<i>type</i>/<i>name</i></code>" or a theme
     * attribute in the form
     * "<code>?[<i>package</i>:]<i>type</i>/<i>name</i></code>".
     */
    public static final int fastScrollVerticalThumbDrawable=0x7f0300d3;
    /**
     * <p>May be a reference to another resource, in the form
     * "<code>@[+][<i>package</i>:]<i>type</i>/<i>name</i></code>" or a theme
     * attribute in the form
     * "<code>?[<i>package</i>:]<i>type</i>/<i>name</i></code>".
     */
    public static final int fastScrollVerticalTrackDrawable=0x7f0300d4;
    /**
     * <p>May be a dimension value, which is a floating point number appended with a
     * unit such as "<code>14.5sp</code>".
     * Available units are: px (pixels), dp (density-independent pixels),
     * sp (scaled pixels based on preferred font size), in (inches), and
     * mm (millimeters).
     */
    public static final int firstBaselineToTopHeight=0x7f0300d5;
    /**
     * <p>May be a reference to another resource, in the form
     * "<code>@[+][<i>package</i>:]<i>type</i>/<i>name</i></code>" or a theme
     * attribute in the form
     * "<code>?[<i>package</i>:]<i>type</i>/<i>name</i></code>".
     * <p>May be a string value, using '\\;' to escape characters such as
     * '\\n' or '\\uxxxx' for a unicode character;
     * <p>May be an integer value, such as "<code>100</code>".
     * <p>May be a boolean value, such as "<code>true</code>" or
     * "<code>false</code>".
     * <p>May be a color value, in the form of "<code>#<i>rgb</i></code>",
     * "<code>#<i>argb</i></code>", "<code>#<i>rrggbb</i></code>", or
     * "<code>#<i>aarrggbb</i></code>".
     * <p>May be a floating point value, such as "<code>1.2</code>".
     * <p>May be a dimension value, which is a floating point number appended with a
     * unit such as "<code>14.5sp</code>".
     * Available units are: px (pixels), dp (density-independent pixels),
     * sp (scaled pixels based on preferred font size), in (inches), and
     * mm (millimeters).
     * <p>May be a fractional value, which is a floating point number appended with
     * either % or %p, such as "<code>14.5%</code>".
     * The % suffix always means a percentage of the base size;
     * the optional %p suffix provides a size relative to some parent container.
     */
    public static final int floatingActionButtonStyle=0x7f0300d6;
    /**
     * <p>May be a reference to another resource, in the form
     * "<code>@[+][<i>package</i>:]<i>type</i>/<i>name</i></code>" or a theme
     * attribute in the form
     * "<code>?[<i>package</i>:]<i>type</i>/<i>name</i></code>".
     */
    public static final int font=0x7f0300d7;
    /**
     * <p>May be a string value, using '\\;' to escape characters such as
     * '\\n' or '\\uxxxx' for a unicode character;
     */
    public static final int fontFamily=0x7f0300d8;
    /**
     * <p>May be a string value, using '\\;' to escape characters such as
     * '\\n' or '\\uxxxx' for a unicode character;
     */
    public static final int fontProviderAuthority=0x7f0300d9;
    /**
     * <p>May be a reference to another resource, in the form
     * "<code>@[+][<i>package</i>:]<i>type</i>/<i>name</i></code>" or a theme
     * attribute in the form
     * "<code>?[<i>package</i>:]<i>type</i>/<i>name</i></code>".
     */
    public static final int fontProviderCerts=0x7f0300da;
    /**
     * <p>Must be one of the following constant values.</p>
     * <table>
     * <colgroup align="left" />
     * <colgroup align="left" />
     * <colgroup align="left" />
     * <tr><th>Constant</th><th>Value</th><th>Description</th></tr>
     * <tr><td>async</td><td>1</td><td></td></tr>
     * <tr><td>blocking</td><td>0</td><td></td></tr>
     * </table>
     */
    public static final int fontProviderFetchStrategy=0x7f0300db;
    /**
     * <p>May be an integer value, such as "<code>100</code>".
     * <p>Must be one of the following constant values.</p>
     * <table>
     * <colgroup align="left" />
     * <colgroup align="left" />
     * <colgroup align="left" />
     * <tr><th>Constant</th><th>Value</th><th>Description</th></tr>
     * <tr><td>forever</td><td>ffffffff</td><td></td></tr>
     * </table>
     */
    public static final int fontProviderFetchTimeout=0x7f0300dc;
    /**
     * <p>May be a string value, using '\\;' to escape characters such as
     * '\\n' or '\\uxxxx' for a unicode character;
     */
    public static final int fontProviderPackage=0x7f0300dd;
    /**
     * <p>May be a string value, using '\\;' to escape characters such as
     * '\\n' or '\\uxxxx' for a unicode character;
     */
    public static final int fontProviderQuery=0x7f0300de;
    /**
     * <p>Must be one of the following constant values.</p>
     * <table>
     * <colgroup align="left" />
     * <colgroup align="left" />
     * <colgroup align="left" />
     * <tr><th>Constant</th><th>Value</th><th>Description</th></tr>
     * <tr><td>italic</td><td>1</td><td></td></tr>
     * <tr><td>normal</td><td>0</td><td></td></tr>
     * </table>
     */
    public static final int fontStyle=0x7f0300df;
    /**
     * <p>May be a string value, using '\\;' to escape characters such as
     * '\\n' or '\\uxxxx' for a unicode character;
     */
    public static final int fontVariationSettings=0x7f0300e0;
    /**
     * <p>May be an integer value, such as "<code>100</code>".
     */
    public static final int fontWeight=0x7f0300e1;
    /**
     * <p>May be a boolean value, such as "<code>true</code>" or
     * "<code>false</code>".
     */
    public static final int foregroundInsidePadding=0x7f0300e2;
    /**
     * <p>May be a dimension value, which is a floating point number appended with a
     * unit such as "<code>14.5sp</code>".
     * Available units are: px (pixels), dp (density-independent pixels),
     * sp (scaled pixels based on preferred font size), in (inches), and
     * mm (millimeters).
     */
    public static final int gapBetweenBars=0x7f0300e3;
    /**
     * <p>May be a reference to another resource, in the form
     * "<code>@[+][<i>package</i>:]<i>type</i>/<i>name</i></code>" or a theme
     * attribute in the form
     * "<code>?[<i>package</i>:]<i>type</i>/<i>name</i></code>".
     */
    public static final int goIcon=0x7f0300e4;
    /**
     * <p>May be a reference to another resource, in the form
     * "<code>@[+][<i>package</i>:]<i>type</i>/<i>name</i></code>" or a theme
     * attribute in the form
     * "<code>?[<i>package</i>:]<i>type</i>/<i>name</i></code>".
     */
    public static final int headerLayout=0x7f0300e5;
    /**
     * <p>May be a dimension value, which is a floating point number appended with a
     * unit such as "<code>14.5sp</code>".
     * Available units are: px (pixels), dp (density-independent pixels),
     * sp (scaled pixels based on preferred font size), in (inches), and
     * mm (millimeters).
     */
    public static final int height=0x7f0300e6;
    /**
     * <p>May be a string value, using '\\;' to escape characters such as
     * '\\n' or '\\uxxxx' for a unicode character;
     */
    public static final int helperText=0x7f0300e7;
    /**
     * <p>May be a boolean value, such as "<code>true</code>" or
     * "<code>false</code>".
     */
    public static final int helperTextEnabled=0x7f0300e8;
    /**
     * <p>May be a reference to another resource, in the form
     * "<code>@[+][<i>package</i>:]<i>type</i>/<i>name</i></code>" or a theme
     * attribute in the form
     * "<code>?[<i>package</i>:]<i>type</i>/<i>name</i></code>".
     */
    public static final int helperTextTextAppearance=0x7f0300e9;
    /**
     * <p>May be a reference to another resource, in the form
     * "<code>@[+][<i>package</i>:]<i>type</i>/<i>name</i></code>" or a theme
     * attribute in the form
     * "<code>?[<i>package</i>:]<i>type</i>/<i>name</i></code>".
     */
    public static final int hideMotionSpec=0x7f0300ea;
    /**
     * <p>May be a boolean value, such as "<code>true</code>" or
     * "<code>false</code>".
     */
    public static final int hideOnContentScroll=0x7f0300eb;
    /**
     * <p>May be a boolean value, such as "<code>true</code>" or
     * "<code>false</code>".
     */
    public static final int hideOnScroll=0x7f0300ec;
    /**
     * <p>May be a boolean value, such as "<code>true</code>" or
     * "<code>false</code>".
     */
    public static final int hintAnimationEnabled=0x7f0300ed;
    /**
     * <p>May be a boolean value, such as "<code>true</code>" or
     * "<code>false</code>".
     */
    public static final int hintEnabled=0x7f0300ee;
    /**
     * <p>May be a reference to another resource, in the form
     * "<code>@[+][<i>package</i>:]<i>type</i>/<i>name</i></code>" or a theme
     * attribute in the form
     * "<code>?[<i>package</i>:]<i>type</i>/<i>name</i></code>".
     */
    public static final int hintTextAppearance=0x7f0300ef;
    /**
     * <p>May be a reference to another resource, in the form
     * "<code>@[+][<i>package</i>:]<i>type</i>/<i>name</i></code>" or a theme
     * attribute in the form
     * "<code>?[<i>package</i>:]<i>type</i>/<i>name</i></code>".
     */
    public static final int homeAsUpIndicator=0x7f0300f0;
    /**
     * <p>May be a reference to another resource, in the form
     * "<code>@[+][<i>package</i>:]<i>type</i>/<i>name</i></code>" or a theme
     * attribute in the form
     * "<code>?[<i>package</i>:]<i>type</i>/<i>name</i></code>".
     */
    public static final int homeLayout=0x7f0300f1;
    /**
     * <p>May be a dimension value, which is a floating point number appended with a
     * unit such as "<code>14.5sp</code>".
     * Available units are: px (pixels), dp (density-independent pixels),
     * sp (scaled pixels based on preferred font size), in (inches), and
     * mm (millimeters).
     */
    public static final int hoveredFocusedTranslationZ=0x7f0300f2;
    /**
     * <p>May be a reference to another resource, in the form
     * "<code>@[+][<i>package</i>:]<i>type</i>/<i>name</i></code>" or a theme
     * attribute in the form
     * "<code>?[<i>package</i>:]<i>type</i>/<i>name</i></code>".
     */
    public static final int icon=0x7f0300f3;
    /**
     * <p>May be a dimension value, which is a floating point number appended with a
     * unit such as "<code>14.5sp</code>".
     * Available units are: px (pixels), dp (density-independent pixels),
     * sp (scaled pixels based on preferred font size), in (inches), and
     * mm (millimeters).
     */
    public static final int iconEndPadding=0x7f0300f4;
    /**
     * <p>Must be one or more (separated by '|') of the following constant values.</p>
     * <table>
     * <colgroup align="left" />
     * <colgroup align="left" />
     * <colgroup align="left" />
     * <tr><th>Constant</th><th>Value</th><th>Description</th></tr>
     * <tr><td>start</td><td>1</td><td></td></tr>
     * <tr><td>textStart</td><td>2</td><td></td></tr>
     * </table>
     */
    public static final int iconGravity=0x7f0300f5;
    /**
     * <p>May be a dimension value, which is a floating point number appended with a
     * unit such as "<code>14.5sp</code>".
     * Available units are: px (pixels), dp (density-independent pixels),
     * sp (scaled pixels based on preferred font size), in (inches), and
     * mm (millimeters).
     */
    public static final int iconPadding=0x7f0300f6;
    /**
     * <p>May be a dimension value, which is a floating point number appended with a
     * unit such as "<code>14.5sp</code>".
     * Available units are: px (pixels), dp (density-independent pixels),
     * sp (scaled pixels based on preferred font size), in (inches), and
     * mm (millimeters).
     */
    public static final int iconSize=0x7f0300f7;
    /**
     * <p>May be a dimension value, which is a floating point number appended with a
     * unit such as "<code>14.5sp</code>".
     * Available units are: px (pixels), dp (density-independent pixels),
     * sp (scaled pixels based on preferred font size), in (inches), and
     * mm (millimeters).
     */
    public static final int iconStartPadding=0x7f0300f8;
    /**
     * <p>May be a color value, in the form of "<code>#<i>rgb</i></code>",
     * "<code>#<i>argb</i></code>", "<code>#<i>rrggbb</i></code>", or
     * "<code>#<i>aarrggbb</i></code>".
     */
    public static final int iconTint=0x7f0300f9;
    /**
     * <p>Must be one of the following constant values.</p>
     * <table>
     * <colgroup align="left" />
     * <colgroup align="left" />
     * <colgroup align="left" />
     * <tr><th>Constant</th><th>Value</th><th>Description</th></tr>
     * <tr><td>add</td><td>10</td><td></td></tr>
     * <tr><td>multiply</td><td>e</td><td></td></tr>
     * <tr><td>screen</td><td>f</td><td></td></tr>
     * <tr><td>src_atop</td><td>9</td><td></td></tr>
     * <tr><td>src_in</td><td>5</td><td></td></tr>
     * <tr><td>src_over</td><td>3</td><td></td></tr>
     * </table>
     */
    public static final int iconTintMode=0x7f0300fa;
    /**
     * <p>May be a boolean value, such as "<code>true</code>" or
     * "<code>false</code>".
     */
    public static final int iconifiedByDefault=0x7f0300fb;
    /**
     * <p>May be a reference to another resource, in the form
     * "<code>@[+][<i>package</i>:]<i>type</i>/<i>name</i></code>" or a theme
     * attribute in the form
     * "<code>?[<i>package</i>:]<i>type</i>/<i>name</i></code>".
     */
    public static final int imageButtonStyle=0x7f0300fc;
    /**
     * <p>May be a reference to another resource, in the form
     * "<code>@[+][<i>package</i>:]<i>type</i>/<i>name</i></code>" or a theme
     * attribute in the form
     * "<code>?[<i>package</i>:]<i>type</i>/<i>name</i></code>".
     */
    public static final int indeterminateProgressStyle=0x7f0300fd;
    /**
     * <p>May be a string value, using '\\;' to escape characters such as
     * '\\n' or '\\uxxxx' for a unicode character;
     */
    public static final int initialActivityCount=0x7f0300fe;
    /**
     * <p>May be a reference to another resource, in the form
     * "<code>@[+][<i>package</i>:]<i>type</i>/<i>name</i></code>" or a theme
     * attribute in the form
     * "<code>?[<i>package</i>:]<i>type</i>/<i>name</i></code>".
     * <p>May be a color value, in the form of "<code>#<i>rgb</i></code>",
     * "<code>#<i>argb</i></code>", "<code>#<i>rrggbb</i></code>", or
     * "<code>#<i>aarrggbb</i></code>".
     */
    public static final int insetForeground=0x7f0300ff;
    /**
     * <p>May be a boolean value, such as "<code>true</code>" or
     * "<code>false</code>".
     */
    public static final int isLightTheme=0x7f030100;
    /**
     * <p>May be a reference to another resource, in the form
     * "<code>@[+][<i>package</i>:]<i>type</i>/<i>name</i></code>" or a theme
     * attribute in the form
     * "<code>?[<i>package</i>:]<i>type</i>/<i>name</i></code>".
     */
    public static final int itemBackground=0x7f030101;
    /**
     * <p>May be a dimension value, which is a floating point number appended with a
     * unit such as "<code>14.5sp</code>".
     * Available units are: px (pixels), dp (density-independent pixels),
     * sp (scaled pixels based on preferred font size), in (inches), and
     * mm (millimeters).
     */
    public static final int itemHorizontalPadding=0x7f030102;
    /**
     * <p>May be a boolean value, such as "<code>true</code>" or
     * "<code>false</code>".
     */
    public static final int itemHorizontalTranslationEnabled=0x7f030103;
    /**
     * <p>May be a dimension value, which is a floating point number appended with a
     * unit such as "<code>14.5sp</code>".
     * Available units are: px (pixels), dp (density-independent pixels),
     * sp (scaled pixels based on preferred font size), in (inches), and
     * mm (millimeters).
     */
    public static final int itemIconPadding=0x7f030104;
    /**
     * <p>May be a dimension value, which is a floating point number appended with a
     * unit such as "<code>14.5sp</code>".
     * Available units are: px (pixels), dp (density-independent pixels),
     * sp (scaled pixels based on preferred font size), in (inches), and
     * mm (millimeters).
     */
    public static final int itemIconSize=0x7f030105;
    /**
     * <p>May be a color value, in the form of "<code>#<i>rgb</i></code>",
     * "<code>#<i>argb</i></code>", "<code>#<i>rrggbb</i></code>", or
     * "<code>#<i>aarrggbb</i></code>".
     */
    public static final int itemIconTint=0x7f030106;
    /**
     * <p>May be a dimension value, which is a floating point number appended with a
     * unit such as "<code>14.5sp</code>".
     * Available units are: px (pixels), dp (density-independent pixels),
     * sp (scaled pixels based on preferred font size), in (inches), and
     * mm (millimeters).
     */
    public static final int itemPadding=0x7f030107;
    /**
     * <p>May be a dimension value, which is a floating point number appended with a
     * unit such as "<code>14.5sp</code>".
     * Available units are: px (pixels), dp (density-independent pixels),
     * sp (scaled pixels based on preferred font size), in (inches), and
     * mm (millimeters).
     */
    public static final int itemSpacing=0x7f030108;
    /**
     * <p>May be a reference to another resource, in the form
     * "<code>@[+][<i>package</i>:]<i>type</i>/<i>name</i></code>" or a theme
     * attribute in the form
     * "<code>?[<i>package</i>:]<i>type</i>/<i>name</i></code>".
     */
    public static final int itemTextAppearance=0x7f030109;
    /**
     * <p>May be a reference to another resource, in the form
     * "<code>@[+][<i>package</i>:]<i>type</i>/<i>name</i></code>" or a theme
     * attribute in the form
     * "<code>?[<i>package</i>:]<i>type</i>/<i>name</i></code>".
     */
    public static final int itemTextAppearanceActive=0x7f03010a;
    /**
     * <p>May be a reference to another resource, in the form
     * "<code>@[+][<i>package</i>:]<i>type</i>/<i>name</i></code>" or a theme
     * attribute in the form
     * "<code>?[<i>package</i>:]<i>type</i>/<i>name</i></code>".
     */
    public static final int itemTextAppearanceInactive=0x7f03010b;
    /**
     * <p>May be a color value, in the form of "<code>#<i>rgb</i></code>",
     * "<code>#<i>argb</i></code>", "<code>#<i>rrggbb</i></code>", or
     * "<code>#<i>aarrggbb</i></code>".
     */
    public static final int itemTextColor=0x7f03010c;
    /**
     * <p>May be a reference to another resource, in the form
     * "<code>@[+][<i>package</i>:]<i>type</i>/<i>name</i></code>" or a theme
     * attribute in the form
     * "<code>?[<i>package</i>:]<i>type</i>/<i>name</i></code>".
     */
    public static final int keylines=0x7f03010d;
    /**
     * <p>Must be one of the following constant values.</p>
     * <table>
     * <colgroup align="left" />
     * <colgroup align="left" />
     * <colgroup align="left" />
     * <tr><th>Constant</th><th>Value</th><th>Description</th></tr>
     * <tr><td>auto</td><td>ffffffff</td><td></td></tr>
     * <tr><td>labeled</td><td>1</td><td></td></tr>
     * <tr><td>selected</td><td>0</td><td></td></tr>
     * <tr><td>unlabeled</td><td>2</td><td></td></tr>
     * </table>
     */
    public static final int labelVisibilityMode=0x7f03010e;
    /**
     * <p>May be a dimension value, which is a floating point number appended with a
     * unit such as "<code>14.5sp</code>".
     * Available units are: px (pixels), dp (density-independent pixels),
     * sp (scaled pixels based on preferred font size), in (inches), and
     * mm (millimeters).
     */
    public static final int lastBaselineToBottomHeight=0x7f03010f;
    /**
     * <p>May be a reference to another resource, in the form
     * "<code>@[+][<i>package</i>:]<i>type</i>/<i>name</i></code>" or a theme
     * attribute in the form
     * "<code>?[<i>package</i>:]<i>type</i>/<i>name</i></code>".
     */
    public static final int layout=0x7f030110;
    /**
     * <p>May be a string value, using '\\;' to escape characters such as
     * '\\n' or '\\uxxxx' for a unicode character;
     */
    public static final int layoutManager=0x7f030111;
    /**
     * <p>May be a reference to another resource, in the form
     * "<code>@[+][<i>package</i>:]<i>type</i>/<i>name</i></code>" or a theme
     * attribute in the form
     * "<code>?[<i>package</i>:]<i>type</i>/<i>name</i></code>".
     */
    public static final int layout_anchor=0x7f030112;
    /**
     * <p>Must be one or more (separated by '|') of the following constant values.</p>
     * <table>
     * <colgroup align="left" />
     * <colgroup align="left" />
     * <colgroup align="left" />
     * <tr><th>Constant</th><th>Value</th><th>Description</th></tr>
     * <tr><td>bottom</td><td>50</td><td></td></tr>
     * <tr><td>center</td><td>11</td><td></td></tr>
     * <tr><td>center_horizontal</td><td>1</td><td></td></tr>
     * <tr><td>center_vertical</td><td>10</td><td></td></tr>
     * <tr><td>clip_horizontal</td><td>8</td><td></td></tr>
     * <tr><td>clip_vertical</td><td>80</td><td></td></tr>
     * <tr><td>end</td><td>800005</td><td></td></tr>
     * <tr><td>fill</td><td>77</td><td></td></tr>
     * <tr><td>fill_horizontal</td><td>7</td><td></td></tr>
     * <tr><td>fill_vertical</td><td>70</td><td></td></tr>
     * <tr><td>left</td><td>3</td><td></td></tr>
     * <tr><td>right</td><td>5</td><td></td></tr>
     * <tr><td>start</td><td>800003</td><td></td></tr>
     * <tr><td>top</td><td>30</td><td></td></tr>
     * </table>
     */
    public static final int layout_anchorGravity=0x7f030113;
    /**
     * <p>May be a string value, using '\\;' to escape characters such as
     * '\\n' or '\\uxxxx' for a unicode character;
     */
    public static final int layout_behavior=0x7f030114;
    /**
     * <p>Must be one of the following constant values.</p>
     * <table>
     * <colgroup align="left" />
     * <colgroup align="left" />
     * <colgroup align="left" />
     * <tr><th>Constant</th><th>Value</th><th>Description</th></tr>
     * <tr><td>none</td><td>0</td><td></td></tr>
     * <tr><td>parallax</td><td>2</td><td></td></tr>
     * <tr><td>pin</td><td>1</td><td></td></tr>
     * </table>
     */
    public static final int layout_collapseMode=0x7f030115;
    /**
     * <p>May be a floating point value, such as "<code>1.2</code>".
     */
    public static final int layout_collapseParallaxMultiplier=0x7f030116;
    /**
     * <p>May be a boolean value, such as "<code>true</code>" or
     * "<code>false</code>".
     */
    public static final int layout_constrainedHeight=0x7f030117;
    /**
     * <p>May be a boolean value, such as "<code>true</code>" or
     * "<code>false</code>".
     */
    public static final int layout_constrainedWidth=0x7f030118;
    /**
     * <p>May be an integer value, such as "<code>100</code>".
     */
    public static final int layout_constraintBaseline_creator=0x7f030119;
    /**
     * <p>May be a reference to another resource, in the form
     * "<code>@[+][<i>package</i>:]<i>type</i>/<i>name</i></code>" or a theme
     * attribute in the form
     * "<code>?[<i>package</i>:]<i>type</i>/<i>name</i></code>".
     * <p>Must be one of the following constant values.</p>
     * <table>
     * <colgroup align="left" />
     * <colgroup align="left" />
     * <colgroup align="left" />
     * <tr><th>Constant</th><th>Value</th><th>Description</th></tr>
     * <tr><td>parent</td><td>0</td><td></td></tr>
     * </table>
     */
    public static final int layout_constraintBaseline_toBaselineOf=0x7f03011a;
    /**
     * <p>May be an integer value, such as "<code>100</code>".
     */
    public static final int layout_constraintBottom_creator=0x7f03011b;
    /**
     * <p>May be a reference to another resource, in the form
     * "<code>@[+][<i>package</i>:]<i>type</i>/<i>name</i></code>" or a theme
     * attribute in the form
     * "<code>?[<i>package</i>:]<i>type</i>/<i>name</i></code>".
     * <p>Must be one of the following constant values.</p>
     * <table>
     * <colgroup align="left" />
     * <colgroup align="left" />
     * <colgroup align="left" />
     * <tr><th>Constant</th><th>Value</th><th>Description</th></tr>
     * <tr><td>parent</td><td>0</td><td></td></tr>
     * </table>
     */
    public static final int layout_constraintBottom_toBottomOf=0x7f03011c;
    /**
     * <p>May be a reference to another resource, in the form
     * "<code>@[+][<i>package</i>:]<i>type</i>/<i>name</i></code>" or a theme
     * attribute in the form
     * "<code>?[<i>package</i>:]<i>type</i>/<i>name</i></code>".
     * <p>Must be one of the following constant values.</p>
     * <table>
     * <colgroup align="left" />
     * <colgroup align="left" />
     * <colgroup align="left" />
     * <tr><th>Constant</th><th>Value</th><th>Description</th></tr>
     * <tr><td>parent</td><td>0</td><td></td></tr>
     * </table>
     */
    public static final int layout_constraintBottom_toTopOf=0x7f03011d;
    /**
     * <p>May be a reference to another resource, in the form
     * "<code>@[+][<i>package</i>:]<i>type</i>/<i>name</i></code>" or a theme
     * attribute in the form
     * "<code>?[<i>package</i>:]<i>type</i>/<i>name</i></code>".
     */
    public static final int layout_constraintCircle=0x7f03011e;
    /**
     * <p>May be an integer value, such as "<code>100</code>".
     */
    public static final int layout_constraintCircleAngle=0x7f03011f;
    /**
     * <p>May be a dimension value, which is a floating point number appended with a
     * unit such as "<code>14.5sp</code>".
     * Available units are: px (pixels), dp (density-independent pixels),
     * sp (scaled pixels based on preferred font size), in (inches), and
     * mm (millimeters).
     */
    public static final int layout_constraintCircleRadius=0x7f030120;
    /**
     * <p>May be a string value, using '\\;' to escape characters such as
     * '\\n' or '\\uxxxx' for a unicode character;
     */
    public static final int layout_constraintDimensionRatio=0x7f030121;
    /**
     * <p>May be a reference to another resource, in the form
     * "<code>@[+][<i>package</i>:]<i>type</i>/<i>name</i></code>" or a theme
     * attribute in the form
     * "<code>?[<i>package</i>:]<i>type</i>/<i>name</i></code>".
     * <p>Must be one of the following constant values.</p>
     * <table>
     * <colgroup align="left" />
     * <colgroup align="left" />
     * <colgroup align="left" />
     * <tr><th>Constant</th><th>Value</th><th>Description</th></tr>
     * <tr><td>parent</td><td>0</td><td></td></tr>
     * </table>
     */
    public static final int layout_constraintEnd_toEndOf=0x7f030122;
    /**
     * <p>May be a reference to another resource, in the form
     * "<code>@[+][<i>package</i>:]<i>type</i>/<i>name</i></code>" or a theme
     * attribute in the form
     * "<code>?[<i>package</i>:]<i>type</i>/<i>name</i></code>".
     * <p>Must be one of the following constant values.</p>
     * <table>
     * <colgroup align="left" />
     * <colgroup align="left" />
     * <colgroup align="left" />
     * <tr><th>Constant</th><th>Value</th><th>Description</th></tr>
     * <tr><td>parent</td><td>0</td><td></td></tr>
     * </table>
     */
    public static final int layout_constraintEnd_toStartOf=0x7f030123;
    /**
     * <p>May be a dimension value, which is a floating point number appended with a
     * unit such as "<code>14.5sp</code>".
     * Available units are: px (pixels), dp (density-independent pixels),
     * sp (scaled pixels based on preferred font size), in (inches), and
     * mm (millimeters).
     */
    public static final int layout_constraintGuide_begin=0x7f030124;
    /**
     * <p>May be a dimension value, which is a floating point number appended with a
     * unit such as "<code>14.5sp</code>".
     * Available units are: px (pixels), dp (density-independent pixels),
     * sp (scaled pixels based on preferred font size), in (inches), and
     * mm (millimeters).
     */
    public static final int layout_constraintGuide_end=0x7f030125;
    /**
     * <p>May be a floating point value, such as "<code>1.2</code>".
     */
    public static final int layout_constraintGuide_percent=0x7f030126;
    /**
     * <p>Must be one of the following constant values.</p>
     * <table>
     * <colgroup align="left" />
     * <colgroup align="left" />
     * <colgroup align="left" />
     * <tr><th>Constant</th><th>Value</th><th>Description</th></tr>
     * <tr><td>percent</td><td>2</td><td></td></tr>
     * <tr><td>spread</td><td>0</td><td></td></tr>
     * <tr><td>wrap</td><td>1</td><td></td></tr>
     * </table>
     */
    public static final int layout_constraintHeight_default=0x7f030127;
    /**
     * <p>May be a dimension value, which is a floating point number appended with a
     * unit such as "<code>14.5sp</code>".
     * Available units are: px (pixels), dp (density-independent pixels),
     * sp (scaled pixels based on preferred font size), in (inches), and
     * mm (millimeters).
     * <p>Must be one of the following constant values.</p>
     * <table>
     * <colgroup align="left" />
     * <colgroup align="left" />
     * <colgroup align="left" />
     * <tr><th>Constant</th><th>Value</th><th>Description</th></tr>
     * <tr><td>wrap</td><td>fffffffe</td><td></td></tr>
     * </table>
     */
    public static final int layout_constraintHeight_max=0x7f030128;
    /**
     * <p>May be a dimension value, which is a floating point number appended with a
     * unit such as "<code>14.5sp</code>".
     * Available units are: px (pixels), dp (density-independent pixels),
     * sp (scaled pixels based on preferred font size), in (inches), and
     * mm (millimeters).
     * <p>Must be one of the following constant values.</p>
     * <table>
     * <colgroup align="left" />
     * <colgroup align="left" />
     * <colgroup align="left" />
     * <tr><th>Constant</th><th>Value</th><th>Description</th></tr>
     * <tr><td>wrap</td><td>fffffffe</td><td></td></tr>
     * </table>
     */
    public static final int layout_constraintHeight_min=0x7f030129;
    /**
     * <p>May be a floating point value, such as "<code>1.2</code>".
     */
    public static final int layout_constraintHeight_percent=0x7f03012a;
    /**
     * <p>May be a floating point value, such as "<code>1.2</code>".
     */
    public static final int layout_constraintHorizontal_bias=0x7f03012b;
    /**
     * <p>Must be one of the following constant values.</p>
     * <table>
     * <colgroup align="left" />
     * <colgroup align="left" />
     * <colgroup align="left" />
     * <tr><th>Constant</th><th>Value</th><th>Description</th></tr>
     * <tr><td>packed</td><td>2</td><td></td></tr>
     * <tr><td>spread</td><td>0</td><td></td></tr>
     * <tr><td>spread_inside</td><td>1</td><td></td></tr>
     * </table>
     */
    public static final int layout_constraintHorizontal_chainStyle=0x7f03012c;
    /**
     * <p>May be a floating point value, such as "<code>1.2</code>".
     */
    public static final int layout_constraintHorizontal_weight=0x7f03012d;
    /**
     * <p>May be an integer value, such as "<code>100</code>".
     */
    public static final int layout_constraintLeft_creator=0x7f03012e;
    /**
     * <p>May be a reference to another resource, in the form
     * "<code>@[+][<i>package</i>:]<i>type</i>/<i>name</i></code>" or a theme
     * attribute in the form
     * "<code>?[<i>package</i>:]<i>type</i>/<i>name</i></code>".
     * <p>Must be one of the following constant values.</p>
     * <table>
     * <colgroup align="left" />
     * <colgroup align="left" />
     * <colgroup align="left" />
     * <tr><th>Constant</th><th>Value</th><th>Description</th></tr>
     * <tr><td>parent</td><td>0</td><td></td></tr>
     * </table>
     */
    public static final int layout_constraintLeft_toLeftOf=0x7f03012f;
    /**
     * <p>May be a reference to another resource, in the form
     * "<code>@[+][<i>package</i>:]<i>type</i>/<i>name</i></code>" or a theme
     * attribute in the form
     * "<code>?[<i>package</i>:]<i>type</i>/<i>name</i></code>".
     * <p>Must be one of the following constant values.</p>
     * <table>
     * <colgroup align="left" />
     * <colgroup align="left" />
     * <colgroup align="left" />
     * <tr><th>Constant</th><th>Value</th><th>Description</th></tr>
     * <tr><td>parent</td><td>0</td><td></td></tr>
     * </table>
     */
    public static final int layout_constraintLeft_toRightOf=0x7f030130;
    /**
     * <p>May be an integer value, such as "<code>100</code>".
     */
    public static final int layout_constraintRight_creator=0x7f030131;
    /**
     * <p>May be a reference to another resource, in the form
     * "<code>@[+][<i>package</i>:]<i>type</i>/<i>name</i></code>" or a theme
     * attribute in the form
     * "<code>?[<i>package</i>:]<i>type</i>/<i>name</i></code>".
     * <p>Must be one of the following constant values.</p>
     * <table>
     * <colgroup align="left" />
     * <colgroup align="left" />
     * <colgroup align="left" />
     * <tr><th>Constant</th><th>Value</th><th>Description</th></tr>
     * <tr><td>parent</td><td>0</td><td></td></tr>
     * </table>
     */
    public static final int layout_constraintRight_toLeftOf=0x7f030132;
    /**
     * <p>May be a reference to another resource, in the form
     * "<code>@[+][<i>package</i>:]<i>type</i>/<i>name</i></code>" or a theme
     * attribute in the form
     * "<code>?[<i>package</i>:]<i>type</i>/<i>name</i></code>".
     * <p>Must be one of the following constant values.</p>
     * <table>
     * <colgroup align="left" />
     * <colgroup align="left" />
     * <colgroup align="left" />
     * <tr><th>Constant</th><th>Value</th><th>Description</th></tr>
     * <tr><td>parent</td><td>0</td><td></td></tr>
     * </table>
     */
    public static final int layout_constraintRight_toRightOf=0x7f030133;
    /**
     * <p>May be a reference to another resource, in the form
     * "<code>@[+][<i>package</i>:]<i>type</i>/<i>name</i></code>" or a theme
     * attribute in the form
     * "<code>?[<i>package</i>:]<i>type</i>/<i>name</i></code>".
     * <p>Must be one of the following constant values.</p>
     * <table>
     * <colgroup align="left" />
     * <colgroup align="left" />
     * <colgroup align="left" />
     * <tr><th>Constant</th><th>Value</th><th>Description</th></tr>
     * <tr><td>parent</td><td>0</td><td></td></tr>
     * </table>
     */
    public static final int layout_constraintStart_toEndOf=0x7f030134;
    /**
     * <p>May be a reference to another resource, in the form
     * "<code>@[+][<i>package</i>:]<i>type</i>/<i>name</i></code>" or a theme
     * attribute in the form
     * "<code>?[<i>package</i>:]<i>type</i>/<i>name</i></code>".
     * <p>Must be one of the following constant values.</p>
     * <table>
     * <colgroup align="left" />
     * <colgroup align="left" />
     * <colgroup align="left" />
     * <tr><th>Constant</th><th>Value</th><th>Description</th></tr>
     * <tr><td>parent</td><td>0</td><td></td></tr>
     * </table>
     */
    public static final int layout_constraintStart_toStartOf=0x7f030135;
    /**
     * <p>May be an integer value, such as "<code>100</code>".
     */
    public static final int layout_constraintTop_creator=0x7f030136;
    /**
     * <p>May be a reference to another resource, in the form
     * "<code>@[+][<i>package</i>:]<i>type</i>/<i>name</i></code>" or a theme
     * attribute in the form
     * "<code>?[<i>package</i>:]<i>type</i>/<i>name</i></code>".
     * <p>Must be one of the following constant values.</p>
     * <table>
     * <colgroup align="left" />
     * <colgroup align="left" />
     * <colgroup align="left" />
     * <tr><th>Constant</th><th>Value</th><th>Description</th></tr>
     * <tr><td>parent</td><td>0</td><td></td></tr>
     * </table>
     */
    public static final int layout_constraintTop_toBottomOf=0x7f030137;
    /**
     * <p>May be a reference to another resource, in the form
     * "<code>@[+][<i>package</i>:]<i>type</i>/<i>name</i></code>" or a theme
     * attribute in the form
     * "<code>?[<i>package</i>:]<i>type</i>/<i>name</i></code>".
     * <p>Must be one of the following constant values.</p>
     * <table>
     * <colgroup align="left" />
     * <colgroup align="left" />
     * <colgroup align="left" />
     * <tr><th>Constant</th><th>Value</th><th>Description</th></tr>
     * <tr><td>parent</td><td>0</td><td></td></tr>
     * </table>
     */
    public static final int layout_constraintTop_toTopOf=0x7f030138;
    /**
     * <p>May be a floating point value, such as "<code>1.2</code>".
     */
    public static final int layout_constraintVertical_bias=0x7f030139;
    /**
     * <p>Must be one of the following constant values.</p>
     * <table>
     * <colgroup align="left" />
     * <colgroup align="left" />
     * <colgroup align="left" />
     * <tr><th>Constant</th><th>Value</th><th>Description</th></tr>
     * <tr><td>packed</td><td>2</td><td></td></tr>
     * <tr><td>spread</td><td>0</td><td></td></tr>
     * <tr><td>spread_inside</td><td>1</td><td></td></tr>
     * </table>
     */
    public static final int layout_constraintVertical_chainStyle=0x7f03013a;
    /**
     * <p>May be a floating point value, such as "<code>1.2</code>".
     */
    public static final int layout_constraintVertical_weight=0x7f03013b;
    /**
     * <p>Must be one of the following constant values.</p>
     * <table>
     * <colgroup align="left" />
     * <colgroup align="left" />
     * <colgroup align="left" />
     * <tr><th>Constant</th><th>Value</th><th>Description</th></tr>
     * <tr><td>percent</td><td>2</td><td></td></tr>
     * <tr><td>spread</td><td>0</td><td></td></tr>
     * <tr><td>wrap</td><td>1</td><td></td></tr>
     * </table>
     */
    public static final int layout_constraintWidth_default=0x7f03013c;
    /**
     * <p>May be a dimension value, which is a floating point number appended with a
     * unit such as "<code>14.5sp</code>".
     * Available units are: px (pixels), dp (density-independent pixels),
     * sp (scaled pixels based on preferred font size), in (inches), and
     * mm (millimeters).
     * <p>Must be one of the following constant values.</p>
     * <table>
     * <colgroup align="left" />
     * <colgroup align="left" />
     * <colgroup align="left" />
     * <tr><th>Constant</th><th>Value</th><th>Description</th></tr>
     * <tr><td>wrap</td><td>fffffffe</td><td></td></tr>
     * </table>
     */
    public static final int layout_constraintWidth_max=0x7f03013d;
    /**
     * <p>May be a dimension value, which is a floating point number appended with a
     * unit such as "<code>14.5sp</code>".
     * Available units are: px (pixels), dp (density-independent pixels),
     * sp (scaled pixels based on preferred font size), in (inches), and
     * mm (millimeters).
     * <p>Must be one of the following constant values.</p>
     * <table>
     * <colgroup align="left" />
     * <colgroup align="left" />
     * <colgroup align="left" />
     * <tr><th>Constant</th><th>Value</th><th>Description</th></tr>
     * <tr><td>wrap</td><td>fffffffe</td><td></td></tr>
     * </table>
     */
    public static final int layout_constraintWidth_min=0x7f03013e;
    /**
     * <p>May be a floating point value, such as "<code>1.2</code>".
     */
    public static final int layout_constraintWidth_percent=0x7f03013f;
    /**
     * <p>Must be one or more (separated by '|') of the following constant values.</p>
     * <table>
     * <colgroup align="left" />
     * <colgroup align="left" />
     * <colgroup align="left" />
     * <tr><th>Constant</th><th>Value</th><th>Description</th></tr>
     * <tr><td>all</td><td>77</td><td></td></tr>
     * <tr><td>bottom</td><td>50</td><td></td></tr>
     * <tr><td>end</td><td>800005</td><td></td></tr>
     * <tr><td>left</td><td>3</td><td></td></tr>
     * <tr><td>none</td><td>0</td><td></td></tr>
     * <tr><td>right</td><td>5</td><td></td></tr>
     * <tr><td>start</td><td>800003</td><td></td></tr>
     * <tr><td>top</td><td>30</td><td></td></tr>
     * </table>
     */
    public static final int layout_dodgeInsetEdges=0x7f030140;
    /**
     * <p>May be a dimension value, which is a floating point number appended with a
     * unit such as "<code>14.5sp</code>".
     * Available units are: px (pixels), dp (density-independent pixels),
     * sp (scaled pixels based on preferred font size), in (inches), and
     * mm (millimeters).
     */
    public static final int layout_editor_absoluteX=0x7f030141;
    /**
     * <p>May be a dimension value, which is a floating point number appended with a
     * unit such as "<code>14.5sp</code>".
     * Available units are: px (pixels), dp (density-independent pixels),
     * sp (scaled pixels based on preferred font size), in (inches), and
     * mm (millimeters).
     */
    public static final int layout_editor_absoluteY=0x7f030142;
    /**
     * <p>May be a dimension value, which is a floating point number appended with a
     * unit such as "<code>14.5sp</code>".
     * Available units are: px (pixels), dp (density-independent pixels),
     * sp (scaled pixels based on preferred font size), in (inches), and
     * mm (millimeters).
     */
    public static final int layout_goneMarginBottom=0x7f030143;
    /**
     * <p>May be a dimension value, which is a floating point number appended with a
     * unit such as "<code>14.5sp</code>".
     * Available units are: px (pixels), dp (density-independent pixels),
     * sp (scaled pixels based on preferred font size), in (inches), and
     * mm (millimeters).
     */
    public static final int layout_goneMarginEnd=0x7f030144;
    /**
     * <p>May be a dimension value, which is a floating point number appended with a
     * unit such as "<code>14.5sp</code>".
     * Available units are: px (pixels), dp (density-independent pixels),
     * sp (scaled pixels based on preferred font size), in (inches), and
     * mm (millimeters).
     */
    public static final int layout_goneMarginLeft=0x7f030145;
    /**
     * <p>May be a dimension value, which is a floating point number appended with a
     * unit such as "<code>14.5sp</code>".
     * Available units are: px (pixels), dp (density-independent pixels),
     * sp (scaled pixels based on preferred font size), in (inches), and
     * mm (millimeters).
     */
    public static final int layout_goneMarginRight=0x7f030146;
    /**
     * <p>May be a dimension value, which is a floating point number appended with a
     * unit such as "<code>14.5sp</code>".
     * Available units are: px (pixels), dp (density-independent pixels),
     * sp (scaled pixels based on preferred font size), in (inches), and
     * mm (millimeters).
     */
    public static final int layout_goneMarginStart=0x7f030147;
    /**
     * <p>May be a dimension value, which is a floating point number appended with a
     * unit such as "<code>14.5sp</code>".
     * Available units are: px (pixels), dp (density-independent pixels),
     * sp (scaled pixels based on preferred font size), in (inches), and
     * mm (millimeters).
     */
    public static final int layout_goneMarginTop=0x7f030148;
    /**
     * <p>Must be one of the following constant values.</p>
     * <table>
     * <colgroup align="left" />
     * <colgroup align="left" />
     * <colgroup align="left" />
     * <tr><th>Constant</th><th>Value</th><th>Description</th></tr>
     * <tr><td>bottom</td><td>50</td><td></td></tr>
     * <tr><td>end</td><td>800005</td><td></td></tr>
     * <tr><td>left</td><td>3</td><td></td></tr>
     * <tr><td>none</td><td>0</td><td></td></tr>
     * <tr><td>right</td><td>5</td><td></td></tr>
     * <tr><td>start</td><td>800003</td><td></td></tr>
     * <tr><td>top</td><td>30</td><td></td></tr>
     * </table>
     */
    public static final int layout_insetEdge=0x7f030149;
    /**
     * <p>May be an integer value, such as "<code>100</code>".
     */
    public static final int layout_keyline=0x7f03014a;
    /**
     * <p>Must be one or more (separated by '|') of the following constant values.</p>
     * <table>
     * <colgroup align="left" />
     * <colgroup align="left" />
     * <colgroup align="left" />
     * <tr><th>Constant</th><th>Value</th><th>Description</th></tr>
     * <tr><td>barrier</td><td>2</td><td></td></tr>
     * <tr><td>chains</td><td>4</td><td></td></tr>
     * <tr><td>dimensions</td><td>8</td><td></td></tr>
     * <tr><td>direct</td><td>1</td><td></td></tr>
     * <tr><td>groups</td><td>20</td><td></td></tr>
     * <tr><td>none</td><td>0</td><td></td></tr>
     * <tr><td>standard</td><td>7</td><td></td></tr>
     * </table>
     */
    public static final int layout_optimizationLevel=0x7f03014b;
    /**
     * <p>Must be one or more (separated by '|') of the following constant values.</p>
     * <table>
     * <colgroup align="left" />
     * <colgroup align="left" />
     * <colgroup align="left" />
     * <tr><th>Constant</th><th>Value</th><th>Description</th></tr>
     * <tr><td>enterAlways</td><td>4</td><td></td></tr>
     * <tr><td>enterAlwaysCollapsed</td><td>8</td><td></td></tr>
     * <tr><td>exitUntilCollapsed</td><td>2</td><td></td></tr>
     * <tr><td>scroll</td><td>1</td><td></td></tr>
     * <tr><td>snap</td><td>10</td><td></td></tr>
     * <tr><td>snapMargins</td><td>20</td><td></td></tr>
     * </table>
     */
    public static final int layout_scrollFlags=0x7f03014c;
    /**
     * <p>May be a reference to another resource, in the form
     * "<code>@[+][<i>package</i>:]<i>type</i>/<i>name</i></code>" or a theme
     * attribute in the form
     * "<code>?[<i>package</i>:]<i>type</i>/<i>name</i></code>".
     */
    public static final int layout_scrollInterpolator=0x7f03014d;
    /**
     * <p>May be a boolean value, such as "<code>true</code>" or
     * "<code>false</code>".
     */
    public static final int liftOnScroll=0x7f03014e;
    /**
     * <p>May be a dimension value, which is a floating point number appended with a
     * unit such as "<code>14.5sp</code>".
     * Available units are: px (pixels), dp (density-independent pixels),
     * sp (scaled pixels based on preferred font size), in (inches), and
     * mm (millimeters).
     */
    public static final int lineHeight=0x7f03014f;
    /**
     * <p>May be a dimension value, which is a floating point number appended with a
     * unit such as "<code>14.5sp</code>".
     * Available units are: px (pixels), dp (density-independent pixels),
     * sp (scaled pixels based on preferred font size), in (inches), and
     * mm (millimeters).
     */
    public static final int lineSpacing=0x7f030150;
    /**
     * <p>May be a reference to another resource, in the form
     * "<code>@[+][<i>package</i>:]<i>type</i>/<i>name</i></code>" or a theme
     * attribute in the form
     * "<code>?[<i>package</i>:]<i>type</i>/<i>name</i></code>".
     */
    public static final int listChoiceBackgroundIndicator=0x7f030151;
    /**
     * <p>May be a reference to another resource, in the form
     * "<code>@[+][<i>package</i>:]<i>type</i>/<i>name</i></code>" or a theme
     * attribute in the form
     * "<code>?[<i>package</i>:]<i>type</i>/<i>name</i></code>".
     */
    public static final int listDividerAlertDialog=0x7f030152;
    /**
     * <p>May be a reference to another resource, in the form
     * "<code>@[+][<i>package</i>:]<i>type</i>/<i>name</i></code>" or a theme
     * attribute in the form
     * "<code>?[<i>package</i>:]<i>type</i>/<i>name</i></code>".
     */
    public static final int listItemLayout=0x7f030153;
    /**
     * <p>May be a reference to another resource, in the form
     * "<code>@[+][<i>package</i>:]<i>type</i>/<i>name</i></code>" or a theme
     * attribute in the form
     * "<code>?[<i>package</i>:]<i>type</i>/<i>name</i></code>".
     */
    public static final int listLayout=0x7f030154;
    /**
     * <p>May be a reference to another resource, in the form
     * "<code>@[+][<i>package</i>:]<i>type</i>/<i>name</i></code>" or a theme
     * attribute in the form
     * "<code>?[<i>package</i>:]<i>type</i>/<i>name</i></code>".
     */
    public static final int listMenuViewStyle=0x7f030155;
    /**
     * <p>May be a reference to another resource, in the form
     * "<code>@[+][<i>package</i>:]<i>type</i>/<i>name</i></code>" or a theme
     * attribute in the form
     * "<code>?[<i>package</i>:]<i>type</i>/<i>name</i></code>".
     */
    public static final int listPopupWindowStyle=0x7f030156;
    /**
     * <p>May be a dimension value, which is a floating point number appended with a
     * unit such as "<code>14.5sp</code>".
     * Available units are: px (pixels), dp (density-independent pixels),
     * sp (scaled pixels based on preferred font size), in (inches), and
     * mm (millimeters).
     */
    public static final int listPreferredItemHeight=0x7f030157;
    /**
     * <p>May be a dimension value, which is a floating point number appended with a
     * unit such as "<code>14.5sp</code>".
     * Available units are: px (pixels), dp (density-independent pixels),
     * sp (scaled pixels based on preferred font size), in (inches), and
     * mm (millimeters).
     */
    public static final int listPreferredItemHeightLarge=0x7f030158;
    /**
     * <p>May be a dimension value, which is a floating point number appended with a
     * unit such as "<code>14.5sp</code>".
     * Available units are: px (pixels), dp (density-independent pixels),
     * sp (scaled pixels based on preferred font size), in (inches), and
     * mm (millimeters).
     */
    public static final int listPreferredItemHeightSmall=0x7f030159;
    /**
     * <p>May be a dimension value, which is a floating point number appended with a
     * unit such as "<code>14.5sp</code>".
     * Available units are: px (pixels), dp (density-independent pixels),
     * sp (scaled pixels based on preferred font size), in (inches), and
     * mm (millimeters).
     */
    public static final int listPreferredItemPaddingLeft=0x7f03015a;
    /**
     * <p>May be a dimension value, which is a floating point number appended with a
     * unit such as "<code>14.5sp</code>".
     * Available units are: px (pixels), dp (density-independent pixels),
     * sp (scaled pixels based on preferred font size), in (inches), and
     * mm (millimeters).
     */
    public static final int listPreferredItemPaddingRight=0x7f03015b;
    /**
     * <p>May be a reference to another resource, in the form
     * "<code>@[+][<i>package</i>:]<i>type</i>/<i>name</i></code>" or a theme
     * attribute in the form
     * "<code>?[<i>package</i>:]<i>type</i>/<i>name</i></code>".
     */
    public static final int logo=0x7f03015c;
    /**
     * <p>May be a string value, using '\\;' to escape characters such as
     * '\\n' or '\\uxxxx' for a unicode character;
     */
    public static final int logoDescription=0x7f03015d;
    /**
     * <p>May be a reference to another resource, in the form
     * "<code>@[+][<i>package</i>:]<i>type</i>/<i>name</i></code>" or a theme
     * attribute in the form
     * "<code>?[<i>package</i>:]<i>type</i>/<i>name</i></code>".
     */
    public static final int materialButtonStyle=0x7f03015e;
    /**
     * <p>May be a reference to another resource, in the form
     * "<code>@[+][<i>package</i>:]<i>type</i>/<i>name</i></code>" or a theme
     * attribute in the form
     * "<code>?[<i>package</i>:]<i>type</i>/<i>name</i></code>".
     */
    public static final int materialCardViewStyle=0x7f03015f;
    /**
     * <p>May be a dimension value, which is a floating point number appended with a
     * unit such as "<code>14.5sp</code>".
     * Available units are: px (pixels), dp (density-independent pixels),
     * sp (scaled pixels based on preferred font size), in (inches), and
     * mm (millimeters).
     */
    public static final int maxActionInlineWidth=0x7f030160;
    /**
     * <p>May be a dimension value, which is a floating point number appended with a
     * unit such as "<code>14.5sp</code>".
     * Available units are: px (pixels), dp (density-independent pixels),
     * sp (scaled pixels based on preferred font size), in (inches), and
     * mm (millimeters).
     */
    public static final int maxButtonHeight=0x7f030161;
    /**
     * <p>May be a dimension value, which is a floating point number appended with a
     * unit such as "<code>14.5sp</code>".
     * Available units are: px (pixels), dp (density-independent pixels),
     * sp (scaled pixels based on preferred font size), in (inches), and
     * mm (millimeters).
     */
    public static final int maxImageSize=0x7f030162;
    /**
     * <p>May be a boolean value, such as "<code>true</code>" or
     * "<code>false</code>".
     */
    public static final int measureWithLargestChild=0x7f030163;
    /**
     * <p>May be a reference to another resource, in the form
     * "<code>@[+][<i>package</i>:]<i>type</i>/<i>name</i></code>" or a theme
     * attribute in the form
     * "<code>?[<i>package</i>:]<i>type</i>/<i>name</i></code>".
     */
    public static final int menu=0x7f030164;
    /**
     * <p>May be a reference to another resource, in the form
     * "<code>@[+][<i>package</i>:]<i>type</i>/<i>name</i></code>" or a theme
     * attribute in the form
     * "<code>?[<i>package</i>:]<i>type</i>/<i>name</i></code>".
     */
    public static final int multiChoiceItemLayout=0x7f030165;
    /**
     * <p>May be a string value, using '\\;' to escape characters such as
     * '\\n' or '\\uxxxx' for a unicode character;
     */
    public static final int navigationContentDescription=0x7f030166;
    /**
     * <p>May be a reference to another resource, in the form
     * "<code>@[+][<i>package</i>:]<i>type</i>/<i>name</i></code>" or a theme
     * attribute in the form
     * "<code>?[<i>package</i>:]<i>type</i>/<i>name</i></code>".
     */
    public static final int navigationIcon=0x7f030167;
    /**
     * <p>Must be one of the following constant values.</p>
     * <table>
     * <colgroup align="left" />
     * <colgroup align="left" />
     * <colgroup align="left" />
     * <tr><th>Constant</th><th>Value</th><th>Description</th></tr>
     * <tr><td>listMode</td><td>1</td><td></td></tr>
     * <tr><td>normal</td><td>0</td><td></td></tr>
     * <tr><td>tabMode</td><td>2</td><td></td></tr>
     * </table>
     */
    public static final int navigationMode=0x7f030168;
    /**
     * <p>May be a reference to another resource, in the form
     * "<code>@[+][<i>package</i>:]<i>type</i>/<i>name</i></code>" or a theme
     * attribute in the form
     * "<code>?[<i>package</i>:]<i>type</i>/<i>name</i></code>".
     */
    public static final int navigationViewStyle=0x7f030169;
    /**
     * <p>Must be one or more (separated by '|') of the following constant values.</p>
     * <table>
     * <colgroup align="left" />
     * <colgroup align="left" />
     * <colgroup align="left" />
     * <tr><th>Constant</th><th>Value</th><th>Description</th></tr>
     * <tr><td>ALT</td><td>2</td><td></td></tr>
     * <tr><td>CTRL</td><td>1000</td><td></td></tr>
     * <tr><td>FUNCTION</td><td>8</td><td></td></tr>
     * <tr><td>META</td><td>10000</td><td></td></tr>
     * <tr><td>SHIFT</td><td>1</td><td></td></tr>
     * <tr><td>SYM</td><td>4</td><td></td></tr>
     * </table>
     */
    public static final int numericModifiers=0x7f03016a;
    /**
     * <p>May be a boolean value, such as "<code>true</code>" or
     * "<code>false</code>".
     */
    public static final int overlapAnchor=0x7f03016b;
    /**
     * <p>May be a dimension value, which is a floating point number appended with a
     * unit such as "<code>14.5sp</code>".
     * Available units are: px (pixels), dp (density-independent pixels),
     * sp (scaled pixels based on preferred font size), in (inches), and
     * mm (millimeters).
     */
    public static final int paddingBottomNoButtons=0x7f03016c;
    /**
     * <p>May be a dimension value, which is a floating point number appended with a
     * unit such as "<code>14.5sp</code>".
     * Available units are: px (pixels), dp (density-independent pixels),
     * sp (scaled pixels based on preferred font size), in (inches), and
     * mm (millimeters).
     */
    public static final int paddingEnd=0x7f03016d;
    /**
     * <p>May be a dimension value, which is a floating point number appended with a
     * unit such as "<code>14.5sp</code>".
     * Available units are: px (pixels), dp (density-independent pixels),
     * sp (scaled pixels based on preferred font size), in (inches), and
     * mm (millimeters).
     */
    public static final int paddingStart=0x7f03016e;
    /**
     * <p>May be a dimension value, which is a floating point number appended with a
     * unit such as "<code>14.5sp</code>".
     * Available units are: px (pixels), dp (density-independent pixels),
     * sp (scaled pixels based on preferred font size), in (inches), and
     * mm (millimeters).
     */
    public static final int paddingTopNoTitle=0x7f03016f;
    /**
     * <p>May be a reference to another resource, in the form
     * "<code>@[+][<i>package</i>:]<i>type</i>/<i>name</i></code>" or a theme
     * attribute in the form
     * "<code>?[<i>package</i>:]<i>type</i>/<i>name</i></code>".
     */
    public static final int panelBackground=0x7f030170;
    /**
     * <p>May be a reference to another resource, in the form
     * "<code>@[+][<i>package</i>:]<i>type</i>/<i>name</i></code>" or a theme
     * attribute in the form
     * "<code>?[<i>package</i>:]<i>type</i>/<i>name</i></code>".
     */
    public static final int panelMenuListTheme=0x7f030171;
    /**
     * <p>May be a dimension value, which is a floating point number appended with a
     * unit such as "<code>14.5sp</code>".
     * Available units are: px (pixels), dp (density-independent pixels),
     * sp (scaled pixels based on preferred font size), in (inches), and
     * mm (millimeters).
     */
    public static final int panelMenuListWidth=0x7f030172;
    /**
     * <p>May be a string value, using '\\;' to escape characters such as
     * '\\n' or '\\uxxxx' for a unicode character;
     */
    public static final int passwordToggleContentDescription=0x7f030173;
    /**
     * <p>May be a reference to another resource, in the form
     * "<code>@[+][<i>package</i>:]<i>type</i>/<i>name</i></code>" or a theme
     * attribute in the form
     * "<code>?[<i>package</i>:]<i>type</i>/<i>name</i></code>".
     */
    public static final int passwordToggleDrawable=0x7f030174;
    /**
     * <p>May be a boolean value, such as "<code>true</code>" or
     * "<code>false</code>".
     */
    public static final int passwordToggleEnabled=0x7f030175;
    /**
     * <p>May be a color value, in the form of "<code>#<i>rgb</i></code>",
     * "<code>#<i>argb</i></code>", "<code>#<i>rrggbb</i></code>", or
     * "<code>#<i>aarrggbb</i></code>".
     */
    public static final int passwordToggleTint=0x7f030176;
    /**
     * <p>Must be one of the following constant values.</p>
     * <table>
     * <colgroup align="left" />
     * <colgroup align="left" />
     * <colgroup align="left" />
     * <tr><th>Constant</th><th>Value</th><th>Description</th></tr>
     * <tr><td>multiply</td><td>e</td><td></td></tr>
     * <tr><td>screen</td><td>f</td><td></td></tr>
     * <tr><td>src_atop</td><td>9</td><td></td></tr>
     * <tr><td>src_in</td><td>5</td><td></td></tr>
     * <tr><td>src_over</td><td>3</td><td></td></tr>
     * </table>
     */
    public static final int passwordToggleTintMode=0x7f030177;
    /**
     * <p>May be a reference to another resource, in the form
     * "<code>@[+][<i>package</i>:]<i>type</i>/<i>name</i></code>" or a theme
     * attribute in the form
     * "<code>?[<i>package</i>:]<i>type</i>/<i>name</i></code>".
     */
    public static final int popupMenuStyle=0x7f030178;
    /**
     * <p>May be a reference to another resource, in the form
     * "<code>@[+][<i>package</i>:]<i>type</i>/<i>name</i></code>" or a theme
     * attribute in the form
     * "<code>?[<i>package</i>:]<i>type</i>/<i>name</i></code>".
     */
    public static final int popupTheme=0x7f030179;
    /**
     * <p>May be a reference to another resource, in the form
     * "<code>@[+][<i>package</i>:]<i>type</i>/<i>name</i></code>" or a theme
     * attribute in the form
     * "<code>?[<i>package</i>:]<i>type</i>/<i>name</i></code>".
     */
    public static final int popupWindowStyle=0x7f03017a;
    /**
     * <p>May be a boolean value, such as "<code>true</code>" or
     * "<code>false</code>".
     */
    public static final int preserveIconSpacing=0x7f03017b;
    /**
     * <p>May be a dimension value, which is a floating point number appended with a
     * unit such as "<code>14.5sp</code>".
     * Available units are: px (pixels), dp (density-independent pixels),
     * sp (scaled pixels based on preferred font size), in (inches), and
     * mm (millimeters).
     */
    public static final int pressedTranslationZ=0x7f03017c;
    /**
     * <p>May be a dimension value, which is a floating point number appended with a
     * unit such as "<code>14.5sp</code>".
     * Available units are: px (pixels), dp (density-independent pixels),
     * sp (scaled pixels based on preferred font size), in (inches), and
     * mm (millimeters).
     */
    public static final int progressBarPadding=0x7f03017d;
    /**
     * <p>May be a reference to another resource, in the form
     * "<code>@[+][<i>package</i>:]<i>type</i>/<i>name</i></code>" or a theme
     * attribute in the form
     * "<code>?[<i>package</i>:]<i>type</i>/<i>name</i></code>".
     */
    public static final int progressBarStyle=0x7f03017e;
    /**
     * <p>May be a reference to another resource, in the form
     * "<code>@[+][<i>package</i>:]<i>type</i>/<i>name</i></code>" or a theme
     * attribute in the form
     * "<code>?[<i>package</i>:]<i>type</i>/<i>name</i></code>".
     */
    public static final int queryBackground=0x7f03017f;
    /**
     * <p>May be a string value, using '\\;' to escape characters such as
     * '\\n' or '\\uxxxx' for a unicode character;
     */
    public static final int queryHint=0x7f030180;
    /**
     * <p>May be a reference to another resource, in the form
     * "<code>@[+][<i>package</i>:]<i>type</i>/<i>name</i></code>" or a theme
     * attribute in the form
     * "<code>?[<i>package</i>:]<i>type</i>/<i>name</i></code>".
     */
    public static final int radioButtonStyle=0x7f030181;
    /**
     * <p>May be a reference to another resource, in the form
     * "<code>@[+][<i>package</i>:]<i>type</i>/<i>name</i></code>" or a theme
     * attribute in the form
     * "<code>?[<i>package</i>:]<i>type</i>/<i>name</i></code>".
     */
    public static final int ratingBarStyle=0x7f030182;
    /**
     * <p>May be a reference to another resource, in the form
     * "<code>@[+][<i>package</i>:]<i>type</i>/<i>name</i></code>" or a theme
     * attribute in the form
     * "<code>?[<i>package</i>:]<i>type</i>/<i>name</i></code>".
     */
    public static final int ratingBarStyleIndicator=0x7f030183;
    /**
     * <p>May be a reference to another resource, in the form
     * "<code>@[+][<i>package</i>:]<i>type</i>/<i>name</i></code>" or a theme
     * attribute in the form
     * "<code>?[<i>package</i>:]<i>type</i>/<i>name</i></code>".
     */
    public static final int ratingBarStyleSmall=0x7f030184;
    /**
     * <p>May be a boolean value, such as "<code>true</code>" or
     * "<code>false</code>".
     */
    public static final int reverseLayout=0x7f030185;
    /**
     * <p>May be a color value, in the form of "<code>#<i>rgb</i></code>",
     * "<code>#<i>argb</i></code>", "<code>#<i>rrggbb</i></code>", or
     * "<code>#<i>aarrggbb</i></code>".
     */
    public static final int rippleColor=0x7f030186;
    /**
     * <p>May be an integer value, such as "<code>100</code>".
     */
    public static final int scrimAnimationDuration=0x7f030187;
    /**
     * <p>May be a reference to another resource, in the form
     * "<code>@[+][<i>package</i>:]<i>type</i>/<i>name</i></code>" or a theme
     * attribute in the form
     * "<code>?[<i>package</i>:]<i>type</i>/<i>name</i></code>".
     * <p>May be a color value, in the form of "<code>#<i>rgb</i></code>",
     * "<code>#<i>argb</i></code>", "<code>#<i>rrggbb</i></code>", or
     * "<code>#<i>aarrggbb</i></code>".
     */
    public static final int scrimBackground=0x7f030188;
    /**
     * <p>May be a dimension value, which is a floating point number appended with a
     * unit such as "<code>14.5sp</code>".
     * Available units are: px (pixels), dp (density-independent pixels),
     * sp (scaled pixels based on preferred font size), in (inches), and
     * mm (millimeters).
     */
    public static final int scrimVisibleHeightTrigger=0x7f030189;
    /**
     * <p>May be a reference to another resource, in the form
     * "<code>@[+][<i>package</i>:]<i>type</i>/<i>name</i></code>" or a theme
     * attribute in the form
     * "<code>?[<i>package</i>:]<i>type</i>/<i>name</i></code>".
     */
    public static final int searchHintIcon=0x7f03018a;
    /**
     * <p>May be a reference to another resource, in the form
     * "<code>@[+][<i>package</i>:]<i>type</i>/<i>name</i></code>" or a theme
     * attribute in the form
     * "<code>?[<i>package</i>:]<i>type</i>/<i>name</i></code>".
     */
    public static final int searchIcon=0x7f03018b;
    /**
     * <p>May be a reference to another resource, in the form
     * "<code>@[+][<i>package</i>:]<i>type</i>/<i>name</i></code>" or a theme
     * attribute in the form
     * "<code>?[<i>package</i>:]<i>type</i>/<i>name</i></code>".
     */
    public static final int searchViewStyle=0x7f03018c;
    /**
     * <p>May be a reference to another resource, in the form
     * "<code>@[+][<i>package</i>:]<i>type</i>/<i>name</i></code>" or a theme
     * attribute in the form
     * "<code>?[<i>package</i>:]<i>type</i>/<i>name</i></code>".
     */
    public static final int seekBarStyle=0x7f03018d;
    /**
     * <p>May be a reference to another resource, in the form
     * "<code>@[+][<i>package</i>:]<i>type</i>/<i>name</i></code>" or a theme
     * attribute in the form
     * "<code>?[<i>package</i>:]<i>type</i>/<i>name</i></code>".
     */
    public static final int selectableItemBackground=0x7f03018e;
    /**
     * <p>May be a reference to another resource, in the form
     * "<code>@[+][<i>package</i>:]<i>type</i>/<i>name</i></code>" or a theme
     * attribute in the form
     * "<code>?[<i>package</i>:]<i>type</i>/<i>name</i></code>".
     */
    public static final int selectableItemBackgroundBorderless=0x7f03018f;
    /**
     * <p>Must be one or more (separated by '|') of the following constant values.</p>
     * <table>
     * <colgroup align="left" />
     * <colgroup align="left" />
     * <colgroup align="left" />
     * <tr><th>Constant</th><th>Value</th><th>Description</th></tr>
     * <tr><td>always</td><td>2</td><td></td></tr>
     * <tr><td>collapseActionView</td><td>8</td><td></td></tr>
     * <tr><td>ifRoom</td><td>1</td><td></td></tr>
     * <tr><td>never</td><td>0</td><td></td></tr>
     * <tr><td>withText</td><td>4</td><td></td></tr>
     * </table>
     */
    public static final int showAsAction=0x7f030190;
    /**
     * <p>Must be one or more (separated by '|') of the following constant values.</p>
     * <table>
     * <colgroup align="left" />
     * <colgroup align="left" />
     * <colgroup align="left" />
     * <tr><th>Constant</th><th>Value</th><th>Description</th></tr>
     * <tr><td>beginning</td><td>1</td><td></td></tr>
     * <tr><td>end</td><td>4</td><td></td></tr>
     * <tr><td>middle</td><td>2</td><td></td></tr>
     * <tr><td>none</td><td>0</td><td></td></tr>
     * </table>
     */
    public static final int showDividers=0x7f030191;
    /**
     * <p>May be a reference to another resource, in the form
     * "<code>@[+][<i>package</i>:]<i>type</i>/<i>name</i></code>" or a theme
     * attribute in the form
     * "<code>?[<i>package</i>:]<i>type</i>/<i>name</i></code>".
     */
    public static final int showMotionSpec=0x7f030192;
    /**
     * <p>May be a boolean value, such as "<code>true</code>" or
     * "<code>false</code>".
     */
    public static final int showText=0x7f030193;
    /**
     * <p>May be a boolean value, such as "<code>true</code>" or
     * "<code>false</code>".
     */
    public static final int showTitle=0x7f030194;
    /**
     * <p>May be a reference to another resource, in the form
     * "<code>@[+][<i>package</i>:]<i>type</i>/<i>name</i></code>" or a theme
     * attribute in the form
     * "<code>?[<i>package</i>:]<i>type</i>/<i>name</i></code>".
     */
    public static final int singleChoiceItemLayout=0x7f030195;
    /**
     * <p>May be a boolean value, such as "<code>true</code>" or
     * "<code>false</code>".
     */
    public static final int singleLine=0x7f030196;
    /**
     * <p>May be a boolean value, such as "<code>true</code>" or
     * "<code>false</code>".
     */
    public static final int singleSelection=0x7f030197;
    /**
     * <p>May be a reference to another resource, in the form
     * "<code>@[+][<i>package</i>:]<i>type</i>/<i>name</i></code>" or a theme
     * attribute in the form
     * "<code>?[<i>package</i>:]<i>type</i>/<i>name</i></code>".
     */
    public static final int snackbarButtonStyle=0x7f030198;
    /**
     * <p>May be a reference to another resource, in the form
     * "<code>@[+][<i>package</i>:]<i>type</i>/<i>name</i></code>" or a theme
     * attribute in the form
     * "<code>?[<i>package</i>:]<i>type</i>/<i>name</i></code>".
     */
    public static final int snackbarStyle=0x7f030199;
    /**
     * <p>May be an integer value, such as "<code>100</code>".
     */
    public static final int spanCount=0x7f03019a;
    /**
     * <p>May be a boolean value, such as "<code>true</code>" or
     * "<code>false</code>".
     */
    public static final int spinBars=0x7f03019b;
    /**
     * <p>May be a reference to another resource, in the form
     * "<code>@[+][<i>package</i>:]<i>type</i>/<i>name</i></code>" or a theme
     * attribute in the form
     * "<code>?[<i>package</i>:]<i>type</i>/<i>name</i></code>".
     */
    public static final int spinnerDropDownItemStyle=0x7f03019c;
    /**
     * <p>May be a reference to another resource, in the form
     * "<code>@[+][<i>package</i>:]<i>type</i>/<i>name</i></code>" or a theme
     * attribute in the form
     * "<code>?[<i>package</i>:]<i>type</i>/<i>name</i></code>".
     */
    public static final int spinnerStyle=0x7f03019d;
    /**
     * <p>May be a boolean value, such as "<code>true</code>" or
     * "<code>false</code>".
     */
    public static final int splitTrack=0x7f03019e;
    /**
     * <p>May be a reference to another resource, in the form
     * "<code>@[+][<i>package</i>:]<i>type</i>/<i>name</i></code>" or a theme
     * attribute in the form
     * "<code>?[<i>package</i>:]<i>type</i>/<i>name</i></code>".
     */
    public static final int srcCompat=0x7f03019f;
    /**
     * <p>May be a boolean value, such as "<code>true</code>" or
     * "<code>false</code>".
     */
    public static final int stackFromEnd=0x7f0301a0;
    /**
     * <p>May be a boolean value, such as "<code>true</code>" or
     * "<code>false</code>".
     */
    public static final int state_above_anchor=0x7f0301a1;
    /**
     * <p>May be a boolean value, such as "<code>true</code>" or
     * "<code>false</code>".
     */
    public static final int state_collapsed=0x7f0301a2;
    /**
     * <p>May be a boolean value, such as "<code>true</code>" or
     * "<code>false</code>".
     */
    public static final int state_collapsible=0x7f0301a3;
    /**
     * <p>May be a boolean value, such as "<code>true</code>" or
     * "<code>false</code>".
     */
    public static final int state_liftable=0x7f0301a4;
    /**
     * <p>May be a boolean value, such as "<code>true</code>" or
     * "<code>false</code>".
     */
    public static final int state_lifted=0x7f0301a5;
    /**
     * <p>May be a reference to another resource, in the form
     * "<code>@[+][<i>package</i>:]<i>type</i>/<i>name</i></code>" or a theme
     * attribute in the form
     * "<code>?[<i>package</i>:]<i>type</i>/<i>name</i></code>".
     * <p>May be a color value, in the form of "<code>#<i>rgb</i></code>",
     * "<code>#<i>argb</i></code>", "<code>#<i>rrggbb</i></code>", or
     * "<code>#<i>aarrggbb</i></code>".
     */
    public static final int statusBarBackground=0x7f0301a6;
    /**
     * <p>May be a color value, in the form of "<code>#<i>rgb</i></code>",
     * "<code>#<i>argb</i></code>", "<code>#<i>rrggbb</i></code>", or
     * "<code>#<i>aarrggbb</i></code>".
     */
    public static final int statusBarScrim=0x7f0301a7;
    /**
     * <p>May be a color value, in the form of "<code>#<i>rgb</i></code>",
     * "<code>#<i>argb</i></code>", "<code>#<i>rrggbb</i></code>", or
     * "<code>#<i>aarrggbb</i></code>".
     */
    public static final int strokeColor=0x7f0301a8;
    /**
     * <p>May be a dimension value, which is a floating point number appended with a
     * unit such as "<code>14.5sp</code>".
     * Available units are: px (pixels), dp (density-independent pixels),
     * sp (scaled pixels based on preferred font size), in (inches), and
     * mm (millimeters).
     */
    public static final int strokeWidth=0x7f0301a9;
    /**
     * <p>May be a reference to another resource, in the form
     * "<code>@[+][<i>package</i>:]<i>type</i>/<i>name</i></code>" or a theme
     * attribute in the form
     * "<code>?[<i>package</i>:]<i>type</i>/<i>name</i></code>".
     */
    public static final int subMenuArrow=0x7f0301aa;
    /**
     * <p>May be a reference to another resource, in the form
     * "<code>@[+][<i>package</i>:]<i>type</i>/<i>name</i></code>" or a theme
     * attribute in the form
     * "<code>?[<i>package</i>:]<i>type</i>/<i>name</i></code>".
     */
    public static final int submitBackground=0x7f0301ab;
    /**
     * <p>May be a string value, using '\\;' to escape characters such as
     * '\\n' or '\\uxxxx' for a unicode character;
     */
    public static final int subtitle=0x7f0301ac;
    /**
     * <p>May be a reference to another resource, in the form
     * "<code>@[+][<i>package</i>:]<i>type</i>/<i>name</i></code>" or a theme
     * attribute in the form
     * "<code>?[<i>package</i>:]<i>type</i>/<i>name</i></code>".
     */
    public static final int subtitleTextAppearance=0x7f0301ad;
    /**
     * <p>May be a color value, in the form of "<code>#<i>rgb</i></code>",
     * "<code>#<i>argb</i></code>", "<code>#<i>rrggbb</i></code>", or
     * "<code>#<i>aarrggbb</i></code>".
     */
    public static final int subtitleTextColor=0x7f0301ae;
    /**
     * <p>May be a reference to another resource, in the form
     * "<code>@[+][<i>package</i>:]<i>type</i>/<i>name</i></code>" or a theme
     * attribute in the form
     * "<code>?[<i>package</i>:]<i>type</i>/<i>name</i></code>".
     */
    public static final int subtitleTextStyle=0x7f0301af;
    /**
     * <p>May be a reference to another resource, in the form
     * "<code>@[+][<i>package</i>:]<i>type</i>/<i>name</i></code>" or a theme
     * attribute in the form
     * "<code>?[<i>package</i>:]<i>type</i>/<i>name</i></code>".
     */
    public static final int suggestionRowLayout=0x7f0301b0;
    /**
     * <p>May be a dimension value, which is a floating point number appended with a
     * unit such as "<code>14.5sp</code>".
     * Available units are: px (pixels), dp (density-independent pixels),
     * sp (scaled pixels based on preferred font size), in (inches), and
     * mm (millimeters).
     */
    public static final int switchMinWidth=0x7f0301b1;
    /**
     * <p>May be a dimension value, which is a floating point number appended with a
     * unit such as "<code>14.5sp</code>".
     * Available units are: px (pixels), dp (density-independent pixels),
     * sp (scaled pixels based on preferred font size), in (inches), and
     * mm (millimeters).
     */
    public static final int switchPadding=0x7f0301b2;
    /**
     * <p>May be a reference to another resource, in the form
     * "<code>@[+][<i>package</i>:]<i>type</i>/<i>name</i></code>" or a theme
     * attribute in the form
     * "<code>?[<i>package</i>:]<i>type</i>/<i>name</i></code>".
     */
    public static final int switchStyle=0x7f0301b3;
    /**
     * <p>May be a reference to another resource, in the form
     * "<code>@[+][<i>package</i>:]<i>type</i>/<i>name</i></code>" or a theme
     * attribute in the form
     * "<code>?[<i>package</i>:]<i>type</i>/<i>name</i></code>".
     */
    public static final int switchTextAppearance=0x7f0301b4;
    /**
     * <p>May be a reference to another resource, in the form
     * "<code>@[+][<i>package</i>:]<i>type</i>/<i>name</i></code>" or a theme
     * attribute in the form
     * "<code>?[<i>package</i>:]<i>type</i>/<i>name</i></code>".
     */
    public static final int tabBackground=0x7f0301b5;
    /**
     * <p>May be a dimension value, which is a floating point number appended with a
     * unit such as "<code>14.5sp</code>".
     * Available units are: px (pixels), dp (density-independent pixels),
     * sp (scaled pixels based on preferred font size), in (inches), and
     * mm (millimeters).
     */
    public static final int tabContentStart=0x7f0301b6;
    /**
     * <p>Must be one of the following constant values.</p>
     * <table>
     * <colgroup align="left" />
     * <colgroup align="left" />
     * <colgroup align="left" />
     * <tr><th>Constant</th><th>Value</th><th>Description</th></tr>
     * <tr><td>center</td><td>1</td><td></td></tr>
     * <tr><td>fill</td><td>0</td><td></td></tr>
     * </table>
     */
    public static final int tabGravity=0x7f0301b7;
    /**
     * <p>May be a color value, in the form of "<code>#<i>rgb</i></code>",
     * "<code>#<i>argb</i></code>", "<code>#<i>rrggbb</i></code>", or
     * "<code>#<i>aarrggbb</i></code>".
     */
    public static final int tabIconTint=0x7f0301b8;
    /**
     * <p>Must be one of the following constant values.</p>
     * <table>
     * <colgroup align="left" />
     * <colgroup align="left" />
     * <colgroup align="left" />
     * <tr><th>Constant</th><th>Value</th><th>Description</th></tr>
     * <tr><td>add</td><td>10</td><td></td></tr>
     * <tr><td>multiply</td><td>e</td><td></td></tr>
     * <tr><td>screen</td><td>f</td><td></td></tr>
     * <tr><td>src_atop</td><td>9</td><td></td></tr>
     * <tr><td>src_in</td><td>5</td><td></td></tr>
     * <tr><td>src_over</td><td>3</td><td></td></tr>
     * </table>
     */
    public static final int tabIconTintMode=0x7f0301b9;
    /**
     * <p>May be a reference to another resource, in the form
     * "<code>@[+][<i>package</i>:]<i>type</i>/<i>name</i></code>" or a theme
     * attribute in the form
     * "<code>?[<i>package</i>:]<i>type</i>/<i>name</i></code>".
     */
    public static final int tabIndicator=0x7f0301ba;
    /**
     * <p>May be an integer value, such as "<code>100</code>".
     */
    public static final int tabIndicatorAnimationDuration=0x7f0301bb;
    /**
     * <p>May be a color value, in the form of "<code>#<i>rgb</i></code>",
     * "<code>#<i>argb</i></code>", "<code>#<i>rrggbb</i></code>", or
     * "<code>#<i>aarrggbb</i></code>".
     */
    public static final int tabIndicatorColor=0x7f0301bc;
    /**
     * <p>May be a boolean value, such as "<code>true</code>" or
     * "<code>false</code>".
     */
    public static final int tabIndicatorFullWidth=0x7f0301bd;
    /**
     * <p>Must be one of the following constant values.</p>
     * <table>
     * <colgroup align="left" />
     * <colgroup align="left" />
     * <colgroup align="left" />
     * <tr><th>Constant</th><th>Value</th><th>Description</th></tr>
     * <tr><td>bottom</td><td>0</td><td></td></tr>
     * <tr><td>center</td><td>1</td><td></td></tr>
     * <tr><td>stretch</td><td>3</td><td></td></tr>
     * <tr><td>top</td><td>2</td><td></td></tr>
     * </table>
     */
    public static final int tabIndicatorGravity=0x7f0301be;
    /**
     * <p>May be a dimension value, which is a floating point number appended with a
     * unit such as "<code>14.5sp</code>".
     * Available units are: px (pixels), dp (density-independent pixels),
     * sp (scaled pixels based on preferred font size), in (inches), and
     * mm (millimeters).
     */
    public static final int tabIndicatorHeight=0x7f0301bf;
    /**
     * <p>May be a boolean value, such as "<code>true</code>" or
     * "<code>false</code>".
     */
    public static final int tabInlineLabel=0x7f0301c0;
    /**
     * <p>May be a dimension value, which is a floating point number appended with a
     * unit such as "<code>14.5sp</code>".
     * Available units are: px (pixels), dp (density-independent pixels),
     * sp (scaled pixels based on preferred font size), in (inches), and
     * mm (millimeters).
     */
    public static final int tabMaxWidth=0x7f0301c1;
    /**
     * <p>May be a dimension value, which is a floating point number appended with a
     * unit such as "<code>14.5sp</code>".
     * Available units are: px (pixels), dp (density-independent pixels),
     * sp (scaled pixels based on preferred font size), in (inches), and
     * mm (millimeters).
     */
    public static final int tabMinWidth=0x7f0301c2;
    /**
     * <p>Must be one of the following constant values.</p>
     * <table>
     * <colgroup align="left" />
     * <colgroup align="left" />
     * <colgroup align="left" />
     * <tr><th>Constant</th><th>Value</th><th>Description</th></tr>
     * <tr><td>fixed</td><td>1</td><td></td></tr>
     * <tr><td>scrollable</td><td>0</td><td></td></tr>
     * </table>
     */
    public static final int tabMode=0x7f0301c3;
    /**
     * <p>May be a dimension value, which is a floating point number appended with a
     * unit such as "<code>14.5sp</code>".
     * Available units are: px (pixels), dp (density-independent pixels),
     * sp (scaled pixels based on preferred font size), in (inches), and
     * mm (millimeters).
     */
    public static final int tabPadding=0x7f0301c4;
    /**
     * <p>May be a dimension value, which is a floating point number appended with a
     * unit such as "<code>14.5sp</code>".
     * Available units are: px (pixels), dp (density-independent pixels),
     * sp (scaled pixels based on preferred font size), in (inches), and
     * mm (millimeters).
     */
    public static final int tabPaddingBottom=0x7f0301c5;
    /**
     * <p>May be a dimension value, which is a floating point number appended with a
     * unit such as "<code>14.5sp</code>".
     * Available units are: px (pixels), dp (density-independent pixels),
     * sp (scaled pixels based on preferred font size), in (inches), and
     * mm (millimeters).
     */
    public static final int tabPaddingEnd=0x7f0301c6;
    /**
     * <p>May be a dimension value, which is a floating point number appended with a
     * unit such as "<code>14.5sp</code>".
     * Available units are: px (pixels), dp (density-independent pixels),
     * sp (scaled pixels based on preferred font size), in (inches), and
     * mm (millimeters).
     */
    public static final int tabPaddingStart=0x7f0301c7;
    /**
     * <p>May be a dimension value, which is a floating point number appended with a
     * unit such as "<code>14.5sp</code>".
     * Available units are: px (pixels), dp (density-independent pixels),
     * sp (scaled pixels based on preferred font size), in (inches), and
     * mm (millimeters).
     */
    public static final int tabPaddingTop=0x7f0301c8;
    /**
     * <p>May be a color value, in the form of "<code>#<i>rgb</i></code>",
     * "<code>#<i>argb</i></code>", "<code>#<i>rrggbb</i></code>", or
     * "<code>#<i>aarrggbb</i></code>".
     */
    public static final int tabRippleColor=0x7f0301c9;
    /**
     * <p>May be a color value, in the form of "<code>#<i>rgb</i></code>",
     * "<code>#<i>argb</i></code>", "<code>#<i>rrggbb</i></code>", or
     * "<code>#<i>aarrggbb</i></code>".
     */
    public static final int tabSelectedTextColor=0x7f0301ca;
    /**
     * <p>May be a reference to another resource, in the form
     * "<code>@[+][<i>package</i>:]<i>type</i>/<i>name</i></code>" or a theme
     * attribute in the form
     * "<code>?[<i>package</i>:]<i>type</i>/<i>name</i></code>".
     */
    public static final int tabStyle=0x7f0301cb;
    /**
     * <p>May be a reference to another resource, in the form
     * "<code>@[+][<i>package</i>:]<i>type</i>/<i>name</i></code>" or a theme
     * attribute in the form
     * "<code>?[<i>package</i>:]<i>type</i>/<i>name</i></code>".
     */
    public static final int tabTextAppearance=0x7f0301cc;
    /**
     * <p>May be a color value, in the form of "<code>#<i>rgb</i></code>",
     * "<code>#<i>argb</i></code>", "<code>#<i>rrggbb</i></code>", or
     * "<code>#<i>aarrggbb</i></code>".
     */
    public static final int tabTextColor=0x7f0301cd;
    /**
     * <p>May be a boolean value, such as "<code>true</code>" or
     * "<code>false</code>".
     */
    public static final int tabUnboundedRipple=0x7f0301ce;
    /**
     * <p>May be a reference to another resource, in the form
     * "<code>@[+][<i>package</i>:]<i>type</i>/<i>name</i></code>" or a theme
     * attribute in the form
     * "<code>?[<i>package</i>:]<i>type</i>/<i>name</i></code>".
     * <p>May be a boolean value, such as "<code>true</code>" or
     * "<code>false</code>".
     */
    public static final int textAllCaps=0x7f0301cf;
    /**
     * <p>May be a reference to another resource, in the form
     * "<code>@[+][<i>package</i>:]<i>type</i>/<i>name</i></code>" or a theme
     * attribute in the form
     * "<code>?[<i>package</i>:]<i>type</i>/<i>name</i></code>".
     */
    public static final int textAppearanceBody1=0x7f0301d0;
    /**
     * <p>May be a reference to another resource, in the form
     * "<code>@[+][<i>package</i>:]<i>type</i>/<i>name</i></code>" or a theme
     * attribute in the form
     * "<code>?[<i>package</i>:]<i>type</i>/<i>name</i></code>".
     */
    public static final int textAppearanceBody2=0x7f0301d1;
    /**
     * <p>May be a reference to another resource, in the form
     * "<code>@[+][<i>package</i>:]<i>type</i>/<i>name</i></code>" or a theme
     * attribute in the form
     * "<code>?[<i>package</i>:]<i>type</i>/<i>name</i></code>".
     */
    public static final int textAppearanceButton=0x7f0301d2;
    /**
     * <p>May be a reference to another resource, in the form
     * "<code>@[+][<i>package</i>:]<i>type</i>/<i>name</i></code>" or a theme
     * attribute in the form
     * "<code>?[<i>package</i>:]<i>type</i>/<i>name</i></code>".
     */
    public static final int textAppearanceCaption=0x7f0301d3;
    /**
     * <p>May be a reference to another resource, in the form
     * "<code>@[+][<i>package</i>:]<i>type</i>/<i>name</i></code>" or a theme
     * attribute in the form
     * "<code>?[<i>package</i>:]<i>type</i>/<i>name</i></code>".
     */
    public static final int textAppearanceHeadline1=0x7f0301d4;
    /**
     * <p>May be a reference to another resource, in the form
     * "<code>@[+][<i>package</i>:]<i>type</i>/<i>name</i></code>" or a theme
     * attribute in the form
     * "<code>?[<i>package</i>:]<i>type</i>/<i>name</i></code>".
     */
    public static final int textAppearanceHeadline2=0x7f0301d5;
    /**
     * <p>May be a reference to another resource, in the form
     * "<code>@[+][<i>package</i>:]<i>type</i>/<i>name</i></code>" or a theme
     * attribute in the form
     * "<code>?[<i>package</i>:]<i>type</i>/<i>name</i></code>".
     */
    public static final int textAppearanceHeadline3=0x7f0301d6;
    /**
     * <p>May be a reference to another resource, in the form
     * "<code>@[+][<i>package</i>:]<i>type</i>/<i>name</i></code>" or a theme
     * attribute in the form
     * "<code>?[<i>package</i>:]<i>type</i>/<i>name</i></code>".
     */
    public static final int textAppearanceHeadline4=0x7f0301d7;
    /**
     * <p>May be a reference to another resource, in the form
     * "<code>@[+][<i>package</i>:]<i>type</i>/<i>name</i></code>" or a theme
     * attribute in the form
     * "<code>?[<i>package</i>:]<i>type</i>/<i>name</i></code>".
     */
    public static final int textAppearanceHeadline5=0x7f0301d8;
    /**
     * <p>May be a reference to another resource, in the form
     * "<code>@[+][<i>package</i>:]<i>type</i>/<i>name</i></code>" or a theme
     * attribute in the form
     * "<code>?[<i>package</i>:]<i>type</i>/<i>name</i></code>".
     */
    public static final int textAppearanceHeadline6=0x7f0301d9;
    /**
     * <p>May be a reference to another resource, in the form
     * "<code>@[+][<i>package</i>:]<i>type</i>/<i>name</i></code>" or a theme
     * attribute in the form
     * "<code>?[<i>package</i>:]<i>type</i>/<i>name</i></code>".
     */
    public static final int textAppearanceLargePopupMenu=0x7f0301da;
    /**
     * <p>May be a reference to another resource, in the form
     * "<code>@[+][<i>package</i>:]<i>type</i>/<i>name</i></code>" or a theme
     * attribute in the form
     * "<code>?[<i>package</i>:]<i>type</i>/<i>name</i></code>".
     */
    public static final int textAppearanceListItem=0x7f0301db;
    /**
     * <p>May be a reference to another resource, in the form
     * "<code>@[+][<i>package</i>:]<i>type</i>/<i>name</i></code>" or a theme
     * attribute in the form
     * "<code>?[<i>package</i>:]<i>type</i>/<i>name</i></code>".
     */
    public static final int textAppearanceListItemSecondary=0x7f0301dc;
    /**
     * <p>May be a reference to another resource, in the form
     * "<code>@[+][<i>package</i>:]<i>type</i>/<i>name</i></code>" or a theme
     * attribute in the form
     * "<code>?[<i>package</i>:]<i>type</i>/<i>name</i></code>".
     */
    public static final int textAppearanceListItemSmall=0x7f0301dd;
    /**
     * <p>May be a reference to another resource, in the form
     * "<code>@[+][<i>package</i>:]<i>type</i>/<i>name</i></code>" or a theme
     * attribute in the form
     * "<code>?[<i>package</i>:]<i>type</i>/<i>name</i></code>".
     */
    public static final int textAppearanceOverline=0x7f0301de;
    /**
     * <p>May be a reference to another resource, in the form
     * "<code>@[+][<i>package</i>:]<i>type</i>/<i>name</i></code>" or a theme
     * attribute in the form
     * "<code>?[<i>package</i>:]<i>type</i>/<i>name</i></code>".
     */
    public static final int textAppearancePopupMenuHeader=0x7f0301df;
    /**
     * <p>May be a reference to another resource, in the form
     * "<code>@[+][<i>package</i>:]<i>type</i>/<i>name</i></code>" or a theme
     * attribute in the form
     * "<code>?[<i>package</i>:]<i>type</i>/<i>name</i></code>".
     */
    public static final int textAppearanceSearchResultSubtitle=0x7f0301e0;
    /**
     * <p>May be a reference to another resource, in the form
     * "<code>@[+][<i>package</i>:]<i>type</i>/<i>name</i></code>" or a theme
     * attribute in the form
     * "<code>?[<i>package</i>:]<i>type</i>/<i>name</i></code>".
     */
    public static final int textAppearanceSearchResultTitle=0x7f0301e1;
    /**
     * <p>May be a reference to another resource, in the form
     * "<code>@[+][<i>package</i>:]<i>type</i>/<i>name</i></code>" or a theme
     * attribute in the form
     * "<code>?[<i>package</i>:]<i>type</i>/<i>name</i></code>".
     */
    public static final int textAppearanceSmallPopupMenu=0x7f0301e2;
    /**
     * <p>May be a reference to another resource, in the form
     * "<code>@[+][<i>package</i>:]<i>type</i>/<i>name</i></code>" or a theme
     * attribute in the form
     * "<code>?[<i>package</i>:]<i>type</i>/<i>name</i></code>".
     */
    public static final int textAppearanceSubtitle1=0x7f0301e3;
    /**
     * <p>May be a reference to another resource, in the form
     * "<code>@[+][<i>package</i>:]<i>type</i>/<i>name</i></code>" or a theme
     * attribute in the form
     * "<code>?[<i>package</i>:]<i>type</i>/<i>name</i></code>".
     */
    public static final int textAppearanceSubtitle2=0x7f0301e4;
    /**
     * <p>May be a reference to another resource, in the form
     * "<code>@[+][<i>package</i>:]<i>type</i>/<i>name</i></code>" or a theme
     * attribute in the form
     * "<code>?[<i>package</i>:]<i>type</i>/<i>name</i></code>".
     * <p>May be a color value, in the form of "<code>#<i>rgb</i></code>",
     * "<code>#<i>argb</i></code>", "<code>#<i>rrggbb</i></code>", or
     * "<code>#<i>aarrggbb</i></code>".
     */
    public static final int textColorAlertDialogListItem=0x7f0301e5;
    /**
     * <p>May be a reference to another resource, in the form
     * "<code>@[+][<i>package</i>:]<i>type</i>/<i>name</i></code>" or a theme
     * attribute in the form
     * "<code>?[<i>package</i>:]<i>type</i>/<i>name</i></code>".
     * <p>May be a color value, in the form of "<code>#<i>rgb</i></code>",
     * "<code>#<i>argb</i></code>", "<code>#<i>rrggbb</i></code>", or
     * "<code>#<i>aarrggbb</i></code>".
     */
    public static final int textColorSearchUrl=0x7f0301e6;
    /**
     * <p>May be a dimension value, which is a floating point number appended with a
     * unit such as "<code>14.5sp</code>".
     * Available units are: px (pixels), dp (density-independent pixels),
     * sp (scaled pixels based on preferred font size), in (inches), and
     * mm (millimeters).
     */
    public static final int textEndPadding=0x7f0301e7;
    /**
     * <p>May be a reference to another resource, in the form
     * "<code>@[+][<i>package</i>:]<i>type</i>/<i>name</i></code>" or a theme
     * attribute in the form
     * "<code>?[<i>package</i>:]<i>type</i>/<i>name</i></code>".
     */
    public static final int textInputStyle=0x7f0301e8;
    /**
     * <p>May be a dimension value, which is a floating point number appended with a
     * unit such as "<code>14.5sp</code>".
     * Available units are: px (pixels), dp (density-independent pixels),
     * sp (scaled pixels based on preferred font size), in (inches), and
     * mm (millimeters).
     */
    public static final int textStartPadding=0x7f0301e9;
    /**
     * <p>May be a reference to another resource, in the form
     * "<code>@[+][<i>package</i>:]<i>type</i>/<i>name</i></code>" or a theme
     * attribute in the form
     * "<code>?[<i>package</i>:]<i>type</i>/<i>name</i></code>".
     */
    public static final int theme=0x7f0301ea;
    /**
     * <p>May be a dimension value, which is a floating point number appended with a
     * unit such as "<code>14.5sp</code>".
     * Available units are: px (pixels), dp (density-independent pixels),
     * sp (scaled pixels based on preferred font size), in (inches), and
     * mm (millimeters).
     */
    public static final int thickness=0x7f0301eb;
    /**
     * <p>May be a dimension value, which is a floating point number appended with a
     * unit such as "<code>14.5sp</code>".
     * Available units are: px (pixels), dp (density-independent pixels),
     * sp (scaled pixels based on preferred font size), in (inches), and
     * mm (millimeters).
     */
    public static final int thumbTextPadding=0x7f0301ec;
    /**
     * <p>May be a color value, in the form of "<code>#<i>rgb</i></code>",
     * "<code>#<i>argb</i></code>", "<code>#<i>rrggbb</i></code>", or
     * "<code>#<i>aarrggbb</i></code>".
     */
    public static final int thumbTint=0x7f0301ed;
    /**
     * <p>Must be one of the following constant values.</p>
     * <table>
     * <colgroup align="left" />
     * <colgroup align="left" />
     * <colgroup align="left" />
     * <tr><th>Constant</th><th>Value</th><th>Description</th></tr>
     * <tr><td>add</td><td>10</td><td></td></tr>
     * <tr><td>multiply</td><td>e</td><td></td></tr>
     * <tr><td>screen</td><td>f</td><td></td></tr>
     * <tr><td>src_atop</td><td>9</td><td></td></tr>
     * <tr><td>src_in</td><td>5</td><td></td></tr>
     * <tr><td>src_over</td><td>3</td><td></td></tr>
     * </table>
     */
    public static final int thumbTintMode=0x7f0301ee;
    /**
     * <p>May be a reference to another resource, in the form
     * "<code>@[+][<i>package</i>:]<i>type</i>/<i>name</i></code>" or a theme
     * attribute in the form
     * "<code>?[<i>package</i>:]<i>type</i>/<i>name</i></code>".
     */
    public static final int tickMark=0x7f0301ef;
    /**
     * <p>May be a color value, in the form of "<code>#<i>rgb</i></code>",
     * "<code>#<i>argb</i></code>", "<code>#<i>rrggbb</i></code>", or
     * "<code>#<i>aarrggbb</i></code>".
     */
    public static final int tickMarkTint=0x7f0301f0;
    /**
     * <p>Must be one of the following constant values.</p>
     * <table>
     * <colgroup align="left" />
     * <colgroup align="left" />
     * <colgroup align="left" />
     * <tr><th>Constant</th><th>Value</th><th>Description</th></tr>
     * <tr><td>add</td><td>10</td><td></td></tr>
     * <tr><td>multiply</td><td>e</td><td></td></tr>
     * <tr><td>screen</td><td>f</td><td></td></tr>
     * <tr><td>src_atop</td><td>9</td><td></td></tr>
     * <tr><td>src_in</td><td>5</td><td></td></tr>
     * <tr><td>src_over</td><td>3</td><td></td></tr>
     * </table>
     */
    public static final int tickMarkTintMode=0x7f0301f1;
    /**
     * <p>May be a color value, in the form of "<code>#<i>rgb</i></code>",
     * "<code>#<i>argb</i></code>", "<code>#<i>rrggbb</i></code>", or
     * "<code>#<i>aarrggbb</i></code>".
     */
    public static final int tint=0x7f0301f2;
    /**
     * <p>Must be one of the following constant values.</p>
     * <table>
     * <colgroup align="left" />
     * <colgroup align="left" />
     * <colgroup align="left" />
     * <tr><th>Constant</th><th>Value</th><th>Description</th></tr>
     * <tr><td>add</td><td>10</td><td></td></tr>
     * <tr><td>multiply</td><td>e</td><td></td></tr>
     * <tr><td>screen</td><td>f</td><td></td></tr>
     * <tr><td>src_atop</td><td>9</td><td></td></tr>
     * <tr><td>src_in</td><td>5</td><td></td></tr>
     * <tr><td>src_over</td><td>3</td><td></td></tr>
     * </table>
     */
    public static final int tintMode=0x7f0301f3;
    /**
     * <p>May be a string value, using '\\;' to escape characters such as
     * '\\n' or '\\uxxxx' for a unicode character;
     */
    public static final int title=0x7f0301f4;
    /**
     * <p>May be a boolean value, such as "<code>true</code>" or
     * "<code>false</code>".
     */
    public static final int titleEnabled=0x7f0301f5;
    /**
     * <p>May be a dimension value, which is a floating point number appended with a
     * unit such as "<code>14.5sp</code>".
     * Available units are: px (pixels), dp (density-independent pixels),
     * sp (scaled pixels based on preferred font size), in (inches), and
     * mm (millimeters).
     */
    public static final int titleMargin=0x7f0301f6;
    /**
     * <p>May be a dimension value, which is a floating point number appended with a
     * unit such as "<code>14.5sp</code>".
     * Available units are: px (pixels), dp (density-independent pixels),
     * sp (scaled pixels based on preferred font size), in (inches), and
     * mm (millimeters).
     */
    public static final int titleMarginBottom=0x7f0301f7;
    /**
     * <p>May be a dimension value, which is a floating point number appended with a
     * unit such as "<code>14.5sp</code>".
     * Available units are: px (pixels), dp (density-independent pixels),
     * sp (scaled pixels based on preferred font size), in (inches), and
     * mm (millimeters).
     */
    public static final int titleMarginEnd=0x7f0301f8;
    /**
     * <p>May be a dimension value, which is a floating point number appended with a
     * unit such as "<code>14.5sp</code>".
     * Available units are: px (pixels), dp (density-independent pixels),
     * sp (scaled pixels based on preferred font size), in (inches), and
     * mm (millimeters).
     */
    public static final int titleMarginStart=0x7f0301f9;
    /**
     * <p>May be a dimension value, which is a floating point number appended with a
     * unit such as "<code>14.5sp</code>".
     * Available units are: px (pixels), dp (density-independent pixels),
     * sp (scaled pixels based on preferred font size), in (inches), and
     * mm (millimeters).
     */
    public static final int titleMarginTop=0x7f0301fa;
    /**
     * <p>May be a dimension value, which is a floating point number appended with a
     * unit such as "<code>14.5sp</code>".
     * Available units are: px (pixels), dp (density-independent pixels),
     * sp (scaled pixels based on preferred font size), in (inches), and
     * mm (millimeters).
     */
    public static final int titleMargins=0x7f0301fb;
    /**
     * <p>May be a reference to another resource, in the form
     * "<code>@[+][<i>package</i>:]<i>type</i>/<i>name</i></code>" or a theme
     * attribute in the form
     * "<code>?[<i>package</i>:]<i>type</i>/<i>name</i></code>".
     */
    public static final int titleTextAppearance=0x7f0301fc;
    /**
     * <p>May be a color value, in the form of "<code>#<i>rgb</i></code>",
     * "<code>#<i>argb</i></code>", "<code>#<i>rrggbb</i></code>", or
     * "<code>#<i>aarrggbb</i></code>".
     */
    public static final int titleTextColor=0x7f0301fd;
    /**
     * <p>May be a reference to another resource, in the form
     * "<code>@[+][<i>package</i>:]<i>type</i>/<i>name</i></code>" or a theme
     * attribute in the form
     * "<code>?[<i>package</i>:]<i>type</i>/<i>name</i></code>".
     */
    public static final int titleTextStyle=0x7f0301fe;
    /**
     * <p>May be a reference to another resource, in the form
     * "<code>@[+][<i>package</i>:]<i>type</i>/<i>name</i></code>" or a theme
     * attribute in the form
     * "<code>?[<i>package</i>:]<i>type</i>/<i>name</i></code>".
     */
    public static final int toolbarId=0x7f0301ff;
    /**
     * <p>May be a reference to another resource, in the form
     * "<code>@[+][<i>package</i>:]<i>type</i>/<i>name</i></code>" or a theme
     * attribute in the form
     * "<code>?[<i>package</i>:]<i>type</i>/<i>name</i></code>".
     */
    public static final int toolbarNavigationButtonStyle=0x7f030200;
    /**
     * <p>May be a reference to another resource, in the form
     * "<code>@[+][<i>package</i>:]<i>type</i>/<i>name</i></code>" or a theme
     * attribute in the form
     * "<code>?[<i>package</i>:]<i>type</i>/<i>name</i></code>".
     */
    public static final int toolbarStyle=0x7f030201;
    /**
     * <p>May be a reference to another resource, in the form
     * "<code>@[+][<i>package</i>:]<i>type</i>/<i>name</i></code>" or a theme
     * attribute in the form
     * "<code>?[<i>package</i>:]<i>type</i>/<i>name</i></code>".
     * <p>May be a color value, in the form of "<code>#<i>rgb</i></code>",
     * "<code>#<i>argb</i></code>", "<code>#<i>rrggbb</i></code>", or
     * "<code>#<i>aarrggbb</i></code>".
     */
    public static final int tooltipForegroundColor=0x7f030202;
    /**
     * <p>May be a reference to another resource, in the form
     * "<code>@[+][<i>package</i>:]<i>type</i>/<i>name</i></code>" or a theme
     * attribute in the form
     * "<code>?[<i>package</i>:]<i>type</i>/<i>name</i></code>".
     */
    public static final int tooltipFrameBackground=0x7f030203;
    /**
     * <p>May be a string value, using '\\;' to escape characters such as
     * '\\n' or '\\uxxxx' for a unicode character;
     */
    public static final int tooltipText=0x7f030204;
    /**
     * <p>May be a reference to another resource, in the form
     * "<code>@[+][<i>package</i>:]<i>type</i>/<i>name</i></code>" or a theme
     * attribute in the form
     * "<code>?[<i>package</i>:]<i>type</i>/<i>name</i></code>".
     */
    public static final int track=0x7f030205;
    /**
     * <p>May be a color value, in the form of "<code>#<i>rgb</i></code>",
     * "<code>#<i>argb</i></code>", "<code>#<i>rrggbb</i></code>", or
     * "<code>#<i>aarrggbb</i></code>".
     */
    public static final int trackTint=0x7f030206;
    /**
     * <p>Must be one of the following constant values.</p>
     * <table>
     * <colgroup align="left" />
     * <colgroup align="left" />
     * <colgroup align="left" />
     * <tr><th>Constant</th><th>Value</th><th>Description</th></tr>
     * <tr><td>add</td><td>10</td><td></td></tr>
     * <tr><td>multiply</td><td>e</td><td></td></tr>
     * <tr><td>screen</td><td>f</td><td></td></tr>
     * <tr><td>src_atop</td><td>9</td><td></td></tr>
     * <tr><td>src_in</td><td>5</td><td></td></tr>
     * <tr><td>src_over</td><td>3</td><td></td></tr>
     * </table>
     */
    public static final int trackTintMode=0x7f030207;
    /**
     * <p>May be an integer value, such as "<code>100</code>".
     */
    public static final int ttcIndex=0x7f030208;
    /**
     * <p>May be a boolean value, such as "<code>true</code>" or
     * "<code>false</code>".
     */
    public static final int useCompatPadding=0x7f030209;
    /**
     * <p>May be a string value, using '\\;' to escape characters such as
     * '\\n' or '\\uxxxx' for a unicode character;
     */
    public static final int viewInflaterClass=0x7f03020a;
    /**
     * <p>May be a reference to another resource, in the form
     * "<code>@[+][<i>package</i>:]<i>type</i>/<i>name</i></code>" or a theme
     * attribute in the form
     * "<code>?[<i>package</i>:]<i>type</i>/<i>name</i></code>".
     */
    public static final int voiceIcon=0x7f03020b;
    /**
     * <p>May be a boolean value, such as "<code>true</code>" or
     * "<code>false</code>".
     */
    public static final int windowActionBar=0x7f03020c;
    /**
     * <p>May be a boolean value, such as "<code>true</code>" or
     * "<code>false</code>".
     */
    public static final int windowActionBarOverlay=0x7f03020d;
    /**
     * <p>May be a boolean value, such as "<code>true</code>" or
     * "<code>false</code>".
     */
    public static final int windowActionModeOverlay=0x7f03020e;
    /**
     * <p>May be a dimension value, which is a floating point number appended with a
     * unit such as "<code>14.5sp</code>".
     * Available units are: px (pixels), dp (density-independent pixels),
     * sp (scaled pixels based on preferred font size), in (inches), and
     * mm (millimeters).
     * <p>May be a fractional value, which is a floating point number appended with
     * either % or %p, such as "<code>14.5%</code>".
     * The % suffix always means a percentage of the base size;
     * the optional %p suffix provides a size relative to some parent container.
     */
    public static final int windowFixedHeightMajor=0x7f03020f;
    /**
     * <p>May be a dimension value, which is a floating point number appended with a
     * unit such as "<code>14.5sp</code>".
     * Available units are: px (pixels), dp (density-independent pixels),
     * sp (scaled pixels based on preferred font size), in (inches), and
     * mm (millimeters).
     * <p>May be a fractional value, which is a floating point number appended with
     * either % or %p, such as "<code>14.5%</code>".
     * The % suffix always means a percentage of the base size;
     * the optional %p suffix provides a size relative to some parent container.
     */
    public static final int windowFixedHeightMinor=0x7f030210;
    /**
     * <p>May be a dimension value, which is a floating point number appended with a
     * unit such as "<code>14.5sp</code>".
     * Available units are: px (pixels), dp (density-independent pixels),
     * sp (scaled pixels based on preferred font size), in (inches), and
     * mm (millimeters).
     * <p>May be a fractional value, which is a floating point number appended with
     * either % or %p, such as "<code>14.5%</code>".
     * The % suffix always means a percentage of the base size;
     * the optional %p suffix provides a size relative to some parent container.
     */
    public static final int windowFixedWidthMajor=0x7f030211;
    /**
     * <p>May be a dimension value, which is a floating point number appended with a
     * unit such as "<code>14.5sp</code>".
     * Available units are: px (pixels), dp (density-independent pixels),
     * sp (scaled pixels based on preferred font size), in (inches), and
     * mm (millimeters).
     * <p>May be a fractional value, which is a floating point number appended with
     * either % or %p, such as "<code>14.5%</code>".
     * The % suffix always means a percentage of the base size;
     * the optional %p suffix provides a size relative to some parent container.
     */
    public static final int windowFixedWidthMinor=0x7f030212;
    /**
     * <p>May be a dimension value, which is a floating point number appended with a
     * unit such as "<code>14.5sp</code>".
     * Available units are: px (pixels), dp (density-independent pixels),
     * sp (scaled pixels based on preferred font size), in (inches), and
     * mm (millimeters).
     * <p>May be a fractional value, which is a floating point number appended with
     * either % or %p, such as "<code>14.5%</code>".
     * The % suffix always means a percentage of the base size;
     * the optional %p suffix provides a size relative to some parent container.
     */
    public static final int windowMinWidthMajor=0x7f030213;
    /**
     * <p>May be a dimension value, which is a floating point number appended with a
     * unit such as "<code>14.5sp</code>".
     * Available units are: px (pixels), dp (density-independent pixels),
     * sp (scaled pixels based on preferred font size), in (inches), and
     * mm (millimeters).
     * <p>May be a fractional value, which is a floating point number appended with
     * either % or %p, such as "<code>14.5%</code>".
     * The % suffix always means a percentage of the base size;
     * the optional %p suffix provides a size relative to some parent container.
     */
    public static final int windowMinWidthMinor=0x7f030214;
    /**
     * <p>May be a boolean value, such as "<code>true</code>" or
     * "<code>false</code>".
     */
    public static final int windowNoTitle=0x7f030215;
  }
  public static final class bool {
    public static final int abc_action_bar_embed_tabs=0x7f040000;
    public static final int abc_allow_stacked_button_bar=0x7f040001;
    public static final int abc_config_actionMenuItemAllCaps=0x7f040002;
    public static final int mtrl_btn_textappearance_all_caps=0x7f040003;
  }
  public static final class color {
    public static final int abc_background_cache_hint_selector_material_dark=0x7f050000;
    public static final int abc_background_cache_hint_selector_material_light=0x7f050001;
    public static final int abc_btn_colored_borderless_text_material=0x7f050002;
    public static final int abc_btn_colored_text_material=0x7f050003;
    public static final int abc_color_highlight_material=0x7f050004;
    public static final int abc_hint_foreground_material_dark=0x7f050005;
    public static final int abc_hint_foreground_material_light=0x7f050006;
    public static final int abc_input_method_navigation_guard=0x7f050007;
    public static final int abc_primary_text_disable_only_material_dark=0x7f050008;
    public static final int abc_primary_text_disable_only_material_light=0x7f050009;
    public static final int abc_primary_text_material_dark=0x7f05000a;
    public static final int abc_primary_text_material_light=0x7f05000b;
    public static final int abc_search_url_text=0x7f05000c;
    public static final int abc_search_url_text_normal=0x7f05000d;
    public static final int abc_search_url_text_pressed=0x7f05000e;
    public static final int abc_search_url_text_selected=0x7f05000f;
    public static final int abc_secondary_text_material_dark=0x7f050010;
    public static final int abc_secondary_text_material_light=0x7f050011;
    public static final int abc_tint_btn_checkable=0x7f050012;
    public static final int abc_tint_default=0x7f050013;
    public static final int abc_tint_edittext=0x7f050014;
    public static final int abc_tint_seek_thumb=0x7f050015;
    public static final int abc_tint_spinner=0x7f050016;
    public static final int abc_tint_switch_track=0x7f050017;
    public static final int accent_material_dark=0x7f050018;
    public static final int accent_material_light=0x7f050019;
    public static final int background_floating_material_dark=0x7f05001a;
    public static final int background_floating_material_light=0x7f05001b;
    public static final int background_material_dark=0x7f05001c;
    public static final int background_material_light=0x7f05001d;
    public static final int bright_foreground_disabled_material_dark=0x7f05001e;
    public static final int bright_foreground_disabled_material_light=0x7f05001f;
    public static final int bright_foreground_inverse_material_dark=0x7f050020;
    public static final int bright_foreground_inverse_material_light=0x7f050021;
    public static final int bright_foreground_material_dark=0x7f050022;
    public static final int bright_foreground_material_light=0x7f050023;
    public static final int button_material_dark=0x7f050024;
    public static final int button_material_light=0x7f050025;
    public static final int cardview_dark_background=0x7f050026;
    public static final int cardview_light_background=0x7f050027;
    public static final int cardview_shadow_end_color=0x7f050028;
    public static final int cardview_shadow_start_color=0x7f050029;
    public static final int colorAccent=0x7f05002a;
    public static final int colorPrimary=0x7f05002b;
    public static final int colorPrimaryDark=0x7f05002c;
    public static final int design_bottom_navigation_shadow_color=0x7f05002d;
    public static final int design_default_color_primary=0x7f05002e;
    public static final int design_default_color_primary_dark=0x7f05002f;
    public static final int design_error=0x7f050030;
    public static final int design_fab_shadow_end_color=0x7f050031;
    public static final int design_fab_shadow_mid_color=0x7f050032;
    public static final int design_fab_shadow_start_color=0x7f050033;
    public static final int design_fab_stroke_end_inner_color=0x7f050034;
    public static final int design_fab_stroke_end_outer_color=0x7f050035;
    public static final int design_fab_stroke_top_inner_color=0x7f050036;
    public static final int design_fab_stroke_top_outer_color=0x7f050037;
    public static final int design_snackbar_background_color=0x7f050038;
    public static final int design_tint_password_toggle=0x7f050039;
    public static final int dim_foreground_disabled_material_dark=0x7f05003a;
    public static final int dim_foreground_disabled_material_light=0x7f05003b;
    public static final int dim_foreground_material_dark=0x7f05003c;
    public static final int dim_foreground_material_light=0x7f05003d;
    public static final int error_color_material_dark=0x7f05003e;
    public static final int error_color_material_light=0x7f05003f;
    public static final int foreground_material_dark=0x7f050040;
    public static final int foreground_material_light=0x7f050041;
    public static final int highlighted_text_material_dark=0x7f050042;
    public static final int highlighted_text_material_light=0x7f050043;
    public static final int material_blue_grey_800=0x7f050044;
    public static final int material_blue_grey_900=0x7f050045;
    public static final int material_blue_grey_950=0x7f050046;
    public static final int material_deep_teal_200=0x7f050047;
    public static final int material_deep_teal_500=0x7f050048;
    public static final int material_grey_100=0x7f050049;
    public static final int material_grey_300=0x7f05004a;
    public static final int material_grey_50=0x7f05004b;
    public static final int material_grey_600=0x7f05004c;
    public static final int material_grey_800=0x7f05004d;
    public static final int material_grey_850=0x7f05004e;
    public static final int material_grey_900=0x7f05004f;
    public static final int mtrl_bottom_nav_colored_item_tint=0x7f050050;
    public static final int mtrl_bottom_nav_item_tint=0x7f050051;
    public static final int mtrl_btn_bg_color_disabled=0x7f050052;
    public static final int mtrl_btn_bg_color_selector=0x7f050053;
    public static final int mtrl_btn_ripple_color=0x7f050054;
    public static final int mtrl_btn_stroke_color_selector=0x7f050055;
    public static final int mtrl_btn_text_btn_ripple_color=0x7f050056;
    public static final int mtrl_btn_text_color_disabled=0x7f050057;
    public static final int mtrl_btn_text_color_selector=0x7f050058;
    public static final int mtrl_btn_transparent_bg_color=0x7f050059;
    public static final int mtrl_chip_background_color=0x7f05005a;
    public static final int mtrl_chip_close_icon_tint=0x7f05005b;
    public static final int mtrl_chip_ripple_color=0x7f05005c;
    public static final int mtrl_chip_text_color=0x7f05005d;
    public static final int mtrl_fab_ripple_color=0x7f05005e;
    public static final int mtrl_scrim_color=0x7f05005f;
    public static final int mtrl_tabs_colored_ripple_color=0x7f050060;
    public static final int mtrl_tabs_icon_color_selector=0x7f050061;
    public static final int mtrl_tabs_icon_color_selector_colored=0x7f050062;
    public static final int mtrl_tabs_legacy_text_color_selector=0x7f050063;
    public static final int mtrl_tabs_ripple_color=0x7f050064;
    public static final int mtrl_text_btn_text_color_selector=0x7f050065;
    public static final int mtrl_textinput_default_box_stroke_color=0x7f050066;
    public static final int mtrl_textinput_disabled_color=0x7f050067;
    public static final int mtrl_textinput_filled_box_default_background_color=0x7f050068;
    public static final int mtrl_textinput_hovered_box_stroke_color=0x7f050069;
    public static final int notification_action_color_filter=0x7f05006a;
    public static final int notification_icon_bg_color=0x7f05006b;
    public static final int photo_crop_dim_color=0x7f05006c;
    public static final int photo_crop_highlight_color=0x7f05006d;
    public static final int primary_dark_material_dark=0x7f05006e;
    public static final int primary_dark_material_light=0x7f05006f;
    public static final int primary_material_dark=0x7f050070;
    public static final int primary_material_light=0x7f050071;
    public static final int primary_text_default_material_dark=0x7f050072;
    public static final int primary_text_default_material_light=0x7f050073;
    public static final int primary_text_disabled_material_dark=0x7f050074;
    public static final int primary_text_disabled_material_light=0x7f050075;
    public static final int ripple_material_dark=0x7f050076;
    public static final int ripple_material_light=0x7f050077;
    public static final int secondary_text_default_material_dark=0x7f050078;
    public static final int secondary_text_default_material_light=0x7f050079;
    public static final int secondary_text_disabled_material_dark=0x7f05007a;
    public static final int secondary_text_disabled_material_light=0x7f05007b;
    public static final int solid_black=0x7f05007c;
    public static final int switch_thumb_disabled_material_dark=0x7f05007d;
    public static final int switch_thumb_disabled_material_light=0x7f05007e;
    public static final int switch_thumb_material_dark=0x7f05007f;
    public static final int switch_thumb_material_light=0x7f050080;
    public static final int switch_thumb_normal_material_dark=0x7f050081;
    public static final int switch_thumb_normal_material_light=0x7f050082;
    public static final int tooltip_background_dark=0x7f050083;
    public static final int tooltip_background_light=0x7f050084;
  }
  public static final class dimen {
    public static final int abc_action_bar_content_inset_material=0x7f060000;
    public static final int abc_action_bar_content_inset_with_nav=0x7f060001;
    public static final int abc_action_bar_default_height_material=0x7f060002;
    public static final int abc_action_bar_default_padding_end_material=0x7f060003;
    public static final int abc_action_bar_default_padding_start_material=0x7f060004;
    public static final int abc_action_bar_elevation_material=0x7f060005;
    public static final int abc_action_bar_icon_vertical_padding_material=0x7f060006;
    public static final int abc_action_bar_overflow_padding_end_material=0x7f060007;
    public static final int abc_action_bar_overflow_padding_start_material=0x7f060008;
    public static final int abc_action_bar_stacked_max_height=0x7f060009;
    public static final int abc_action_bar_stacked_tab_max_width=0x7f06000a;
    public static final int abc_action_bar_subtitle_bottom_margin_material=0x7f06000b;
    public static final int abc_action_bar_subtitle_top_margin_material=0x7f06000c;
    public static final int abc_action_button_min_height_material=0x7f06000d;
    public static final int abc_action_button_min_width_material=0x7f06000e;
    public static final int abc_action_button_min_width_overflow_material=0x7f06000f;
    public static final int abc_alert_dialog_button_bar_height=0x7f060010;
    public static final int abc_alert_dialog_button_dimen=0x7f060011;
    public static final int abc_button_inset_horizontal_material=0x7f060012;
    public static final int abc_button_inset_vertical_material=0x7f060013;
    public static final int abc_button_padding_horizontal_material=0x7f060014;
    public static final int abc_button_padding_vertical_material=0x7f060015;
    public static final int abc_cascading_menus_min_smallest_width=0x7f060016;
    public static final int abc_config_prefDialogWidth=0x7f060017;
    public static final int abc_control_corner_material=0x7f060018;
    public static final int abc_control_inset_material=0x7f060019;
    public static final int abc_control_padding_material=0x7f06001a;
    public static final int abc_dialog_corner_radius_material=0x7f06001b;
    public static final int abc_dialog_fixed_height_major=0x7f06001c;
    public static final int abc_dialog_fixed_height_minor=0x7f06001d;
    public static final int abc_dialog_fixed_width_major=0x7f06001e;
    public static final int abc_dialog_fixed_width_minor=0x7f06001f;
    public static final int abc_dialog_list_padding_bottom_no_buttons=0x7f060020;
    public static final int abc_dialog_list_padding_top_no_title=0x7f060021;
    public static final int abc_dialog_min_width_major=0x7f060022;
    public static final int abc_dialog_min_width_minor=0x7f060023;
    public static final int abc_dialog_padding_material=0x7f060024;
    public static final int abc_dialog_padding_top_material=0x7f060025;
    public static final int abc_dialog_title_divider_material=0x7f060026;
    public static final int abc_disabled_alpha_material_dark=0x7f060027;
    public static final int abc_disabled_alpha_material_light=0x7f060028;
    public static final int abc_dropdownitem_icon_width=0x7f060029;
    public static final int abc_dropdownitem_text_padding_left=0x7f06002a;
    public static final int abc_dropdownitem_text_padding_right=0x7f06002b;
    public static final int abc_edit_text_inset_bottom_material=0x7f06002c;
    public static final int abc_edit_text_inset_horizontal_material=0x7f06002d;
    public static final int abc_edit_text_inset_top_material=0x7f06002e;
    public static final int abc_floating_window_z=0x7f06002f;
    public static final int abc_list_item_padding_horizontal_material=0x7f060030;
    public static final int abc_panel_menu_list_width=0x7f060031;
    public static final int abc_progress_bar_height_material=0x7f060032;
    public static final int abc_search_view_preferred_height=0x7f060033;
    public static final int abc_search_view_preferred_width=0x7f060034;
    public static final int abc_seekbar_track_background_height_material=0x7f060035;
    public static final int abc_seekbar_track_progress_height_material=0x7f060036;
    public static final int abc_select_dialog_padding_start_material=0x7f060037;
    public static final int abc_switch_padding=0x7f060038;
    public static final int abc_text_size_body_1_material=0x7f060039;
    public static final int abc_text_size_body_2_material=0x7f06003a;
    public static final int abc_text_size_button_material=0x7f06003b;
    public static final int abc_text_size_caption_material=0x7f06003c;
    public static final int abc_text_size_display_1_material=0x7f06003d;
    public static final int abc_text_size_display_2_material=0x7f06003e;
    public static final int abc_text_size_display_3_material=0x7f06003f;
    public static final int abc_text_size_display_4_material=0x7f060040;
    public static final int abc_text_size_headline_material=0x7f060041;
    public static final int abc_text_size_large_material=0x7f060042;
    public static final int abc_text_size_medium_material=0x7f060043;
    public static final int abc_text_size_menu_header_material=0x7f060044;
    public static final int abc_text_size_menu_material=0x7f060045;
    public static final int abc_text_size_small_material=0x7f060046;
    public static final int abc_text_size_subhead_material=0x7f060047;
    public static final int abc_text_size_subtitle_material_toolbar=0x7f060048;
    public static final int abc_text_size_title_material=0x7f060049;
    public static final int abc_text_size_title_material_toolbar=0x7f06004a;
    public static final int activity_horizontal_margin=0x7f06004b;
    public static final int activity_vertical_margin=0x7f06004c;
    public static final int cardview_compat_inset_shadow=0x7f06004d;
    public static final int cardview_default_elevation=0x7f06004e;
    public static final int cardview_default_radius=0x7f06004f;
    public static final int compat_button_inset_horizontal_material=0x7f060050;
    public static final int compat_button_inset_vertical_material=0x7f060051;
    public static final int compat_button_padding_horizontal_material=0x7f060052;
    public static final int compat_button_padding_vertical_material=0x7f060053;
    public static final int compat_control_corner_material=0x7f060054;
    public static final int compat_notification_large_icon_max_height=0x7f060055;
    public static final int compat_notification_large_icon_max_width=0x7f060056;
    public static final int design_appbar_elevation=0x7f060057;
    public static final int design_bottom_navigation_active_item_max_width=0x7f060058;
    public static final int design_bottom_navigation_active_item_min_width=0x7f060059;
    public static final int design_bottom_navigation_active_text_size=0x7f06005a;
    public static final int design_bottom_navigation_elevation=0x7f06005b;
    public static final int design_bottom_navigation_height=0x7f06005c;
    public static final int design_bottom_navigation_icon_size=0x7f06005d;
    public static final int design_bottom_navigation_item_max_width=0x7f06005e;
    public static final int design_bottom_navigation_item_min_width=0x7f06005f;
    public static final int design_bottom_navigation_margin=0x7f060060;
    public static final int design_bottom_navigation_shadow_height=0x7f060061;
    public static final int design_bottom_navigation_text_size=0x7f060062;
    public static final int design_bottom_sheet_modal_elevation=0x7f060063;
    public static final int design_bottom_sheet_peek_height_min=0x7f060064;
    public static final int design_fab_border_width=0x7f060065;
    public static final int design_fab_elevation=0x7f060066;
    public static final int design_fab_image_size=0x7f060067;
    public static final int design_fab_size_mini=0x7f060068;
    public static final int design_fab_size_normal=0x7f060069;
    public static final int design_fab_translation_z_hovered_focused=0x7f06006a;
    public static final int design_fab_translation_z_pressed=0x7f06006b;
    public static final int design_navigation_elevation=0x7f06006c;
    public static final int design_navigation_icon_padding=0x7f06006d;
    public static final int design_navigation_icon_size=0x7f06006e;
    public static final int design_navigation_item_horizontal_padding=0x7f06006f;
    public static final int design_navigation_item_icon_padding=0x7f060070;
    public static final int design_navigation_max_width=0x7f060071;
    public static final int design_navigation_padding_bottom=0x7f060072;
    public static final int design_navigation_separator_vertical_padding=0x7f060073;
    public static final int design_snackbar_action_inline_max_width=0x7f060074;
    public static final int design_snackbar_background_corner_radius=0x7f060075;
    public static final int design_snackbar_elevation=0x7f060076;
    public static final int design_snackbar_extra_spacing_horizontal=0x7f060077;
    public static final int design_snackbar_max_width=0x7f060078;
    public static final int design_snackbar_min_width=0x7f060079;
    public static final int design_snackbar_padding_horizontal=0x7f06007a;
    public static final int design_snackbar_padding_vertical=0x7f06007b;
    public static final int design_snackbar_padding_vertical_2lines=0x7f06007c;
    public static final int design_snackbar_text_size=0x7f06007d;
    public static final int design_tab_max_width=0x7f06007e;
    public static final int design_tab_scrollable_min_width=0x7f06007f;
    public static final int design_tab_text_size=0x7f060080;
    public static final int design_tab_text_size_2line=0x7f060081;
    public static final int design_textinput_caption_translate_y=0x7f060082;
    public static final int disabled_alpha_material_dark=0x7f060083;
    public static final int disabled_alpha_material_light=0x7f060084;
    public static final int fastscroll_default_thickness=0x7f060085;
    public static final int fastscroll_margin=0x7f060086;
    public static final int fastscroll_minimum_range=0x7f060087;
    public static final int highlight_alpha_material_colored=0x7f060088;
    public static final int highlight_alpha_material_dark=0x7f060089;
    public static final int highlight_alpha_material_light=0x7f06008a;
    public static final int hint_alpha_material_dark=0x7f06008b;
    public static final int hint_alpha_material_light=0x7f06008c;
    public static final int hint_pressed_alpha_material_dark=0x7f06008d;
    public static final int hint_pressed_alpha_material_light=0x7f06008e;
    public static final int item_touch_helper_max_drag_scroll_per_frame=0x7f06008f;
    public static final int item_touch_helper_swipe_escape_max_velocity=0x7f060090;
    public static final int item_touch_helper_swipe_escape_velocity=0x7f060091;
    public static final int mtrl_bottomappbar_fabOffsetEndMode=0x7f060092;
    public static final int mtrl_bottomappbar_fab_cradle_margin=0x7f060093;
    public static final int mtrl_bottomappbar_fab_cradle_rounded_corner_radius=0x7f060094;
    public static final int mtrl_bottomappbar_fab_cradle_vertical_offset=0x7f060095;
    public static final int mtrl_bottomappbar_height=0x7f060096;
    public static final int mtrl_btn_corner_radius=0x7f060097;
    public static final int mtrl_btn_dialog_btn_min_width=0x7f060098;
    public static final int mtrl_btn_disabled_elevation=0x7f060099;
    public static final int mtrl_btn_disabled_z=0x7f06009a;
    public static final int mtrl_btn_elevation=0x7f06009b;
    public static final int mtrl_btn_focused_z=0x7f06009c;
    public static final int mtrl_btn_hovered_z=0x7f06009d;
    public static final int mtrl_btn_icon_btn_padding_left=0x7f06009e;
    public static final int mtrl_btn_icon_padding=0x7f06009f;
    public static final int mtrl_btn_inset=0x7f0600a0;
    public static final int mtrl_btn_letter_spacing=0x7f0600a1;
    public static final int mtrl_btn_padding_bottom=0x7f0600a2;
    public static final int mtrl_btn_padding_left=0x7f0600a3;
    public static final int mtrl_btn_padding_right=0x7f0600a4;
    public static final int mtrl_btn_padding_top=0x7f0600a5;
    public static final int mtrl_btn_pressed_z=0x7f0600a6;
    public static final int mtrl_btn_stroke_size=0x7f0600a7;
    public static final int mtrl_btn_text_btn_icon_padding=0x7f0600a8;
    public static final int mtrl_btn_text_btn_padding_left=0x7f0600a9;
    public static final int mtrl_btn_text_btn_padding_right=0x7f0600aa;
    public static final int mtrl_btn_text_size=0x7f0600ab;
    public static final int mtrl_btn_z=0x7f0600ac;
    public static final int mtrl_card_elevation=0x7f0600ad;
    public static final int mtrl_card_spacing=0x7f0600ae;
    public static final int mtrl_chip_pressed_translation_z=0x7f0600af;
    public static final int mtrl_chip_text_size=0x7f0600b0;
    public static final int mtrl_fab_elevation=0x7f0600b1;
    public static final int mtrl_fab_translation_z_hovered_focused=0x7f0600b2;
    public static final int mtrl_fab_translation_z_pressed=0x7f0600b3;
    public static final int mtrl_navigation_elevation=0x7f0600b4;
    public static final int mtrl_navigation_item_horizontal_padding=0x7f0600b5;
    public static final int mtrl_navigation_item_icon_padding=0x7f0600b6;
    public static final int mtrl_snackbar_background_corner_radius=0x7f0600b7;
    public static final int mtrl_snackbar_margin=0x7f0600b8;
    public static final int mtrl_textinput_box_bottom_offset=0x7f0600b9;
    public static final int mtrl_textinput_box_corner_radius_medium=0x7f0600ba;
    public static final int mtrl_textinput_box_corner_radius_small=0x7f0600bb;
    public static final int mtrl_textinput_box_label_cutout_padding=0x7f0600bc;
    public static final int mtrl_textinput_box_padding_end=0x7f0600bd;
    public static final int mtrl_textinput_box_stroke_width_default=0x7f0600be;
    public static final int mtrl_textinput_box_stroke_width_focused=0x7f0600bf;
    public static final int mtrl_textinput_outline_box_expanded_padding=0x7f0600c0;
    public static final int mtrl_toolbar_default_height=0x7f0600c1;
    public static final int notification_action_icon_size=0x7f0600c2;
    public static final int notification_action_text_size=0x7f0600c3;
    public static final int notification_big_circle_margin=0x7f0600c4;
    public static final int notification_content_margin_start=0x7f0600c5;
    public static final int notification_large_icon_height=0x7f0600c6;
    public static final int notification_large_icon_width=0x7f0600c7;
    public static final int notification_main_column_padding_top=0x7f0600c8;
    public static final int notification_media_narrow_margin=0x7f0600c9;
    public static final int notification_right_icon_size=0x7f0600ca;
    public static final int notification_right_side_padding_top=0x7f0600cb;
    public static final int notification_small_icon_background_padding=0x7f0600cc;
    public static final int notification_small_icon_size_as_large=0x7f0600cd;
    public static final int notification_subtext_size=0x7f0600ce;
    public static final int notification_top_pad=0x7f0600cf;
    public static final int notification_top_pad_large_text=0x7f0600d0;
    public static final int photo_crop_stroke_width=0x7f0600d1;
    public static final int photo_crop_width=0x7f0600d2;
    public static final int photo_preview_size=0x7f0600d3;
    public static final int tooltip_corner_radius=0x7f0600d4;
    public static final int tooltip_horizontal_padding=0x7f0600d5;
    public static final int tooltip_margin=0x7f0600d6;
    public static final int tooltip_precise_anchor_extra_offset=0x7f0600d7;
    public static final int tooltip_precise_anchor_threshold=0x7f0600d8;
    public static final int tooltip_vertical_padding=0x7f0600d9;
    public static final int tooltip_y_offset_non_touch=0x7f0600da;
    public static final int tooltip_y_offset_touch=0x7f0600db;
  }
  public static final class drawable {
    public static final int abc_ab_share_pack_mtrl_alpha=0x7f070007;
    public static final int abc_action_bar_item_background_material=0x7f070008;
    public static final int abc_btn_borderless_material=0x7f070009;
    public static final int abc_btn_check_material=0x7f07000a;
    public static final int abc_btn_check_to_on_mtrl_000=0x7f07000b;
    public static final int abc_btn_check_to_on_mtrl_015=0x7f07000c;
    public static final int abc_btn_colored_material=0x7f07000d;
    public static final int abc_btn_default_mtrl_shape=0x7f07000e;
    public static final int abc_btn_radio_material=0x7f07000f;
    public static final int abc_btn_radio_to_on_mtrl_000=0x7f070010;
    public static final int abc_btn_radio_to_on_mtrl_015=0x7f070011;
    public static final int abc_btn_switch_to_on_mtrl_00001=0x7f070012;
    public static final int abc_btn_switch_to_on_mtrl_00012=0x7f070013;
    public static final int abc_cab_background_internal_bg=0x7f070014;
    public static final int abc_cab_background_top_material=0x7f070015;
    public static final int abc_cab_background_top_mtrl_alpha=0x7f070016;
    public static final int abc_control_background_material=0x7f070017;
    public static final int abc_dialog_material_background=0x7f070018;
    public static final int abc_edit_text_material=0x7f070019;
    public static final int abc_ic_ab_back_material=0x7f07001a;
    public static final int abc_ic_arrow_drop_right_black_24dp=0x7f07001b;
    public static final int abc_ic_clear_material=0x7f07001c;
    public static final int abc_ic_commit_search_api_mtrl_alpha=0x7f07001d;
    public static final int abc_ic_go_search_api_material=0x7f07001e;
    public static final int abc_ic_menu_copy_mtrl_am_alpha=0x7f07001f;
    public static final int abc_ic_menu_cut_mtrl_alpha=0x7f070020;
    public static final int abc_ic_menu_overflow_material=0x7f070021;
    public static final int abc_ic_menu_paste_mtrl_am_alpha=0x7f070022;
    public static final int abc_ic_menu_selectall_mtrl_alpha=0x7f070023;
    public static final int abc_ic_menu_share_mtrl_alpha=0x7f070024;
    public static final int abc_ic_search_api_material=0x7f070025;
    public static final int abc_ic_star_black_16dp=0x7f070026;
    public static final int abc_ic_star_black_36dp=0x7f070027;
    public static final int abc_ic_star_black_48dp=0x7f070028;
    public static final int abc_ic_star_half_black_16dp=0x7f070029;
    public static final int abc_ic_star_half_black_36dp=0x7f07002a;
    public static final int abc_ic_star_half_black_48dp=0x7f07002b;
    public static final int abc_ic_voice_search_api_material=0x7f07002c;
    public static final int abc_item_background_holo_dark=0x7f07002d;
    public static final int abc_item_background_holo_light=0x7f07002e;
    public static final int abc_list_divider_material=0x7f07002f;
    public static final int abc_list_divider_mtrl_alpha=0x7f070030;
    public static final int abc_list_focused_holo=0x7f070031;
    public static final int abc_list_longpressed_holo=0x7f070032;
    public static final int abc_list_pressed_holo_dark=0x7f070033;
    public static final int abc_list_pressed_holo_light=0x7f070034;
    public static final int abc_list_selector_background_transition_holo_dark=0x7f070035;
    public static final int abc_list_selector_background_transition_holo_light=0x7f070036;
    public static final int abc_list_selector_disabled_holo_dark=0x7f070037;
    public static final int abc_list_selector_disabled_holo_light=0x7f070038;
    public static final int abc_list_selector_holo_dark=0x7f070039;
    public static final int abc_list_selector_holo_light=0x7f07003a;
    public static final int abc_menu_hardkey_panel_mtrl_mult=0x7f07003b;
    public static final int abc_popup_background_mtrl_mult=0x7f07003c;
    public static final int abc_ratingbar_indicator_material=0x7f07003d;
    public static final int abc_ratingbar_material=0x7f07003e;
    public static final int abc_ratingbar_small_material=0x7f07003f;
    public static final int abc_scrubber_control_off_mtrl_alpha=0x7f070040;
    public static final int abc_scrubber_control_to_pressed_mtrl_000=0x7f070041;
    public static final int abc_scrubber_control_to_pressed_mtrl_005=0x7f070042;
    public static final int abc_scrubber_primary_mtrl_alpha=0x7f070043;
    public static final int abc_scrubber_track_mtrl_alpha=0x7f070044;
    public static final int abc_seekbar_thumb_material=0x7f070045;
    public static final int abc_seekbar_tick_mark_material=0x7f070046;
    public static final int abc_seekbar_track_material=0x7f070047;
    public static final int abc_spinner_mtrl_am_alpha=0x7f070048;
    public static final int abc_spinner_textfield_background_material=0x7f070049;
    public static final int abc_switch_thumb_material=0x7f07004a;
    public static final int abc_switch_track_mtrl_alpha=0x7f07004b;
    public static final int abc_tab_indicator_material=0x7f07004c;
    public static final int abc_tab_indicator_mtrl_alpha=0x7f07004d;
    public static final int abc_text_cursor_material=0x7f07004e;
    public static final int abc_text_select_handle_left_mtrl_dark=0x7f07004f;
    public static final int abc_text_select_handle_left_mtrl_light=0x7f070050;
    public static final int abc_text_select_handle_middle_mtrl_dark=0x7f070051;
    public static final int abc_text_select_handle_middle_mtrl_light=0x7f070052;
    public static final int abc_text_select_handle_right_mtrl_dark=0x7f070053;
    public static final int abc_text_select_handle_right_mtrl_light=0x7f070054;
    public static final int abc_textfield_activated_mtrl_alpha=0x7f070055;
    public static final int abc_textfield_default_mtrl_alpha=0x7f070056;
    public static final int abc_textfield_search_activated_mtrl_alpha=0x7f070057;
    public static final int abc_textfield_search_default_mtrl_alpha=0x7f070058;
    public static final int abc_textfield_search_material=0x7f070059;
    public static final int abc_vector_test=0x7f07005a;
    public static final int avd_hide_password=0x7f07005b;
    public static final int avd_show_password=0x7f07005c;
    public static final int design_bottom_navigation_item_background=0x7f07005d;
    public static final int design_fab_background=0x7f07005e;
    public static final int design_ic_visibility=0x7f07005f;
    public static final int design_ic_visibility_off=0x7f070060;
    public static final int design_password_eye=0x7f070061;
    public static final int design_snackbar_background=0x7f070062;
    public static final int dot_active=0x7f070063;
    public static final int dot_inactive=0x7f070064;
    public static final int ic_create_black_24dp=0x7f070065;
    public static final int ic_history_black_24dp=0x7f070066;
    public static final int ic_launcher_background=0x7f070067;
    public static final int ic_launcher_foreground=0x7f070068;
    public static final int ic_mtrl_chip_checked_black=0x7f070069;
    public static final int ic_mtrl_chip_checked_circle=0x7f07006a;
    public static final int ic_mtrl_chip_close_circle=0x7f07006b;
    public static final int ic_settings_black_24dp=0x7f07006c;
    public static final int mtrl_snackbar_background=0x7f07006d;
    public static final int mtrl_tabs_default_indicator=0x7f07006e;
    public static final int navigation_empty_icon=0x7f07006f;
    public static final int notification_action_background=0x7f070070;
    public static final int notification_bg=0x7f070071;
    public static final int notification_bg_low=0x7f070072;
    public static final int notification_bg_low_normal=0x7f070073;
    public static final int notification_bg_low_pressed=0x7f070074;
    public static final int notification_bg_normal=0x7f070075;
    public static final int notification_bg_normal_pressed=0x7f070076;
    public static final int notification_icon_background=0x7f070077;
    public static final int notification_template_icon_bg=0x7f070078;
    public static final int notification_template_icon_low_bg=0x7f070079;
    public static final int notification_tile_bg=0x7f07007a;
    public static final int notify_panel_notification_icon_bg=0x7f07007b;
    public static final int tooltip_frame_dark=0x7f07007c;
    public static final int tooltip_frame_light=0x7f07007d;
  }
  public static final class id {
    public static final int ALT=0x7f080000;
    public static final int CTRL=0x7f080001;
    public static final int FUNCTION=0x7f080002;
    public static final int META=0x7f080003;
    public static final int SHIFT=0x7f080004;
    public static final int SYM=0x7f080005;
    public static final int action_bar=0x7f080006;
    public static final int action_bar_activity_content=0x7f080007;
    public static final int action_bar_container=0x7f080008;
    public static final int action_bar_root=0x7f080009;
    public static final int action_bar_spinner=0x7f08000a;
    public static final int action_bar_subtitle=0x7f08000b;
    public static final int action_bar_title=0x7f08000c;
    public static final int action_container=0x7f08000d;
    public static final int action_context_bar=0x7f08000e;
    public static final int action_divider=0x7f08000f;
    public static final int action_image=0x7f080010;
    public static final int action_menu_divider=0x7f080011;
    public static final int action_menu_presenter=0x7f080012;
    public static final int action_mode_bar=0x7f080013;
    public static final int action_mode_bar_stub=0x7f080014;
    public static final int action_mode_close_button=0x7f080015;
    public static final int action_text=0x7f080016;
    public static final int actions=0x7f080017;
    public static final int activity_chooser_view_content=0x7f080018;
    public static final int add=0x7f080019;
    public static final int alertTitle=0x7f08001a;
    public static final int all=0x7f08001b;
    public static final int always=0x7f08001c;
    public static final int async=0x7f08001d;
    public static final int auto=0x7f08001e;
    public static final int barrier=0x7f08001f;
    public static final int beginning=0x7f080020;
    public static final int blocking=0x7f080021;
    public static final int bottom=0x7f080022;
    public static final int btn_connect_device=0x7f080023;
    public static final int btn_next=0x7f080024;
    public static final int btn_skip=0x7f080025;
    public static final int btn_start_stop_reading=0x7f080026;
    public static final int button=0x7f080027;
    public static final int buttonPanel=0x7f080028;
    public static final int calenderview=0x7f080029;
    public static final int center=0x7f08002a;
    public static final int center_horizontal=0x7f08002b;
    public static final int center_vertical=0x7f08002c;
    public static final int chains=0x7f08002d;
    public static final int checkbox=0x7f08002e;
    public static final int chronometer=0x7f08002f;
    public static final int clip_horizontal=0x7f080030;
    public static final int clip_vertical=0x7f080031;
    public static final int collapseActionView=0x7f080032;
    public static final int container=0x7f080033;
    public static final int content=0x7f080034;
    public static final int contentPanel=0x7f080035;
    public static final int coordinator=0x7f080036;
    public static final int custom=0x7f080037;
    public static final int customPanel=0x7f080038;
    public static final int decor_content_parent=0x7f080039;
    public static final int default_activity_button=0x7f08003a;
    public static final int design_bottom_sheet=0x7f08003b;
    public static final int design_menu_item_action_area=0x7f08003c;
    public static final int design_menu_item_action_area_stub=0x7f08003d;
    public static final int design_menu_item_text=0x7f08003e;
    public static final int design_navigation_view=0x7f08003f;
    public static final int dimensions=0x7f080040;
    public static final int direct=0x7f080041;
    public static final int disableHome=0x7f080042;
    public static final int edit_query=0x7f080043;
    public static final int end=0x7f080044;
    public static final int enterAlways=0x7f080045;
    public static final int enterAlwaysCollapsed=0x7f080046;
    public static final int exitUntilCollapsed=0x7f080047;
    public static final int expand_activities_button=0x7f080048;
    public static final int expanded_menu=0x7f080049;
    public static final int fill=0x7f08004a;
    public static final int fill_horizontal=0x7f08004b;
    public static final int fill_vertical=0x7f08004c;
    public static final int filled=0x7f08004d;
    public static final int fixed=0x7f08004e;
    public static final int forever=0x7f08004f;
    public static final int frame_container=0x7f080050;
    public static final int ghost_view=0x7f080051;
    public static final int gone=0x7f080052;
    public static final int group_divider=0x7f080053;
    public static final int groups=0x7f080054;
    public static final int home=0x7f080055;
    public static final int homeAsUp=0x7f080056;
    public static final int icon=0x7f080057;
    public static final int icon_group=0x7f080058;
    public static final int ifRoom=0x7f080059;
    public static final int image=0x7f08005a;
    public static final int info=0x7f08005b;
    public static final int invisible=0x7f08005c;
    public static final int italic=0x7f08005d;
    public static final int item_touch_helper_previous_elevation=0x7f08005e;
    public static final int labeled=0x7f08005f;
    public static final int largeLabel=0x7f080060;
    public static final int layout_dots=0x7f080061;
    public static final int left=0x7f080062;
    public static final int line1=0x7f080063;
    public static final int line3=0x7f080064;
    public static final int listMode=0x7f080065;
    public static final int list_item=0x7f080066;
    public static final int masked=0x7f080067;
    public static final int message=0x7f080068;
    public static final int middle=0x7f080069;
    public static final int mini=0x7f08006a;
    public static final int mtrl_child_content_container=0x7f08006b;
    public static final int mtrl_internal_children_alpha_tag=0x7f08006c;
    public static final int multiply=0x7f08006d;
    public static final int nav_view=0x7f08006e;
    public static final int navigation_dashboard=0x7f08006f;
    public static final int navigation_header_container=0x7f080070;
    public static final int navigation_home=0x7f080071;
    public static final int navigation_notifications=0x7f080072;
    public static final int never=0x7f080073;
    public static final int none=0x7f080074;
    public static final int normal=0x7f080075;
    public static final int notification_background=0x7f080076;
    public static final int notification_main_column=0x7f080077;
    public static final int notification_main_column_container=0x7f080078;
    public static final int outline=0x7f080079;
    public static final int packed=0x7f08007a;
    public static final int parallax=0x7f08007b;
    public static final int parent=0x7f08007c;
    public static final int parentPanel=0x7f08007d;
    public static final int parent_matrix=0x7f08007e;
    public static final int percent=0x7f08007f;
    public static final int pin=0x7f080080;
    public static final int progress_circular=0x7f080081;
    public static final int progress_horizontal=0x7f080082;
    public static final int radio=0x7f080083;
    public static final int right=0x7f080084;
    public static final int right_icon=0x7f080085;
    public static final int right_side=0x7f080086;
    public static final int save_image_matrix=0x7f080087;
    public static final int save_non_transition_alpha=0x7f080088;
    public static final int save_scale_type=0x7f080089;
    public static final int screen=0x7f08008a;
    public static final int scroll=0x7f08008b;
    public static final int scrollIndicatorDown=0x7f08008c;
    public static final int scrollIndicatorUp=0x7f08008d;
    public static final int scrollView=0x7f08008e;
    public static final int scrollable=0x7f08008f;
    public static final int search_badge=0x7f080090;
    public static final int search_bar=0x7f080091;
    public static final int search_button=0x7f080092;
    public static final int search_close_btn=0x7f080093;
    public static final int search_edit_frame=0x7f080094;
    public static final int search_go_btn=0x7f080095;
    public static final int search_mag_icon=0x7f080096;
    public static final int search_plate=0x7f080097;
    public static final int search_src_text=0x7f080098;
    public static final int search_voice_btn=0x7f080099;
    public static final int select_dialog_listview=0x7f08009a;
    public static final int selected=0x7f08009b;
    public static final int separator=0x7f08009c;
    public static final int server_ip=0x7f08009d;
    public static final int shortcut=0x7f08009e;
    public static final int showCustom=0x7f08009f;
    public static final int showHome=0x7f0800a0;
    public static final int showTitle=0x7f0800a1;
    public static final int smallLabel=0x7f0800a2;
    public static final int snackbar_action=0x7f0800a3;
    public static final int snackbar_text=0x7f0800a4;
    public static final int snap=0x7f0800a5;
    public static final int snapMargins=0x7f0800a6;
    public static final int spacer=0x7f0800a7;
    public static final int split_action_bar=0x7f0800a8;
    public static final int spread=0x7f0800a9;
    public static final int spread_inside=0x7f0800aa;
    public static final int src_atop=0x7f0800ab;
    public static final int src_in=0x7f0800ac;
    public static final int src_over=0x7f0800ad;
    public static final int standard=0x7f0800ae;
    public static final int start=0x7f0800af;
    public static final int stretch=0x7f0800b0;
    public static final int submenuarrow=0x7f0800b1;
    public static final int submit_area=0x7f0800b2;
    public static final int tabMode=0x7f0800b3;
    public static final int tag_transition_group=0x7f0800b4;
    public static final int tag_unhandled_key_event_manager=0x7f0800b5;
    public static final int tag_unhandled_key_listeners=0x7f0800b6;
    public static final int text=0x7f0800b7;
    public static final int text2=0x7f0800b8;
    public static final int textSpacerNoButtons=0x7f0800b9;
    public static final int textSpacerNoTitle=0x7f0800ba;
    public static final int textStart=0x7f0800bb;
    public static final int textView=0x7f0800bc;
    public static final int text_input_password_toggle=0x7f0800bd;
    public static final int textinput_counter=0x7f0800be;
    public static final int textinput_error=0x7f0800bf;
    public static final int textinput_helper_text=0x7f0800c0;
    public static final int time=0x7f0800c1;
    public static final int title=0x7f0800c2;
    public static final int titleDividerNoCustom=0x7f0800c3;
    public static final int title_template=0x7f0800c4;
    public static final int top=0x7f0800c5;
    public static final int topPanel=0x7f0800c6;
    public static final int touch_outside=0x7f0800c7;
    public static final int transition_current_scene=0x7f0800c8;
    public static final int transition_layout_save=0x7f0800c9;
    public static final int transition_position=0x7f0800ca;
    public static final int transition_scene_layoutid_cache=0x7f0800cb;
    public static final int transition_transform=0x7f0800cc;
    public static final int txt_timer=0x7f0800cd;
    public static final int uniform=0x7f0800ce;
    public static final int unlabeled=0x7f0800cf;
    public static final int up=0x7f0800d0;
    public static final int useLogo=0x7f0800d1;
    public static final int view_offset_helper=0x7f0800d2;
    public static final int view_pager_slider=0x7f0800d3;
    public static final int visible=0x7f0800d4;
    public static final int withText=0x7f0800d5;
    public static final int wrap=0x7f0800d6;
    public static final int wrap_content=0x7f0800d7;
  }
  public static final class integer {
    public static final int abc_config_activityDefaultDur=0x7f090000;
    public static final int abc_config_activityShortDur=0x7f090001;
    public static final int app_bar_elevation_anim_duration=0x7f090002;
    public static final int bottom_sheet_slide_duration=0x7f090003;
    public static final int cancel_button_image_alpha=0x7f090004;
    public static final int config_tooltipAnimTime=0x7f090005;
    public static final int design_snackbar_text_max_lines=0x7f090006;
    public static final int design_tab_indicator_anim_duration_ms=0x7f090007;
    public static final int hide_password_duration=0x7f090008;
    public static final int mtrl_btn_anim_delay_ms=0x7f090009;
    public static final int mtrl_btn_anim_duration_ms=0x7f09000a;
    public static final int mtrl_chip_anim_duration=0x7f09000b;
    public static final int mtrl_tab_indicator_anim_duration_ms=0x7f09000c;
    public static final int show_password_duration=0x7f09000d;
    public static final int status_bar_notification_info_maxnum=0x7f09000e;
  }
  public static final class interpolator {
    public static final int mtrl_fast_out_linear_in=0x7f0a0000;
    public static final int mtrl_fast_out_slow_in=0x7f0a0001;
    public static final int mtrl_linear=0x7f0a0002;
    public static final int mtrl_linear_out_slow_in=0x7f0a0003;
  }
  public static final class layout {
    public static final int abc_action_bar_title_item=0x7f0b0000;
    public static final int abc_action_bar_up_container=0x7f0b0001;
    public static final int abc_action_menu_item_layout=0x7f0b0002;
    public static final int abc_action_menu_layout=0x7f0b0003;
    public static final int abc_action_mode_bar=0x7f0b0004;
    public static final int abc_action_mode_close_item_material=0x7f0b0005;
    public static final int abc_activity_chooser_view=0x7f0b0006;
    public static final int abc_activity_chooser_view_list_item=0x7f0b0007;
    public static final int abc_alert_dialog_button_bar_material=0x7f0b0008;
    public static final int abc_alert_dialog_material=0x7f0b0009;
    public static final int abc_alert_dialog_title_material=0x7f0b000a;
    public static final int abc_cascading_menu_item_layout=0x7f0b000b;
    public static final int abc_dialog_title_material=0x7f0b000c;
    public static final int abc_expanded_menu_layout=0x7f0b000d;
    public static final int abc_list_menu_item_checkbox=0x7f0b000e;
    public static final int abc_list_menu_item_icon=0x7f0b000f;
    public static final int abc_list_menu_item_layout=0x7f0b0010;
    public static final int abc_list_menu_item_radio=0x7f0b0011;
    public static final int abc_popup_menu_header_item_layout=0x7f0b0012;
    public static final int abc_popup_menu_item_layout=0x7f0b0013;
    public static final int abc_screen_content_include=0x7f0b0014;
    public static final int abc_screen_simple=0x7f0b0015;
    public static final int abc_screen_simple_overlay_action_mode=0x7f0b0016;
    public static final int abc_screen_toolbar=0x7f0b0017;
    public static final int abc_search_dropdown_item_icons_2line=0x7f0b0018;
    public static final int abc_search_view=0x7f0b0019;
    public static final int abc_select_dialog_material=0x7f0b001a;
    public static final int abc_tooltip=0x7f0b001b;
    public static final int activity_connect=0x7f0b001c;
    public static final int activity_home=0x7f0b001d;
    public static final int activity_main=0x7f0b001e;
    public static final int design_bottom_navigation_item=0x7f0b001f;
    public static final int design_bottom_sheet_dialog=0x7f0b0020;
    public static final int design_layout_snackbar=0x7f0b0021;
    public static final int design_layout_snackbar_include=0x7f0b0022;
    public static final int design_layout_tab_icon=0x7f0b0023;
    public static final int design_layout_tab_text=0x7f0b0024;
    public static final int design_menu_item_action_area=0x7f0b0025;
    public static final int design_navigation_item=0x7f0b0026;
    public static final int design_navigation_item_header=0x7f0b0027;
    public static final int design_navigation_item_separator=0x7f0b0028;
    public static final int design_navigation_item_subheader=0x7f0b0029;
    public static final int design_navigation_menu=0x7f0b002a;
    public static final int design_navigation_menu_item=0x7f0b002b;
    public static final int design_text_input_password_icon=0x7f0b002c;
    public static final int layout_history=0x7f0b002d;
    public static final int layout_reading=0x7f0b002e;
    public static final int layout_slider=0x7f0b002f;
    public static final int mtrl_layout_snackbar=0x7f0b0030;
    public static final int mtrl_layout_snackbar_include=0x7f0b0031;
    public static final int notification_action=0x7f0b0032;
    public static final int notification_action_tombstone=0x7f0b0033;
    public static final int notification_template_custom_big=0x7f0b0034;
    public static final int notification_template_icon_group=0x7f0b0035;
    public static final int notification_template_part_chronometer=0x7f0b0036;
    public static final int notification_template_part_time=0x7f0b0037;
    public static final int select_dialog_item_material=0x7f0b0038;
    public static final int select_dialog_multichoice_material=0x7f0b0039;
    public static final int select_dialog_singlechoice_material=0x7f0b003a;
    public static final int slide1=0x7f0b003b;
    public static final int slide2=0x7f0b003c;
    public static final int slide3=0x7f0b003d;
    public static final int support_simple_spinner_dropdown_item=0x7f0b003e;
  }
  public static final class menu {
    public static final int bottom_nav_menu=0x7f0c0000;
  }
  public static final class mipmap {
    public static final int ic_launcher=0x7f0d0000;
    public static final int ic_launcher_round=0x7f0d0001;
  }
  public static final class string {
    public static final int abc_action_bar_home_description=0x7f0e0000;
    public static final int abc_action_bar_up_description=0x7f0e0001;
    public static final int abc_action_menu_overflow_description=0x7f0e0002;
    public static final int abc_action_mode_done=0x7f0e0003;
    public static final int abc_activity_chooser_view_see_all=0x7f0e0004;
    public static final int abc_activitychooserview_choose_application=0x7f0e0005;
    public static final int abc_capital_off=0x7f0e0006;
    public static final int abc_capital_on=0x7f0e0007;
    public static final int abc_font_family_body_1_material=0x7f0e0008;
    public static final int abc_font_family_body_2_material=0x7f0e0009;
    public static final int abc_font_family_button_material=0x7f0e000a;
    public static final int abc_font_family_caption_material=0x7f0e000b;
    public static final int abc_font_family_display_1_material=0x7f0e000c;
    public static final int abc_font_family_display_2_material=0x7f0e000d;
    public static final int abc_font_family_display_3_material=0x7f0e000e;
    public static final int abc_font_family_display_4_material=0x7f0e000f;
    public static final int abc_font_family_headline_material=0x7f0e0010;
    public static final int abc_font_family_menu_material=0x7f0e0011;
    public static final int abc_font_family_subhead_material=0x7f0e0012;
    public static final int abc_font_family_title_material=0x7f0e0013;
    public static final int abc_menu_alt_shortcut_label=0x7f0e0014;
    public static final int abc_menu_ctrl_shortcut_label=0x7f0e0015;
    public static final int abc_menu_delete_shortcut_label=0x7f0e0016;
    public static final int abc_menu_enter_shortcut_label=0x7f0e0017;
    public static final int abc_menu_function_shortcut_label=0x7f0e0018;
    public static final int abc_menu_meta_shortcut_label=0x7f0e0019;
    public static final int abc_menu_shift_shortcut_label=0x7f0e001a;
    public static final int abc_menu_space_shortcut_label=0x7f0e001b;
    public static final int abc_menu_sym_shortcut_label=0x7f0e001c;
    public static final int abc_prepend_shortcut_label=0x7f0e001d;
    public static final int abc_search_hint=0x7f0e001e;
    public static final int abc_searchview_description_clear=0x7f0e001f;
    public static final int abc_searchview_description_query=0x7f0e0020;
    public static final int abc_searchview_description_search=0x7f0e0021;
    public static final int abc_searchview_description_submit=0x7f0e0022;
    public static final int abc_searchview_description_voice=0x7f0e0023;
    public static final int abc_shareactionprovider_share_with=0x7f0e0024;
    public static final int abc_shareactionprovider_share_with_application=0x7f0e0025;
    public static final int abc_toolbar_collapse_description=0x7f0e0026;
    public static final int app_name=0x7f0e0027;
    public static final int appbar_scrolling_view_behavior=0x7f0e0028;
    public static final int auth_failed=0x7f0e0029;
    public static final int bottom_sheet_behavior=0x7f0e002a;
    public static final int character_counter_content_description=0x7f0e002b;
    public static final int character_counter_pattern=0x7f0e002c;
    public static final int done=0x7f0e002d;
    public static final int fab_transformation_scrim_behavior=0x7f0e002e;
    public static final int fab_transformation_sheet_behavior=0x7f0e002f;
    public static final int generic_error=0x7f0e0030;
    public static final int generic_server_down=0x7f0e0031;
    public static final int generic_server_timeout=0x7f0e0032;
    public static final int hide_bottom_view_on_scroll_behavior=0x7f0e0033;
    public static final int mtrl_chip_close_icon_content_description=0x7f0e0034;
    public static final int next=0x7f0e0035;
    public static final int no_internet=0x7f0e0036;
    public static final int no_network_connection=0x7f0e0037;
    public static final int parsing_failed=0x7f0e0038;
    public static final int password_toggle_content_description=0x7f0e0039;
    public static final int path_password_eye=0x7f0e003a;
    public static final int path_password_eye_mask_strike_through=0x7f0e003b;
    public static final int path_password_eye_mask_visible=0x7f0e003c;
    public static final int path_password_strike_through=0x7f0e003d;
    public static final int search_menu_title=0x7f0e003e;
    public static final int status_bar_notification_info_overflow=0x7f0e003f;
    public static final int title_activity_home=0x7f0e0040;
    public static final int title_dashboard=0x7f0e0041;
    public static final int title_home=0x7f0e0042;
    public static final int title_notifications=0x7f0e0043;
  }
  public static final class style {
    public static final int AlertDialog_AppCompat=0x7f0f0000;
    public static final int AlertDialog_AppCompat_Light=0x7f0f0001;
    public static final int Animation_AppCompat_Dialog=0x7f0f0002;
    public static final int Animation_AppCompat_DropDownUp=0x7f0f0003;
    public static final int Animation_AppCompat_Tooltip=0x7f0f0004;
    public static final int Animation_Design_BottomSheetDialog=0x7f0f0005;
    public static final int AppTheme=0x7f0f0006;
    public static final int AppTheme_NoActionBar=0x7f0f0007;
    public static final int Base_AlertDialog_AppCompat=0x7f0f0008;
    public static final int Base_AlertDialog_AppCompat_Light=0x7f0f0009;
    public static final int Base_Animation_AppCompat_Dialog=0x7f0f000a;
    public static final int Base_Animation_AppCompat_DropDownUp=0x7f0f000b;
    public static final int Base_Animation_AppCompat_Tooltip=0x7f0f000c;
    public static final int Base_CardView=0x7f0f000d;
    public static final int Base_DialogWindowTitle_AppCompat=0x7f0f000e;
    public static final int Base_DialogWindowTitleBackground_AppCompat=0x7f0f000f;
    public static final int Base_TextAppearance_AppCompat=0x7f0f0010;
    public static final int Base_TextAppearance_AppCompat_Body1=0x7f0f0011;
    public static final int Base_TextAppearance_AppCompat_Body2=0x7f0f0012;
    public static final int Base_TextAppearance_AppCompat_Button=0x7f0f0013;
    public static final int Base_TextAppearance_AppCompat_Caption=0x7f0f0014;
    public static final int Base_TextAppearance_AppCompat_Display1=0x7f0f0015;
    public static final int Base_TextAppearance_AppCompat_Display2=0x7f0f0016;
    public static final int Base_TextAppearance_AppCompat_Display3=0x7f0f0017;
    public static final int Base_TextAppearance_AppCompat_Display4=0x7f0f0018;
    public static final int Base_TextAppearance_AppCompat_Headline=0x7f0f0019;
    public static final int Base_TextAppearance_AppCompat_Inverse=0x7f0f001a;
    public static final int Base_TextAppearance_AppCompat_Large=0x7f0f001b;
    public static final int Base_TextAppearance_AppCompat_Large_Inverse=0x7f0f001c;
    public static final int Base_TextAppearance_AppCompat_Light_Widget_PopupMenu_Large=0x7f0f001d;
    public static final int Base_TextAppearance_AppCompat_Light_Widget_PopupMenu_Small=0x7f0f001e;
    public static final int Base_TextAppearance_AppCompat_Medium=0x7f0f001f;
    public static final int Base_TextAppearance_AppCompat_Medium_Inverse=0x7f0f0020;
    public static final int Base_TextAppearance_AppCompat_Menu=0x7f0f0021;
    public static final int Base_TextAppearance_AppCompat_SearchResult=0x7f0f0022;
    public static final int Base_TextAppearance_AppCompat_SearchResult_Subtitle=0x7f0f0023;
    public static final int Base_TextAppearance_AppCompat_SearchResult_Title=0x7f0f0024;
    public static final int Base_TextAppearance_AppCompat_Small=0x7f0f0025;
    public static final int Base_TextAppearance_AppCompat_Small_Inverse=0x7f0f0026;
    public static final int Base_TextAppearance_AppCompat_Subhead=0x7f0f0027;
    public static final int Base_TextAppearance_AppCompat_Subhead_Inverse=0x7f0f0028;
    public static final int Base_TextAppearance_AppCompat_Title=0x7f0f0029;
    public static final int Base_TextAppearance_AppCompat_Title_Inverse=0x7f0f002a;
    public static final int Base_TextAppearance_AppCompat_Tooltip=0x7f0f002b;
    public static final int Base_TextAppearance_AppCompat_Widget_ActionBar_Menu=0x7f0f002c;
    public static final int Base_TextAppearance_AppCompat_Widget_ActionBar_Subtitle=0x7f0f002d;
    public static final int Base_TextAppearance_AppCompat_Widget_ActionBar_Subtitle_Inverse=0x7f0f002e;
    public static final int Base_TextAppearance_AppCompat_Widget_ActionBar_Title=0x7f0f002f;
    public static final int Base_TextAppearance_AppCompat_Widget_ActionBar_Title_Inverse=0x7f0f0030;
    public static final int Base_TextAppearance_AppCompat_Widget_ActionMode_Subtitle=0x7f0f0031;
    public static final int Base_TextAppearance_AppCompat_Widget_ActionMode_Title=0x7f0f0032;
    public static final int Base_TextAppearance_AppCompat_Widget_Button=0x7f0f0033;
    public static final int Base_TextAppearance_AppCompat_Widget_Button_Borderless_Colored=0x7f0f0034;
    public static final int Base_TextAppearance_AppCompat_Widget_Button_Colored=0x7f0f0035;
    public static final int Base_TextAppearance_AppCompat_Widget_Button_Inverse=0x7f0f0036;
    public static final int Base_TextAppearance_AppCompat_Widget_DropDownItem=0x7f0f0037;
    public static final int Base_TextAppearance_AppCompat_Widget_PopupMenu_Header=0x7f0f0038;
    public static final int Base_TextAppearance_AppCompat_Widget_PopupMenu_Large=0x7f0f0039;
    public static final int Base_TextAppearance_AppCompat_Widget_PopupMenu_Small=0x7f0f003a;
    public static final int Base_TextAppearance_AppCompat_Widget_Switch=0x7f0f003b;
    public static final int Base_TextAppearance_AppCompat_Widget_TextView_SpinnerItem=0x7f0f003c;
    public static final int Base_TextAppearance_Widget_AppCompat_ExpandedMenu_Item=0x7f0f003d;
    public static final int Base_TextAppearance_Widget_AppCompat_Toolbar_Subtitle=0x7f0f003e;
    public static final int Base_TextAppearance_Widget_AppCompat_Toolbar_Title=0x7f0f003f;
    public static final int Base_Theme_AppCompat=0x7f0f0040;
    public static final int Base_Theme_AppCompat_CompactMenu=0x7f0f0041;
    public static final int Base_Theme_AppCompat_Dialog=0x7f0f0042;
    public static final int Base_Theme_AppCompat_Dialog_Alert=0x7f0f0043;
    public static final int Base_Theme_AppCompat_Dialog_FixedSize=0x7f0f0044;
    public static final int Base_Theme_AppCompat_Dialog_MinWidth=0x7f0f0045;
    public static final int Base_Theme_AppCompat_DialogWhenLarge=0x7f0f0046;
    public static final int Base_Theme_AppCompat_Light=0x7f0f0047;
    public static final int Base_Theme_AppCompat_Light_DarkActionBar=0x7f0f0048;
    public static final int Base_Theme_AppCompat_Light_Dialog=0x7f0f0049;
    public static final int Base_Theme_AppCompat_Light_Dialog_Alert=0x7f0f004a;
    public static final int Base_Theme_AppCompat_Light_Dialog_FixedSize=0x7f0f004b;
    public static final int Base_Theme_AppCompat_Light_Dialog_MinWidth=0x7f0f004c;
    public static final int Base_Theme_AppCompat_Light_DialogWhenLarge=0x7f0f004d;
    public static final int Base_Theme_MaterialComponents=0x7f0f004e;
    public static final int Base_Theme_MaterialComponents_Bridge=0x7f0f004f;
    public static final int Base_Theme_MaterialComponents_CompactMenu=0x7f0f0050;
    public static final int Base_Theme_MaterialComponents_Dialog=0x7f0f0051;
    public static final int Base_Theme_MaterialComponents_Dialog_Alert=0x7f0f0052;
    public static final int Base_Theme_MaterialComponents_Dialog_FixedSize=0x7f0f0053;
    public static final int Base_Theme_MaterialComponents_Dialog_MinWidth=0x7f0f0054;
    public static final int Base_Theme_MaterialComponents_DialogWhenLarge=0x7f0f0055;
    public static final int Base_Theme_MaterialComponents_Light=0x7f0f0056;
    public static final int Base_Theme_MaterialComponents_Light_Bridge=0x7f0f0057;
    public static final int Base_Theme_MaterialComponents_Light_DarkActionBar=0x7f0f0058;
    public static final int Base_Theme_MaterialComponents_Light_DarkActionBar_Bridge=0x7f0f0059;
    public static final int Base_Theme_MaterialComponents_Light_Dialog=0x7f0f005a;
    public static final int Base_Theme_MaterialComponents_Light_Dialog_Alert=0x7f0f005b;
    public static final int Base_Theme_MaterialComponents_Light_Dialog_FixedSize=0x7f0f005c;
    public static final int Base_Theme_MaterialComponents_Light_Dialog_MinWidth=0x7f0f005d;
    public static final int Base_Theme_MaterialComponents_Light_DialogWhenLarge=0x7f0f005e;
    public static final int Base_ThemeOverlay_AppCompat=0x7f0f005f;
    public static final int Base_ThemeOverlay_AppCompat_ActionBar=0x7f0f0060;
    public static final int Base_ThemeOverlay_AppCompat_Dark=0x7f0f0061;
    public static final int Base_ThemeOverlay_AppCompat_Dark_ActionBar=0x7f0f0062;
    public static final int Base_ThemeOverlay_AppCompat_Dialog=0x7f0f0063;
    public static final int Base_ThemeOverlay_AppCompat_Dialog_Alert=0x7f0f0064;
    public static final int Base_ThemeOverlay_AppCompat_Light=0x7f0f0065;
    public static final int Base_ThemeOverlay_MaterialComponents_Dialog=0x7f0f0066;
    public static final int Base_ThemeOverlay_MaterialComponents_Dialog_Alert=0x7f0f0067;
    public static final int Base_V14_Theme_MaterialComponents=0x7f0f0068;
    public static final int Base_V14_Theme_MaterialComponents_Bridge=0x7f0f0069;
    public static final int Base_V14_Theme_MaterialComponents_Dialog=0x7f0f006a;
    public static final int Base_V14_Theme_MaterialComponents_Light=0x7f0f006b;
    public static final int Base_V14_Theme_MaterialComponents_Light_Bridge=0x7f0f006c;
    public static final int Base_V14_Theme_MaterialComponents_Light_DarkActionBar_Bridge=0x7f0f006d;
    public static final int Base_V14_Theme_MaterialComponents_Light_Dialog=0x7f0f006e;
    public static final int Base_V14_ThemeOverlay_MaterialComponents_Dialog=0x7f0f006f;
    public static final int Base_V14_ThemeOverlay_MaterialComponents_Dialog_Alert=0x7f0f0070;
    public static final int Base_V21_Theme_AppCompat=0x7f0f0071;
    public static final int Base_V21_Theme_AppCompat_Dialog=0x7f0f0072;
    public static final int Base_V21_Theme_AppCompat_Light=0x7f0f0073;
    public static final int Base_V21_Theme_AppCompat_Light_Dialog=0x7f0f0074;
    public static final int Base_V21_ThemeOverlay_AppCompat_Dialog=0x7f0f0075;
    public static final int Base_V22_Theme_AppCompat=0x7f0f0076;
    public static final int Base_V22_Theme_AppCompat_Light=0x7f0f0077;
    public static final int Base_V23_Theme_AppCompat=0x7f0f0078;
    public static final int Base_V23_Theme_AppCompat_Light=0x7f0f0079;
    public static final int Base_V26_Theme_AppCompat=0x7f0f007a;
    public static final int Base_V26_Theme_AppCompat_Light=0x7f0f007b;
    public static final int Base_V26_Widget_AppCompat_Toolbar=0x7f0f007c;
    public static final int Base_V28_Theme_AppCompat=0x7f0f007d;
    public static final int Base_V28_Theme_AppCompat_Light=0x7f0f007e;
    public static final int Base_V7_Theme_AppCompat=0x7f0f007f;
    public static final int Base_V7_Theme_AppCompat_Dialog=0x7f0f0080;
    public static final int Base_V7_Theme_AppCompat_Light=0x7f0f0081;
    public static final int Base_V7_Theme_AppCompat_Light_Dialog=0x7f0f0082;
    public static final int Base_V7_ThemeOverlay_AppCompat_Dialog=0x7f0f0083;
    public static final int Base_V7_Widget_AppCompat_AutoCompleteTextView=0x7f0f0084;
    public static final int Base_V7_Widget_AppCompat_EditText=0x7f0f0085;
    public static final int Base_V7_Widget_AppCompat_Toolbar=0x7f0f0086;
    public static final int Base_Widget_AppCompat_ActionBar=0x7f0f0087;
    public static final int Base_Widget_AppCompat_ActionBar_Solid=0x7f0f0088;
    public static final int Base_Widget_AppCompat_ActionBar_TabBar=0x7f0f0089;
    public static final int Base_Widget_AppCompat_ActionBar_TabText=0x7f0f008a;
    public static final int Base_Widget_AppCompat_ActionBar_TabView=0x7f0f008b;
    public static final int Base_Widget_AppCompat_ActionButton=0x7f0f008c;
    public static final int Base_Widget_AppCompat_ActionButton_CloseMode=0x7f0f008d;
    public static final int Base_Widget_AppCompat_ActionButton_Overflow=0x7f0f008e;
    public static final int Base_Widget_AppCompat_ActionMode=0x7f0f008f;
    public static final int Base_Widget_AppCompat_ActivityChooserView=0x7f0f0090;
    public static final int Base_Widget_AppCompat_AutoCompleteTextView=0x7f0f0091;
    public static final int Base_Widget_AppCompat_Button=0x7f0f0092;
    public static final int Base_Widget_AppCompat_Button_Borderless=0x7f0f0093;
    public static final int Base_Widget_AppCompat_Button_Borderless_Colored=0x7f0f0094;
    public static final int Base_Widget_AppCompat_Button_ButtonBar_AlertDialog=0x7f0f0095;
    public static final int Base_Widget_AppCompat_Button_Colored=0x7f0f0096;
    public static final int Base_Widget_AppCompat_Button_Small=0x7f0f0097;
    public static final int Base_Widget_AppCompat_ButtonBar=0x7f0f0098;
    public static final int Base_Widget_AppCompat_ButtonBar_AlertDialog=0x7f0f0099;
    public static final int Base_Widget_AppCompat_CompoundButton_CheckBox=0x7f0f009a;
    public static final int Base_Widget_AppCompat_CompoundButton_RadioButton=0x7f0f009b;
    public static final int Base_Widget_AppCompat_CompoundButton_Switch=0x7f0f009c;
    public static final int Base_Widget_AppCompat_DrawerArrowToggle=0x7f0f009d;
    public static final int Base_Widget_AppCompat_DrawerArrowToggle_Common=0x7f0f009e;
    public static final int Base_Widget_AppCompat_DropDownItem_Spinner=0x7f0f009f;
    public static final int Base_Widget_AppCompat_EditText=0x7f0f00a0;
    public static final int Base_Widget_AppCompat_ImageButton=0x7f0f00a1;
    public static final int Base_Widget_AppCompat_Light_ActionBar=0x7f0f00a2;
    public static final int Base_Widget_AppCompat_Light_ActionBar_Solid=0x7f0f00a3;
    public static final int Base_Widget_AppCompat_Light_ActionBar_TabBar=0x7f0f00a4;
    public static final int Base_Widget_AppCompat_Light_ActionBar_TabText=0x7f0f00a5;
    public static final int Base_Widget_AppCompat_Light_ActionBar_TabText_Inverse=0x7f0f00a6;
    public static final int Base_Widget_AppCompat_Light_ActionBar_TabView=0x7f0f00a7;
    public static final int Base_Widget_AppCompat_Light_PopupMenu=0x7f0f00a8;
    public static final int Base_Widget_AppCompat_Light_PopupMenu_Overflow=0x7f0f00a9;
    public static final int Base_Widget_AppCompat_ListMenuView=0x7f0f00aa;
    public static final int Base_Widget_AppCompat_ListPopupWindow=0x7f0f00ab;
    public static final int Base_Widget_AppCompat_ListView=0x7f0f00ac;
    public static final int Base_Widget_AppCompat_ListView_DropDown=0x7f0f00ad;
    public static final int Base_Widget_AppCompat_ListView_Menu=0x7f0f00ae;
    public static final int Base_Widget_AppCompat_PopupMenu=0x7f0f00af;
    public static final int Base_Widget_AppCompat_PopupMenu_Overflow=0x7f0f00b0;
    public static final int Base_Widget_AppCompat_PopupWindow=0x7f0f00b1;
    public static final int Base_Widget_AppCompat_ProgressBar=0x7f0f00b2;
    public static final int Base_Widget_AppCompat_ProgressBar_Horizontal=0x7f0f00b3;
    public static final int Base_Widget_AppCompat_RatingBar=0x7f0f00b4;
    public static final int Base_Widget_AppCompat_RatingBar_Indicator=0x7f0f00b5;
    public static final int Base_Widget_AppCompat_RatingBar_Small=0x7f0f00b6;
    public static final int Base_Widget_AppCompat_SearchView=0x7f0f00b7;
    public static final int Base_Widget_AppCompat_SearchView_ActionBar=0x7f0f00b8;
    public static final int Base_Widget_AppCompat_SeekBar=0x7f0f00b9;
    public static final int Base_Widget_AppCompat_SeekBar_Discrete=0x7f0f00ba;
    public static final int Base_Widget_AppCompat_Spinner=0x7f0f00bb;
    public static final int Base_Widget_AppCompat_Spinner_Underlined=0x7f0f00bc;
    public static final int Base_Widget_AppCompat_TextView_SpinnerItem=0x7f0f00bd;
    public static final int Base_Widget_AppCompat_Toolbar=0x7f0f00be;
    public static final int Base_Widget_AppCompat_Toolbar_Button_Navigation=0x7f0f00bf;
    public static final int Base_Widget_Design_TabLayout=0x7f0f00c0;
    public static final int Base_Widget_MaterialComponents_Chip=0x7f0f00c1;
    public static final int Base_Widget_MaterialComponents_TextInputEditText=0x7f0f00c2;
    public static final int Base_Widget_MaterialComponents_TextInputLayout=0x7f0f00c3;
    public static final int CardView=0x7f0f00c4;
    public static final int CardView_Dark=0x7f0f00c5;
    public static final int CardView_Light=0x7f0f00c6;
    public static final int Platform_AppCompat=0x7f0f00c7;
    public static final int Platform_AppCompat_Light=0x7f0f00c8;
    public static final int Platform_MaterialComponents=0x7f0f00c9;
    public static final int Platform_MaterialComponents_Dialog=0x7f0f00ca;
    public static final int Platform_MaterialComponents_Light=0x7f0f00cb;
    public static final int Platform_MaterialComponents_Light_Dialog=0x7f0f00cc;
    public static final int Platform_ThemeOverlay_AppCompat=0x7f0f00cd;
    public static final int Platform_ThemeOverlay_AppCompat_Dark=0x7f0f00ce;
    public static final int Platform_ThemeOverlay_AppCompat_Light=0x7f0f00cf;
    public static final int Platform_V21_AppCompat=0x7f0f00d0;
    public static final int Platform_V21_AppCompat_Light=0x7f0f00d1;
    public static final int Platform_V25_AppCompat=0x7f0f00d2;
    public static final int Platform_V25_AppCompat_Light=0x7f0f00d3;
    public static final int Platform_Widget_AppCompat_Spinner=0x7f0f00d4;
    public static final int RtlOverlay_DialogWindowTitle_AppCompat=0x7f0f00d5;
    public static final int RtlOverlay_Widget_AppCompat_ActionBar_TitleItem=0x7f0f00d6;
    public static final int RtlOverlay_Widget_AppCompat_DialogTitle_Icon=0x7f0f00d7;
    public static final int RtlOverlay_Widget_AppCompat_PopupMenuItem=0x7f0f00d8;
    public static final int RtlOverlay_Widget_AppCompat_PopupMenuItem_InternalGroup=0x7f0f00d9;
    public static final int RtlOverlay_Widget_AppCompat_PopupMenuItem_Shortcut=0x7f0f00da;
    public static final int RtlOverlay_Widget_AppCompat_PopupMenuItem_SubmenuArrow=0x7f0f00db;
    public static final int RtlOverlay_Widget_AppCompat_PopupMenuItem_Text=0x7f0f00dc;
    public static final int RtlOverlay_Widget_AppCompat_PopupMenuItem_Title=0x7f0f00dd;
    public static final int RtlOverlay_Widget_AppCompat_Search_DropDown=0x7f0f00de;
    public static final int RtlOverlay_Widget_AppCompat_Search_DropDown_Icon1=0x7f0f00df;
    public static final int RtlOverlay_Widget_AppCompat_Search_DropDown_Icon2=0x7f0f00e0;
    public static final int RtlOverlay_Widget_AppCompat_Search_DropDown_Query=0x7f0f00e1;
    public static final int RtlOverlay_Widget_AppCompat_Search_DropDown_Text=0x7f0f00e2;
    public static final int RtlOverlay_Widget_AppCompat_SearchView_MagIcon=0x7f0f00e3;
    public static final int RtlUnderlay_Widget_AppCompat_ActionButton=0x7f0f00e4;
    public static final int RtlUnderlay_Widget_AppCompat_ActionButton_Overflow=0x7f0f00e5;
    public static final int TextAppearance_AppCompat=0x7f0f00e6;
    public static final int TextAppearance_AppCompat_Body1=0x7f0f00e7;
    public static final int TextAppearance_AppCompat_Body2=0x7f0f00e8;
    public static final int TextAppearance_AppCompat_Button=0x7f0f00e9;
    public static final int TextAppearance_AppCompat_Caption=0x7f0f00ea;
    public static final int TextAppearance_AppCompat_Display1=0x7f0f00eb;
    public static final int TextAppearance_AppCompat_Display2=0x7f0f00ec;
    public static final int TextAppearance_AppCompat_Display3=0x7f0f00ed;
    public static final int TextAppearance_AppCompat_Display4=0x7f0f00ee;
    public static final int TextAppearance_AppCompat_Headline=0x7f0f00ef;
    public static final int TextAppearance_AppCompat_Inverse=0x7f0f00f0;
    public static final int TextAppearance_AppCompat_Large=0x7f0f00f1;
    public static final int TextAppearance_AppCompat_Large_Inverse=0x7f0f00f2;
    public static final int TextAppearance_AppCompat_Light_SearchResult_Subtitle=0x7f0f00f3;
    public static final int TextAppearance_AppCompat_Light_SearchResult_Title=0x7f0f00f4;
    public static final int TextAppearance_AppCompat_Light_Widget_PopupMenu_Large=0x7f0f00f5;
    public static final int TextAppearance_AppCompat_Light_Widget_PopupMenu_Small=0x7f0f00f6;
    public static final int TextAppearance_AppCompat_Medium=0x7f0f00f7;
    public static final int TextAppearance_AppCompat_Medium_Inverse=0x7f0f00f8;
    public static final int TextAppearance_AppCompat_Menu=0x7f0f00f9;
    public static final int TextAppearance_AppCompat_SearchResult_Subtitle=0x7f0f00fa;
    public static final int TextAppearance_AppCompat_SearchResult_Title=0x7f0f00fb;
    public static final int TextAppearance_AppCompat_Small=0x7f0f00fc;
    public static final int TextAppearance_AppCompat_Small_Inverse=0x7f0f00fd;
    public static final int TextAppearance_AppCompat_Subhead=0x7f0f00fe;
    public static final int TextAppearance_AppCompat_Subhead_Inverse=0x7f0f00ff;
    public static final int TextAppearance_AppCompat_Title=0x7f0f0100;
    public static final int TextAppearance_AppCompat_Title_Inverse=0x7f0f0101;
    public static final int TextAppearance_AppCompat_Tooltip=0x7f0f0102;
    public static final int TextAppearance_AppCompat_Widget_ActionBar_Menu=0x7f0f0103;
    public static final int TextAppearance_AppCompat_Widget_ActionBar_Subtitle=0x7f0f0104;
    public static final int TextAppearance_AppCompat_Widget_ActionBar_Subtitle_Inverse=0x7f0f0105;
    public static final int TextAppearance_AppCompat_Widget_ActionBar_Title=0x7f0f0106;
    public static final int TextAppearance_AppCompat_Widget_ActionBar_Title_Inverse=0x7f0f0107;
    public static final int TextAppearance_AppCompat_Widget_ActionMode_Subtitle=0x7f0f0108;
    public static final int TextAppearance_AppCompat_Widget_ActionMode_Subtitle_Inverse=0x7f0f0109;
    public static final int TextAppearance_AppCompat_Widget_ActionMode_Title=0x7f0f010a;
    public static final int TextAppearance_AppCompat_Widget_ActionMode_Title_Inverse=0x7f0f010b;
    public static final int TextAppearance_AppCompat_Widget_Button=0x7f0f010c;
    public static final int TextAppearance_AppCompat_Widget_Button_Borderless_Colored=0x7f0f010d;
    public static final int TextAppearance_AppCompat_Widget_Button_Colored=0x7f0f010e;
    public static final int TextAppearance_AppCompat_Widget_Button_Inverse=0x7f0f010f;
    public static final int TextAppearance_AppCompat_Widget_DropDownItem=0x7f0f0110;
    public static final int TextAppearance_AppCompat_Widget_PopupMenu_Header=0x7f0f0111;
    public static final int TextAppearance_AppCompat_Widget_PopupMenu_Large=0x7f0f0112;
    public static final int TextAppearance_AppCompat_Widget_PopupMenu_Small=0x7f0f0113;
    public static final int TextAppearance_AppCompat_Widget_Switch=0x7f0f0114;
    public static final int TextAppearance_AppCompat_Widget_TextView_SpinnerItem=0x7f0f0115;
    public static final int TextAppearance_Compat_Notification=0x7f0f0116;
    public static final int TextAppearance_Compat_Notification_Info=0x7f0f0117;
    public static final int TextAppearance_Compat_Notification_Line2=0x7f0f0118;
    public static final int TextAppearance_Compat_Notification_Time=0x7f0f0119;
    public static final int TextAppearance_Compat_Notification_Title=0x7f0f011a;
    public static final int TextAppearance_Design_CollapsingToolbar_Expanded=0x7f0f011b;
    public static final int TextAppearance_Design_Counter=0x7f0f011c;
    public static final int TextAppearance_Design_Counter_Overflow=0x7f0f011d;
    public static final int TextAppearance_Design_Error=0x7f0f011e;
    public static final int TextAppearance_Design_HelperText=0x7f0f011f;
    public static final int TextAppearance_Design_Hint=0x7f0f0120;
    public static final int TextAppearance_Design_Snackbar_Message=0x7f0f0121;
    public static final int TextAppearance_Design_Tab=0x7f0f0122;
    public static final int TextAppearance_MaterialComponents_Body1=0x7f0f0123;
    public static final int TextAppearance_MaterialComponents_Body2=0x7f0f0124;
    public static final int TextAppearance_MaterialComponents_Button=0x7f0f0125;
    public static final int TextAppearance_MaterialComponents_Caption=0x7f0f0126;
    public static final int TextAppearance_MaterialComponents_Chip=0x7f0f0127;
    public static final int TextAppearance_MaterialComponents_Headline1=0x7f0f0128;
    public static final int TextAppearance_MaterialComponents_Headline2=0x7f0f0129;
    public static final int TextAppearance_MaterialComponents_Headline3=0x7f0f012a;
    public static final int TextAppearance_MaterialComponents_Headline4=0x7f0f012b;
    public static final int TextAppearance_MaterialComponents_Headline5=0x7f0f012c;
    public static final int TextAppearance_MaterialComponents_Headline6=0x7f0f012d;
    public static final int TextAppearance_MaterialComponents_Overline=0x7f0f012e;
    public static final int TextAppearance_MaterialComponents_Subtitle1=0x7f0f012f;
    public static final int TextAppearance_MaterialComponents_Subtitle2=0x7f0f0130;
    public static final int TextAppearance_MaterialComponents_Tab=0x7f0f0131;
    public static final int TextAppearance_Widget_AppCompat_ExpandedMenu_Item=0x7f0f0132;
    public static final int TextAppearance_Widget_AppCompat_Toolbar_Subtitle=0x7f0f0133;
    public static final int TextAppearance_Widget_AppCompat_Toolbar_Title=0x7f0f0134;
    public static final int Theme_AppCompat=0x7f0f0135;
    public static final int Theme_AppCompat_CompactMenu=0x7f0f0136;
    public static final int Theme_AppCompat_DayNight=0x7f0f0137;
    public static final int Theme_AppCompat_DayNight_DarkActionBar=0x7f0f0138;
    public static final int Theme_AppCompat_DayNight_Dialog=0x7f0f0139;
    public static final int Theme_AppCompat_DayNight_Dialog_Alert=0x7f0f013a;
    public static final int Theme_AppCompat_DayNight_Dialog_MinWidth=0x7f0f013b;
    public static final int Theme_AppCompat_DayNight_DialogWhenLarge=0x7f0f013c;
    public static final int Theme_AppCompat_DayNight_NoActionBar=0x7f0f013d;
    public static final int Theme_AppCompat_Dialog=0x7f0f013e;
    public static final int Theme_AppCompat_Dialog_Alert=0x7f0f013f;
    public static final int Theme_AppCompat_Dialog_MinWidth=0x7f0f0140;
    public static final int Theme_AppCompat_DialogWhenLarge=0x7f0f0141;
    public static final int Theme_AppCompat_Light=0x7f0f0142;
    public static final int Theme_AppCompat_Light_DarkActionBar=0x7f0f0143;
    public static final int Theme_AppCompat_Light_Dialog=0x7f0f0144;
    public static final int Theme_AppCompat_Light_Dialog_Alert=0x7f0f0145;
    public static final int Theme_AppCompat_Light_Dialog_MinWidth=0x7f0f0146;
    public static final int Theme_AppCompat_Light_DialogWhenLarge=0x7f0f0147;
    public static final int Theme_AppCompat_Light_NoActionBar=0x7f0f0148;
    public static final int Theme_AppCompat_NoActionBar=0x7f0f0149;
    public static final int Theme_Design=0x7f0f014a;
    public static final int Theme_Design_BottomSheetDialog=0x7f0f014b;
    public static final int Theme_Design_Light=0x7f0f014c;
    public static final int Theme_Design_Light_BottomSheetDialog=0x7f0f014d;
    public static final int Theme_Design_Light_NoActionBar=0x7f0f014e;
    public static final int Theme_Design_NoActionBar=0x7f0f014f;
    public static final int Theme_MaterialComponents=0x7f0f0150;
    public static final int Theme_MaterialComponents_BottomSheetDialog=0x7f0f0151;
    public static final int Theme_MaterialComponents_Bridge=0x7f0f0152;
    public static final int Theme_MaterialComponents_CompactMenu=0x7f0f0153;
    public static final int Theme_MaterialComponents_Dialog=0x7f0f0154;
    public static final int Theme_MaterialComponents_Dialog_Alert=0x7f0f0155;
    public static final int Theme_MaterialComponents_Dialog_MinWidth=0x7f0f0156;
    public static final int Theme_MaterialComponents_DialogWhenLarge=0x7f0f0157;
    public static final int Theme_MaterialComponents_Light=0x7f0f0158;
    public static final int Theme_MaterialComponents_Light_BottomSheetDialog=0x7f0f0159;
    public static final int Theme_MaterialComponents_Light_Bridge=0x7f0f015a;
    public static final int Theme_MaterialComponents_Light_DarkActionBar=0x7f0f015b;
    public static final int Theme_MaterialComponents_Light_DarkActionBar_Bridge=0x7f0f015c;
    public static final int Theme_MaterialComponents_Light_Dialog=0x7f0f015d;
    public static final int Theme_MaterialComponents_Light_Dialog_Alert=0x7f0f015e;
    public static final int Theme_MaterialComponents_Light_Dialog_MinWidth=0x7f0f015f;
    public static final int Theme_MaterialComponents_Light_DialogWhenLarge=0x7f0f0160;
    public static final int Theme_MaterialComponents_Light_NoActionBar=0x7f0f0161;
    public static final int Theme_MaterialComponents_Light_NoActionBar_Bridge=0x7f0f0162;
    public static final int Theme_MaterialComponents_NoActionBar=0x7f0f0163;
    public static final int Theme_MaterialComponents_NoActionBar_Bridge=0x7f0f0164;
    public static final int ThemeOverlay_AppCompat=0x7f0f0165;
    public static final int ThemeOverlay_AppCompat_ActionBar=0x7f0f0166;
    public static final int ThemeOverlay_AppCompat_Dark=0x7f0f0167;
    public static final int ThemeOverlay_AppCompat_Dark_ActionBar=0x7f0f0168;
    public static final int ThemeOverlay_AppCompat_Dialog=0x7f0f0169;
    public static final int ThemeOverlay_AppCompat_Dialog_Alert=0x7f0f016a;
    public static final int ThemeOverlay_AppCompat_Light=0x7f0f016b;
    public static final int ThemeOverlay_MaterialComponents=0x7f0f016c;
    public static final int ThemeOverlay_MaterialComponents_ActionBar=0x7f0f016d;
    public static final int ThemeOverlay_MaterialComponents_Dark=0x7f0f016e;
    public static final int ThemeOverlay_MaterialComponents_Dark_ActionBar=0x7f0f016f;
    public static final int ThemeOverlay_MaterialComponents_Dialog=0x7f0f0170;
    public static final int ThemeOverlay_MaterialComponents_Dialog_Alert=0x7f0f0171;
    public static final int ThemeOverlay_MaterialComponents_Light=0x7f0f0172;
    public static final int ThemeOverlay_MaterialComponents_TextInputEditText=0x7f0f0173;
    public static final int ThemeOverlay_MaterialComponents_TextInputEditText_FilledBox=0x7f0f0174;
    public static final int ThemeOverlay_MaterialComponents_TextInputEditText_FilledBox_Dense=0x7f0f0175;
    public static final int ThemeOverlay_MaterialComponents_TextInputEditText_OutlinedBox=0x7f0f0176;
    public static final int ThemeOverlay_MaterialComponents_TextInputEditText_OutlinedBox_Dense=0x7f0f0177;
    public static final int Widget_AppCompat_ActionBar=0x7f0f0178;
    public static final int Widget_AppCompat_ActionBar_Solid=0x7f0f0179;
    public static final int Widget_AppCompat_ActionBar_TabBar=0x7f0f017a;
    public static final int Widget_AppCompat_ActionBar_TabText=0x7f0f017b;
    public static final int Widget_AppCompat_ActionBar_TabView=0x7f0f017c;
    public static final int Widget_AppCompat_ActionButton=0x7f0f017d;
    public static final int Widget_AppCompat_ActionButton_CloseMode=0x7f0f017e;
    public static final int Widget_AppCompat_ActionButton_Overflow=0x7f0f017f;
    public static final int Widget_AppCompat_ActionMode=0x7f0f0180;
    public static final int Widget_AppCompat_ActivityChooserView=0x7f0f0181;
    public static final int Widget_AppCompat_AutoCompleteTextView=0x7f0f0182;
    public static final int Widget_AppCompat_Button=0x7f0f0183;
    public static final int Widget_AppCompat_Button_Borderless=0x7f0f0184;
    public static final int Widget_AppCompat_Button_Borderless_Colored=0x7f0f0185;
    public static final int Widget_AppCompat_Button_ButtonBar_AlertDialog=0x7f0f0186;
    public static final int Widget_AppCompat_Button_Colored=0x7f0f0187;
    public static final int Widget_AppCompat_Button_Small=0x7f0f0188;
    public static final int Widget_AppCompat_ButtonBar=0x7f0f0189;
    public static final int Widget_AppCompat_ButtonBar_AlertDialog=0x7f0f018a;
    public static final int Widget_AppCompat_CompoundButton_CheckBox=0x7f0f018b;
    public static final int Widget_AppCompat_CompoundButton_RadioButton=0x7f0f018c;
    public static final int Widget_AppCompat_CompoundButton_Switch=0x7f0f018d;
    public static final int Widget_AppCompat_DrawerArrowToggle=0x7f0f018e;
    public static final int Widget_AppCompat_DropDownItem_Spinner=0x7f0f018f;
    public static final int Widget_AppCompat_EditText=0x7f0f0190;
    public static final int Widget_AppCompat_ImageButton=0x7f0f0191;
    public static final int Widget_AppCompat_Light_ActionBar=0x7f0f0192;
    public static final int Widget_AppCompat_Light_ActionBar_Solid=0x7f0f0193;
    public static final int Widget_AppCompat_Light_ActionBar_Solid_Inverse=0x7f0f0194;
    public static final int Widget_AppCompat_Light_ActionBar_TabBar=0x7f0f0195;
    public static final int Widget_AppCompat_Light_ActionBar_TabBar_Inverse=0x7f0f0196;
    public static final int Widget_AppCompat_Light_ActionBar_TabText=0x7f0f0197;
    public static final int Widget_AppCompat_Light_ActionBar_TabText_Inverse=0x7f0f0198;
    public static final int Widget_AppCompat_Light_ActionBar_TabView=0x7f0f0199;
    public static final int Widget_AppCompat_Light_ActionBar_TabView_Inverse=0x7f0f019a;
    public static final int Widget_AppCompat_Light_ActionButton=0x7f0f019b;
    public static final int Widget_AppCompat_Light_ActionButton_CloseMode=0x7f0f019c;
    public static final int Widget_AppCompat_Light_ActionButton_Overflow=0x7f0f019d;
    public static final int Widget_AppCompat_Light_ActionMode_Inverse=0x7f0f019e;
    public static final int Widget_AppCompat_Light_ActivityChooserView=0x7f0f019f;
    public static final int Widget_AppCompat_Light_AutoCompleteTextView=0x7f0f01a0;
    public static final int Widget_AppCompat_Light_DropDownItem_Spinner=0x7f0f01a1;
    public static final int Widget_AppCompat_Light_ListPopupWindow=0x7f0f01a2;
    public static final int Widget_AppCompat_Light_ListView_DropDown=0x7f0f01a3;
    public static final int Widget_AppCompat_Light_PopupMenu=0x7f0f01a4;
    public static final int Widget_AppCompat_Light_PopupMenu_Overflow=0x7f0f01a5;
    public static final int Widget_AppCompat_Light_SearchView=0x7f0f01a6;
    public static final int Widget_AppCompat_Light_Spinner_DropDown_ActionBar=0x7f0f01a7;
    public static final int Widget_AppCompat_ListMenuView=0x7f0f01a8;
    public static final int Widget_AppCompat_ListPopupWindow=0x7f0f01a9;
    public static final int Widget_AppCompat_ListView=0x7f0f01aa;
    public static final int Widget_AppCompat_ListView_DropDown=0x7f0f01ab;
    public static final int Widget_AppCompat_ListView_Menu=0x7f0f01ac;
    public static final int Widget_AppCompat_PopupMenu=0x7f0f01ad;
    public static final int Widget_AppCompat_PopupMenu_Overflow=0x7f0f01ae;
    public static final int Widget_AppCompat_PopupWindow=0x7f0f01af;
    public static final int Widget_AppCompat_ProgressBar=0x7f0f01b0;
    public static final int Widget_AppCompat_ProgressBar_Horizontal=0x7f0f01b1;
    public static final int Widget_AppCompat_RatingBar=0x7f0f01b2;
    public static final int Widget_AppCompat_RatingBar_Indicator=0x7f0f01b3;
    public static final int Widget_AppCompat_RatingBar_Small=0x7f0f01b4;
    public static final int Widget_AppCompat_SearchView=0x7f0f01b5;
    public static final int Widget_AppCompat_SearchView_ActionBar=0x7f0f01b6;
    public static final int Widget_AppCompat_SeekBar=0x7f0f01b7;
    public static final int Widget_AppCompat_SeekBar_Discrete=0x7f0f01b8;
    public static final int Widget_AppCompat_Spinner=0x7f0f01b9;
    public static final int Widget_AppCompat_Spinner_DropDown=0x7f0f01ba;
    public static final int Widget_AppCompat_Spinner_DropDown_ActionBar=0x7f0f01bb;
    public static final int Widget_AppCompat_Spinner_Underlined=0x7f0f01bc;
    public static final int Widget_AppCompat_TextView_SpinnerItem=0x7f0f01bd;
    public static final int Widget_AppCompat_Toolbar=0x7f0f01be;
    public static final int Widget_AppCompat_Toolbar_Button_Navigation=0x7f0f01bf;
    public static final int Widget_Compat_NotificationActionContainer=0x7f0f01c0;
    public static final int Widget_Compat_NotificationActionText=0x7f0f01c1;
    public static final int Widget_Design_AppBarLayout=0x7f0f01c2;
    public static final int Widget_Design_BottomNavigationView=0x7f0f01c3;
    public static final int Widget_Design_BottomSheet_Modal=0x7f0f01c4;
    public static final int Widget_Design_CollapsingToolbar=0x7f0f01c5;
    public static final int Widget_Design_FloatingActionButton=0x7f0f01c6;
    public static final int Widget_Design_NavigationView=0x7f0f01c7;
    public static final int Widget_Design_ScrimInsetsFrameLayout=0x7f0f01c8;
    public static final int Widget_Design_Snackbar=0x7f0f01c9;
    public static final int Widget_Design_TabLayout=0x7f0f01ca;
    public static final int Widget_Design_TextInputLayout=0x7f0f01cb;
    public static final int Widget_MaterialComponents_BottomAppBar=0x7f0f01cc;
    public static final int Widget_MaterialComponents_BottomAppBar_Colored=0x7f0f01cd;
    public static final int Widget_MaterialComponents_BottomNavigationView=0x7f0f01ce;
    public static final int Widget_MaterialComponents_BottomNavigationView_Colored=0x7f0f01cf;
    public static final int Widget_MaterialComponents_BottomSheet_Modal=0x7f0f01d0;
    public static final int Widget_MaterialComponents_Button=0x7f0f01d1;
    public static final int Widget_MaterialComponents_Button_Icon=0x7f0f01d2;
    public static final int Widget_MaterialComponents_Button_OutlinedButton=0x7f0f01d3;
    public static final int Widget_MaterialComponents_Button_OutlinedButton_Icon=0x7f0f01d4;
    public static final int Widget_MaterialComponents_Button_TextButton=0x7f0f01d5;
    public static final int Widget_MaterialComponents_Button_TextButton_Dialog=0x7f0f01d6;
    public static final int Widget_MaterialComponents_Button_TextButton_Dialog_Icon=0x7f0f01d7;
    public static final int Widget_MaterialComponents_Button_TextButton_Icon=0x7f0f01d8;
    public static final int Widget_MaterialComponents_Button_UnelevatedButton=0x7f0f01d9;
    public static final int Widget_MaterialComponents_Button_UnelevatedButton_Icon=0x7f0f01da;
    public static final int Widget_MaterialComponents_CardView=0x7f0f01db;
    public static final int Widget_MaterialComponents_Chip_Action=0x7f0f01dc;
    public static final int Widget_MaterialComponents_Chip_Choice=0x7f0f01dd;
    public static final int Widget_MaterialComponents_Chip_Entry=0x7f0f01de;
    public static final int Widget_MaterialComponents_Chip_Filter=0x7f0f01df;
    public static final int Widget_MaterialComponents_ChipGroup=0x7f0f01e0;
    public static final int Widget_MaterialComponents_FloatingActionButton=0x7f0f01e1;
    public static final int Widget_MaterialComponents_NavigationView=0x7f0f01e2;
    public static final int Widget_MaterialComponents_Snackbar=0x7f0f01e3;
    public static final int Widget_MaterialComponents_Snackbar_FullWidth=0x7f0f01e4;
    public static final int Widget_MaterialComponents_TabLayout=0x7f0f01e5;
    public static final int Widget_MaterialComponents_TabLayout_Colored=0x7f0f01e6;
    public static final int Widget_MaterialComponents_TextInputEditText_FilledBox=0x7f0f01e7;
    public static final int Widget_MaterialComponents_TextInputEditText_FilledBox_Dense=0x7f0f01e8;
    public static final int Widget_MaterialComponents_TextInputEditText_OutlinedBox=0x7f0f01e9;
    public static final int Widget_MaterialComponents_TextInputEditText_OutlinedBox_Dense=0x7f0f01ea;
    public static final int Widget_MaterialComponents_TextInputLayout_FilledBox=0x7f0f01eb;
    public static final int Widget_MaterialComponents_TextInputLayout_FilledBox_Dense=0x7f0f01ec;
    public static final int Widget_MaterialComponents_TextInputLayout_OutlinedBox=0x7f0f01ed;
    public static final int Widget_MaterialComponents_TextInputLayout_OutlinedBox_Dense=0x7f0f01ee;
    public static final int Widget_MaterialComponents_Toolbar=0x7f0f01ef;
    public static final int Widget_Support_CoordinatorLayout=0x7f0f01f0;
  }
  public static final class styleable {
    /**
     * Attributes that can be used with a ActionBar.
     * <p>Includes the following attributes:</p>
     * <table>
     * <colgroup align="left" />
     * <colgroup align="left" />
     * <tr><th>Attribute</th><th>Description</th></tr>
     * <tr><td><code>{@link #ActionBar_background com.example.myapplication:background}</code></td><td></td></tr>
     * <tr><td><code>{@link #ActionBar_backgroundSplit com.example.myapplication:backgroundSplit}</code></td><td></td></tr>
     * <tr><td><code>{@link #ActionBar_backgroundStacked com.example.myapplication:backgroundStacked}</code></td><td></td></tr>
     * <tr><td><code>{@link #ActionBar_contentInsetEnd com.example.myapplication:contentInsetEnd}</code></td><td></td></tr>
     * <tr><td><code>{@link #ActionBar_contentInsetEndWithActions com.example.myapplication:contentInsetEndWithActions}</code></td><td></td></tr>
     * <tr><td><code>{@link #ActionBar_contentInsetLeft com.example.myapplication:contentInsetLeft}</code></td><td></td></tr>
     * <tr><td><code>{@link #ActionBar_contentInsetRight com.example.myapplication:contentInsetRight}</code></td><td></td></tr>
     * <tr><td><code>{@link #ActionBar_contentInsetStart com.example.myapplication:contentInsetStart}</code></td><td></td></tr>
     * <tr><td><code>{@link #ActionBar_contentInsetStartWithNavigation com.example.myapplication:contentInsetStartWithNavigation}</code></td><td></td></tr>
     * <tr><td><code>{@link #ActionBar_customNavigationLayout com.example.myapplication:customNavigationLayout}</code></td><td></td></tr>
     * <tr><td><code>{@link #ActionBar_displayOptions com.example.myapplication:displayOptions}</code></td><td></td></tr>
     * <tr><td><code>{@link #ActionBar_divider com.example.myapplication:divider}</code></td><td></td></tr>
     * <tr><td><code>{@link #ActionBar_elevation com.example.myapplication:elevation}</code></td><td></td></tr>
     * <tr><td><code>{@link #ActionBar_height com.example.myapplication:height}</code></td><td></td></tr>
     * <tr><td><code>{@link #ActionBar_hideOnContentScroll com.example.myapplication:hideOnContentScroll}</code></td><td></td></tr>
     * <tr><td><code>{@link #ActionBar_homeAsUpIndicator com.example.myapplication:homeAsUpIndicator}</code></td><td></td></tr>
     * <tr><td><code>{@link #ActionBar_homeLayout com.example.myapplication:homeLayout}</code></td><td></td></tr>
     * <tr><td><code>{@link #ActionBar_icon com.example.myapplication:icon}</code></td><td></td></tr>
     * <tr><td><code>{@link #ActionBar_indeterminateProgressStyle com.example.myapplication:indeterminateProgressStyle}</code></td><td></td></tr>
     * <tr><td><code>{@link #ActionBar_itemPadding com.example.myapplication:itemPadding}</code></td><td></td></tr>
     * <tr><td><code>{@link #ActionBar_logo com.example.myapplication:logo}</code></td><td></td></tr>
     * <tr><td><code>{@link #ActionBar_navigationMode com.example.myapplication:navigationMode}</code></td><td></td></tr>
     * <tr><td><code>{@link #ActionBar_popupTheme com.example.myapplication:popupTheme}</code></td><td></td></tr>
     * <tr><td><code>{@link #ActionBar_progressBarPadding com.example.myapplication:progressBarPadding}</code></td><td></td></tr>
     * <tr><td><code>{@link #ActionBar_progressBarStyle com.example.myapplication:progressBarStyle}</code></td><td></td></tr>
     * <tr><td><code>{@link #ActionBar_subtitle com.example.myapplication:subtitle}</code></td><td></td></tr>
     * <tr><td><code>{@link #ActionBar_subtitleTextStyle com.example.myapplication:subtitleTextStyle}</code></td><td></td></tr>
     * <tr><td><code>{@link #ActionBar_title com.example.myapplication:title}</code></td><td></td></tr>
     * <tr><td><code>{@link #ActionBar_titleTextStyle com.example.myapplication:titleTextStyle}</code></td><td></td></tr>
     * </table>
     * @see #ActionBar_background
     * @see #ActionBar_backgroundSplit
     * @see #ActionBar_backgroundStacked
     * @see #ActionBar_contentInsetEnd
     * @see #ActionBar_contentInsetEndWithActions
     * @see #ActionBar_contentInsetLeft
     * @see #ActionBar_contentInsetRight
     * @see #ActionBar_contentInsetStart
     * @see #ActionBar_contentInsetStartWithNavigation
     * @see #ActionBar_customNavigationLayout
     * @see #ActionBar_displayOptions
     * @see #ActionBar_divider
     * @see #ActionBar_elevation
     * @see #ActionBar_height
     * @see #ActionBar_hideOnContentScroll
     * @see #ActionBar_homeAsUpIndicator
     * @see #ActionBar_homeLayout
     * @see #ActionBar_icon
     * @see #ActionBar_indeterminateProgressStyle
     * @see #ActionBar_itemPadding
     * @see #ActionBar_logo
     * @see #ActionBar_navigationMode
     * @see #ActionBar_popupTheme
     * @see #ActionBar_progressBarPadding
     * @see #ActionBar_progressBarStyle
     * @see #ActionBar_subtitle
     * @see #ActionBar_subtitleTextStyle
     * @see #ActionBar_title
     * @see #ActionBar_titleTextStyle
     */
    public static final int[] ActionBar={
      0x7f030031, 0x7f030032, 0x7f030033, 0x7f030097, 
      0x7f030098, 0x7f030099, 0x7f03009a, 0x7f03009b, 
      0x7f03009c, 0x7f0300aa, 0x7f0300af, 0x7f0300b0, 
      0x7f0300bb, 0x7f0300e6, 0x7f0300eb, 0x7f0300f0, 
      0x7f0300f1, 0x7f0300f3, 0x7f0300fd, 0x7f030107, 
      0x7f03015c, 0x7f030168, 0x7f030179, 0x7f03017d, 
      0x7f03017e, 0x7f0301ac, 0x7f0301af, 0x7f0301f4, 
      0x7f0301fe
    };
    /**
     * <p>This symbol is the offset where the {@link com.example.myapplication.R.attr#background}
     * attribute's value can be found in the {@link #ActionBar} array.
     *
     * <p>May be a reference to another resource, in the form
     * "<code>@[+][<i>package</i>:]<i>type</i>/<i>name</i></code>" or a theme
     * attribute in the form
     * "<code>?[<i>package</i>:]<i>type</i>/<i>name</i></code>".
     *
     * @attr name com.example.myapplication:background
     */
    public static final int ActionBar_background=0;
    /**
     * <p>This symbol is the offset where the {@link com.example.myapplication.R.attr#backgroundSplit}
     * attribute's value can be found in the {@link #ActionBar} array.
     *
     * <p>May be a reference to another resource, in the form
     * "<code>@[+][<i>package</i>:]<i>type</i>/<i>name</i></code>" or a theme
     * attribute in the form
     * "<code>?[<i>package</i>:]<i>type</i>/<i>name</i></code>".
     * <p>May be a color value, in the form of "<code>#<i>rgb</i></code>",
     * "<code>#<i>argb</i></code>", "<code>#<i>rrggbb</i></code>", or
     * "<code>#<i>aarrggbb</i></code>".
     *
     * @attr name com.example.myapplication:backgroundSplit
     */
    public static final int ActionBar_backgroundSplit=1;
    /**
     * <p>This symbol is the offset where the {@link com.example.myapplication.R.attr#backgroundStacked}
     * attribute's value can be found in the {@link #ActionBar} array.
     *
     * <p>May be a reference to another resource, in the form
     * "<code>@[+][<i>package</i>:]<i>type</i>/<i>name</i></code>" or a theme
     * attribute in the form
     * "<code>?[<i>package</i>:]<i>type</i>/<i>name</i></code>".
     * <p>May be a color value, in the form of "<code>#<i>rgb</i></code>",
     * "<code>#<i>argb</i></code>", "<code>#<i>rrggbb</i></code>", or
     * "<code>#<i>aarrggbb</i></code>".
     *
     * @attr name com.example.myapplication:backgroundStacked
     */
    public static final int ActionBar_backgroundStacked=2;
    /**
     * <p>This symbol is the offset where the {@link com.example.myapplication.R.attr#contentInsetEnd}
     * attribute's value can be found in the {@link #ActionBar} array.
     *
     * <p>May be a dimension value, which is a floating point number appended with a
     * unit such as "<code>14.5sp</code>".
     * Available units are: px (pixels), dp (density-independent pixels),
     * sp (scaled pixels based on preferred font size), in (inches), and
     * mm (millimeters).
     *
     * @attr name com.example.myapplication:contentInsetEnd
     */
    public static final int ActionBar_contentInsetEnd=3;
    /**
     * <p>This symbol is the offset where the {@link com.example.myapplication.R.attr#contentInsetEndWithActions}
     * attribute's value can be found in the {@link #ActionBar} array.
     *
     * <p>May be a dimension value, which is a floating point number appended with a
     * unit such as "<code>14.5sp</code>".
     * Available units are: px (pixels), dp (density-independent pixels),
     * sp (scaled pixels based on preferred font size), in (inches), and
     * mm (millimeters).
     *
     * @attr name com.example.myapplication:contentInsetEndWithActions
     */
    public static final int ActionBar_contentInsetEndWithActions=4;
    /**
     * <p>This symbol is the offset where the {@link com.example.myapplication.R.attr#contentInsetLeft}
     * attribute's value can be found in the {@link #ActionBar} array.
     *
     * <p>May be a dimension value, which is a floating point number appended with a
     * unit such as "<code>14.5sp</code>".
     * Available units are: px (pixels), dp (density-independent pixels),
     * sp (scaled pixels based on preferred font size), in (inches), and
     * mm (millimeters).
     *
     * @attr name com.example.myapplication:contentInsetLeft
     */
    public static final int ActionBar_contentInsetLeft=5;
    /**
     * <p>This symbol is the offset where the {@link com.example.myapplication.R.attr#contentInsetRight}
     * attribute's value can be found in the {@link #ActionBar} array.
     *
     * <p>May be a dimension value, which is a floating point number appended with a
     * unit such as "<code>14.5sp</code>".
     * Available units are: px (pixels), dp (density-independent pixels),
     * sp (scaled pixels based on preferred font size), in (inches), and
     * mm (millimeters).
     *
     * @attr name com.example.myapplication:contentInsetRight
     */
    public static final int ActionBar_contentInsetRight=6;
    /**
     * <p>This symbol is the offset where the {@link com.example.myapplication.R.attr#contentInsetStart}
     * attribute's value can be found in the {@link #ActionBar} array.
     *
     * <p>May be a dimension value, which is a floating point number appended with a
     * unit such as "<code>14.5sp</code>".
     * Available units are: px (pixels), dp (density-independent pixels),
     * sp (scaled pixels based on preferred font size), in (inches), and
     * mm (millimeters).
     *
     * @attr name com.example.myapplication:contentInsetStart
     */
    public static final int ActionBar_contentInsetStart=7;
    /**
     * <p>This symbol is the offset where the {@link com.example.myapplication.R.attr#contentInsetStartWithNavigation}
     * attribute's value can be found in the {@link #ActionBar} array.
     *
     * <p>May be a dimension value, which is a floating point number appended with a
     * unit such as "<code>14.5sp</code>".
     * Available units are: px (pixels), dp (density-independent pixels),
     * sp (scaled pixels based on preferred font size), in (inches), and
     * mm (millimeters).
     *
     * @attr name com.example.myapplication:contentInsetStartWithNavigation
     */
    public static final int ActionBar_contentInsetStartWithNavigation=8;
    /**
     * <p>This symbol is the offset where the {@link com.example.myapplication.R.attr#customNavigationLayout}
     * attribute's value can be found in the {@link #ActionBar} array.
     *
     * <p>May be a reference to another resource, in the form
     * "<code>@[+][<i>package</i>:]<i>type</i>/<i>name</i></code>" or a theme
     * attribute in the form
     * "<code>?[<i>package</i>:]<i>type</i>/<i>name</i></code>".
     *
     * @attr name com.example.myapplication:customNavigationLayout
     */
    public static final int ActionBar_customNavigationLayout=9;
    /**
     * <p>This symbol is the offset where the {@link com.example.myapplication.R.attr#displayOptions}
     * attribute's value can be found in the {@link #ActionBar} array.
     *
     * <p>Must be one or more (separated by '|') of the following constant values.</p>
     * <table>
     * <colgroup align="left" />
     * <colgroup align="left" />
     * <colgroup align="left" />
     * <tr><th>Constant</th><th>Value</th><th>Description</th></tr>
     * <tr><td>disableHome</td><td>20</td><td></td></tr>
     * <tr><td>homeAsUp</td><td>4</td><td></td></tr>
     * <tr><td>none</td><td>0</td><td></td></tr>
     * <tr><td>showCustom</td><td>10</td><td></td></tr>
     * <tr><td>showHome</td><td>2</td><td></td></tr>
     * <tr><td>showTitle</td><td>8</td><td></td></tr>
     * <tr><td>useLogo</td><td>1</td><td></td></tr>
     * </table>
     *
     * @attr name com.example.myapplication:displayOptions
     */
    public static final int ActionBar_displayOptions=10;
    /**
     * <p>This symbol is the offset where the {@link com.example.myapplication.R.attr#divider}
     * attribute's value can be found in the {@link #ActionBar} array.
     *
     * <p>May be a reference to another resource, in the form
     * "<code>@[+][<i>package</i>:]<i>type</i>/<i>name</i></code>" or a theme
     * attribute in the form
     * "<code>?[<i>package</i>:]<i>type</i>/<i>name</i></code>".
     *
     * @attr name com.example.myapplication:divider
     */
    public static final int ActionBar_divider=11;
    /**
     * <p>This symbol is the offset where the {@link com.example.myapplication.R.attr#elevation}
     * attribute's value can be found in the {@link #ActionBar} array.
     *
     * <p>May be a dimension value, which is a floating point number appended with a
     * unit such as "<code>14.5sp</code>".
     * Available units are: px (pixels), dp (density-independent pixels),
     * sp (scaled pixels based on preferred font size), in (inches), and
     * mm (millimeters).
     *
     * @attr name com.example.myapplication:elevation
     */
    public static final int ActionBar_elevation=12;
    /**
     * <p>This symbol is the offset where the {@link com.example.myapplication.R.attr#height}
     * attribute's value can be found in the {@link #ActionBar} array.
     *
     * <p>May be a dimension value, which is a floating point number appended with a
     * unit such as "<code>14.5sp</code>".
     * Available units are: px (pixels), dp (density-independent pixels),
     * sp (scaled pixels based on preferred font size), in (inches), and
     * mm (millimeters).
     *
     * @attr name com.example.myapplication:height
     */
    public static final int ActionBar_height=13;
    /**
     * <p>This symbol is the offset where the {@link com.example.myapplication.R.attr#hideOnContentScroll}
     * attribute's value can be found in the {@link #ActionBar} array.
     *
     * <p>May be a boolean value, such as "<code>true</code>" or
     * "<code>false</code>".
     *
     * @attr name com.example.myapplication:hideOnContentScroll
     */
    public static final int ActionBar_hideOnContentScroll=14;
    /**
     * <p>This symbol is the offset where the {@link com.example.myapplication.R.attr#homeAsUpIndicator}
     * attribute's value can be found in the {@link #ActionBar} array.
     *
     * <p>May be a reference to another resource, in the form
     * "<code>@[+][<i>package</i>:]<i>type</i>/<i>name</i></code>" or a theme
     * attribute in the form
     * "<code>?[<i>package</i>:]<i>type</i>/<i>name</i></code>".
     *
     * @attr name com.example.myapplication:homeAsUpIndicator
     */
    public static final int ActionBar_homeAsUpIndicator=15;
    /**
     * <p>This symbol is the offset where the {@link com.example.myapplication.R.attr#homeLayout}
     * attribute's value can be found in the {@link #ActionBar} array.
     *
     * <p>May be a reference to another resource, in the form
     * "<code>@[+][<i>package</i>:]<i>type</i>/<i>name</i></code>" or a theme
     * attribute in the form
     * "<code>?[<i>package</i>:]<i>type</i>/<i>name</i></code>".
     *
     * @attr name com.example.myapplication:homeLayout
     */
    public static final int ActionBar_homeLayout=16;
    /**
     * <p>This symbol is the offset where the {@link com.example.myapplication.R.attr#icon}
     * attribute's value can be found in the {@link #ActionBar} array.
     *
     * <p>May be a reference to another resource, in the form
     * "<code>@[+][<i>package</i>:]<i>type</i>/<i>name</i></code>" or a theme
     * attribute in the form
     * "<code>?[<i>package</i>:]<i>type</i>/<i>name</i></code>".
     *
     * @attr name com.example.myapplication:icon
     */
    public static final int ActionBar_icon=17;
    /**
     * <p>This symbol is the offset where the {@link com.example.myapplication.R.attr#indeterminateProgressStyle}
     * attribute's value can be found in the {@link #ActionBar} array.
     *
     * <p>May be a reference to another resource, in the form
     * "<code>@[+][<i>package</i>:]<i>type</i>/<i>name</i></code>" or a theme
     * attribute in the form
     * "<code>?[<i>package</i>:]<i>type</i>/<i>name</i></code>".
     *
     * @attr name com.example.myapplication:indeterminateProgressStyle
     */
    public static final int ActionBar_indeterminateProgressStyle=18;
    /**
     * <p>This symbol is the offset where the {@link com.example.myapplication.R.attr#itemPadding}
     * attribute's value can be found in the {@link #ActionBar} array.
     *
     * <p>May be a dimension value, which is a floating point number appended with a
     * unit such as "<code>14.5sp</code>".
     * Available units are: px (pixels), dp (density-independent pixels),
     * sp (scaled pixels based on preferred font size), in (inches), and
     * mm (millimeters).
     *
     * @attr name com.example.myapplication:itemPadding
     */
    public static final int ActionBar_itemPadding=19;
    /**
     * <p>This symbol is the offset where the {@link com.example.myapplication.R.attr#logo}
     * attribute's value can be found in the {@link #ActionBar} array.
     *
     * <p>May be a reference to another resource, in the form
     * "<code>@[+][<i>package</i>:]<i>type</i>/<i>name</i></code>" or a theme
     * attribute in the form
     * "<code>?[<i>package</i>:]<i>type</i>/<i>name</i></code>".
     *
     * @attr name com.example.myapplication:logo
     */
    public static final int ActionBar_logo=20;
    /**
     * <p>This symbol is the offset where the {@link com.example.myapplication.R.attr#navigationMode}
     * attribute's value can be found in the {@link #ActionBar} array.
     *
     * <p>Must be one of the following constant values.</p>
     * <table>
     * <colgroup align="left" />
     * <colgroup align="left" />
     * <colgroup align="left" />
     * <tr><th>Constant</th><th>Value</th><th>Description</th></tr>
     * <tr><td>listMode</td><td>1</td><td></td></tr>
     * <tr><td>normal</td><td>0</td><td></td></tr>
     * <tr><td>tabMode</td><td>2</td><td></td></tr>
     * </table>
     *
     * @attr name com.example.myapplication:navigationMode
     */
    public static final int ActionBar_navigationMode=21;
    /**
     * <p>This symbol is the offset where the {@link com.example.myapplication.R.attr#popupTheme}
     * attribute's value can be found in the {@link #ActionBar} array.
     *
     * <p>May be a reference to another resource, in the form
     * "<code>@[+][<i>package</i>:]<i>type</i>/<i>name</i></code>" or a theme
     * attribute in the form
     * "<code>?[<i>package</i>:]<i>type</i>/<i>name</i></code>".
     *
     * @attr name com.example.myapplication:popupTheme
     */
    public static final int ActionBar_popupTheme=22;
    /**
     * <p>This symbol is the offset where the {@link com.example.myapplication.R.attr#progressBarPadding}
     * attribute's value can be found in the {@link #ActionBar} array.
     *
     * <p>May be a dimension value, which is a floating point number appended with a
     * unit such as "<code>14.5sp</code>".
     * Available units are: px (pixels), dp (density-independent pixels),
     * sp (scaled pixels based on preferred font size), in (inches), and
     * mm (millimeters).
     *
     * @attr name com.example.myapplication:progressBarPadding
     */
    public static final int ActionBar_progressBarPadding=23;
    /**
     * <p>This symbol is the offset where the {@link com.example.myapplication.R.attr#progressBarStyle}
     * attribute's value can be found in the {@link #ActionBar} array.
     *
     * <p>May be a reference to another resource, in the form
     * "<code>@[+][<i>package</i>:]<i>type</i>/<i>name</i></code>" or a theme
     * attribute in the form
     * "<code>?[<i>package</i>:]<i>type</i>/<i>name</i></code>".
     *
     * @attr name com.example.myapplication:progressBarStyle
     */
    public static final int ActionBar_progressBarStyle=24;
    /**
     * <p>This symbol is the offset where the {@link com.example.myapplication.R.attr#subtitle}
     * attribute's value can be found in the {@link #ActionBar} array.
     *
     * <p>May be a string value, using '\\;' to escape characters such as
     * '\\n' or '\\uxxxx' for a unicode character;
     *
     * @attr name com.example.myapplication:subtitle
     */
    public static final int ActionBar_subtitle=25;
    /**
     * <p>This symbol is the offset where the {@link com.example.myapplication.R.attr#subtitleTextStyle}
     * attribute's value can be found in the {@link #ActionBar} array.
     *
     * <p>May be a reference to another resource, in the form
     * "<code>@[+][<i>package</i>:]<i>type</i>/<i>name</i></code>" or a theme
     * attribute in the form
     * "<code>?[<i>package</i>:]<i>type</i>/<i>name</i></code>".
     *
     * @attr name com.example.myapplication:subtitleTextStyle
     */
    public static final int ActionBar_subtitleTextStyle=26;
    /**
     * <p>This symbol is the offset where the {@link com.example.myapplication.R.attr#title}
     * attribute's value can be found in the {@link #ActionBar} array.
     *
     * <p>May be a string value, using '\\;' to escape characters such as
     * '\\n' or '\\uxxxx' for a unicode character;
     *
     * @attr name com.example.myapplication:title
     */
    public static final int ActionBar_title=27;
    /**
     * <p>This symbol is the offset where the {@link com.example.myapplication.R.attr#titleTextStyle}
     * attribute's value can be found in the {@link #ActionBar} array.
     *
     * <p>May be a reference to another resource, in the form
     * "<code>@[+][<i>package</i>:]<i>type</i>/<i>name</i></code>" or a theme
     * attribute in the form
     * "<code>?[<i>package</i>:]<i>type</i>/<i>name</i></code>".
     *
     * @attr name com.example.myapplication:titleTextStyle
     */
    public static final int ActionBar_titleTextStyle=28;
    /**
     * Attributes that can be used with a ActionBarLayout.
     * <p>Includes the following attributes:</p>
     * <table>
     * <colgroup align="left" />
     * <colgroup align="left" />
     * <tr><th>Attribute</th><th>Description</th></tr>
     * <tr><td><code>{@link #ActionBarLayout_android_layout_gravity android:layout_gravity}</code></td><td></td></tr>
     * </table>
     * @see #ActionBarLayout_android_layout_gravity
     */
    public static final int[] ActionBarLayout={
      0x010100b3
    };
    /**
     * <p>This symbol is the offset where the {@link android.R.attr#layout_gravity}
     * attribute's value can be found in the {@link #ActionBarLayout} array.
     *
     * <p>Must be one or more (separated by '|') of the following constant values.</p>
     * <table>
     * <colgroup align="left" />
     * <colgroup align="left" />
     * <colgroup align="left" />
     * <tr><th>Constant</th><th>Value</th><th>Description</th></tr>
     * <tr><td>bottom</td><td>50</td><td></td></tr>
     * <tr><td>center</td><td>11</td><td></td></tr>
     * <tr><td>center_horizontal</td><td>1</td><td></td></tr>
     * <tr><td>center_vertical</td><td>10</td><td></td></tr>
     * <tr><td>clip_horizontal</td><td>8</td><td></td></tr>
     * <tr><td>clip_vertical</td><td>80</td><td></td></tr>
     * <tr><td>end</td><td>800005</td><td></td></tr>
     * <tr><td>fill</td><td>77</td><td></td></tr>
     * <tr><td>fill_horizontal</td><td>7</td><td></td></tr>
     * <tr><td>fill_vertical</td><td>70</td><td></td></tr>
     * <tr><td>left</td><td>3</td><td></td></tr>
     * <tr><td>right</td><td>5</td><td></td></tr>
     * <tr><td>start</td><td>800003</td><td></td></tr>
     * <tr><td>top</td><td>30</td><td></td></tr>
     * </table>
     *
     * @attr name android:layout_gravity
     */
    public static final int ActionBarLayout_android_layout_gravity=0;
    /**
     * Attributes that can be used with a ActionMenuItemView.
     * <p>Includes the following attributes:</p>
     * <table>
     * <colgroup align="left" />
     * <colgroup align="left" />
     * <tr><th>Attribute</th><th>Description</th></tr>
     * <tr><td><code>{@link #ActionMenuItemView_android_minWidth android:minWidth}</code></td><td></td></tr>
     * </table>
     * @see #ActionMenuItemView_android_minWidth
     */
    public static final int[] ActionMenuItemView={
      0x0101013f
    };
    /**
     * <p>This symbol is the offset where the {@link android.R.attr#minWidth}
     * attribute's value can be found in the {@link #ActionMenuItemView} array.
     *
     * <p>May be a dimension value, which is a floating point number appended with a
     * unit such as "<code>14.5sp</code>".
     * Available units are: px (pixels), dp (density-independent pixels),
     * sp (scaled pixels based on preferred font size), in (inches), and
     * mm (millimeters).
     *
     * @attr name android:minWidth
     */
    public static final int ActionMenuItemView_android_minWidth=0;
    public static final int[] ActionMenuView={
    };
    /**
     * Attributes that can be used with a ActionMode.
     * <p>Includes the following attributes:</p>
     * <table>
     * <colgroup align="left" />
     * <colgroup align="left" />
     * <tr><th>Attribute</th><th>Description</th></tr>
     * <tr><td><code>{@link #ActionMode_background com.example.myapplication:background}</code></td><td></td></tr>
     * <tr><td><code>{@link #ActionMode_backgroundSplit com.example.myapplication:backgroundSplit}</code></td><td></td></tr>
     * <tr><td><code>{@link #ActionMode_closeItemLayout com.example.myapplication:closeItemLayout}</code></td><td></td></tr>
     * <tr><td><code>{@link #ActionMode_height com.example.myapplication:height}</code></td><td></td></tr>
     * <tr><td><code>{@link #ActionMode_subtitleTextStyle com.example.myapplication:subtitleTextStyle}</code></td><td></td></tr>
     * <tr><td><code>{@link #ActionMode_titleTextStyle com.example.myapplication:titleTextStyle}</code></td><td></td></tr>
     * </table>
     * @see #ActionMode_background
     * @see #ActionMode_backgroundSplit
     * @see #ActionMode_closeItemLayout
     * @see #ActionMode_height
     * @see #ActionMode_subtitleTextStyle
     * @see #ActionMode_titleTextStyle
     */
    public static final int[] ActionMode={
      0x7f030031, 0x7f030032, 0x7f030081, 0x7f0300e6, 
      0x7f0301af, 0x7f0301fe
    };
    /**
     * <p>This symbol is the offset where the {@link com.example.myapplication.R.attr#background}
     * attribute's value can be found in the {@link #ActionMode} array.
     *
     * <p>May be a reference to another resource, in the form
     * "<code>@[+][<i>package</i>:]<i>type</i>/<i>name</i></code>" or a theme
     * attribute in the form
     * "<code>?[<i>package</i>:]<i>type</i>/<i>name</i></code>".
     *
     * @attr name com.example.myapplication:background
     */
    public static final int ActionMode_background=0;
    /**
     * <p>This symbol is the offset where the {@link com.example.myapplication.R.attr#backgroundSplit}
     * attribute's value can be found in the {@link #ActionMode} array.
     *
     * <p>May be a reference to another resource, in the form
     * "<code>@[+][<i>package</i>:]<i>type</i>/<i>name</i></code>" or a theme
     * attribute in the form
     * "<code>?[<i>package</i>:]<i>type</i>/<i>name</i></code>".
     * <p>May be a color value, in the form of "<code>#<i>rgb</i></code>",
     * "<code>#<i>argb</i></code>", "<code>#<i>rrggbb</i></code>", or
     * "<code>#<i>aarrggbb</i></code>".
     *
     * @attr name com.example.myapplication:backgroundSplit
     */
    public static final int ActionMode_backgroundSplit=1;
    /**
     * <p>This symbol is the offset where the {@link com.example.myapplication.R.attr#closeItemLayout}
     * attribute's value can be found in the {@link #ActionMode} array.
     *
     * <p>May be a reference to another resource, in the form
     * "<code>@[+][<i>package</i>:]<i>type</i>/<i>name</i></code>" or a theme
     * attribute in the form
     * "<code>?[<i>package</i>:]<i>type</i>/<i>name</i></code>".
     *
     * @attr name com.example.myapplication:closeItemLayout
     */
    public static final int ActionMode_closeItemLayout=2;
    /**
     * <p>This symbol is the offset where the {@link com.example.myapplication.R.attr#height}
     * attribute's value can be found in the {@link #ActionMode} array.
     *
     * <p>May be a dimension value, which is a floating point number appended with a
     * unit such as "<code>14.5sp</code>".
     * Available units are: px (pixels), dp (density-independent pixels),
     * sp (scaled pixels based on preferred font size), in (inches), and
     * mm (millimeters).
     *
     * @attr name com.example.myapplication:height
     */
    public static final int ActionMode_height=3;
    /**
     * <p>This symbol is the offset where the {@link com.example.myapplication.R.attr#subtitleTextStyle}
     * attribute's value can be found in the {@link #ActionMode} array.
     *
     * <p>May be a reference to another resource, in the form
     * "<code>@[+][<i>package</i>:]<i>type</i>/<i>name</i></code>" or a theme
     * attribute in the form
     * "<code>?[<i>package</i>:]<i>type</i>/<i>name</i></code>".
     *
     * @attr name com.example.myapplication:subtitleTextStyle
     */
    public static final int ActionMode_subtitleTextStyle=4;
    /**
     * <p>This symbol is the offset where the {@link com.example.myapplication.R.attr#titleTextStyle}
     * attribute's value can be found in the {@link #ActionMode} array.
     *
     * <p>May be a reference to another resource, in the form
     * "<code>@[+][<i>package</i>:]<i>type</i>/<i>name</i></code>" or a theme
     * attribute in the form
     * "<code>?[<i>package</i>:]<i>type</i>/<i>name</i></code>".
     *
     * @attr name com.example.myapplication:titleTextStyle
     */
    public static final int ActionMode_titleTextStyle=5;
    /**
     * Attributes that can be used with a ActivityChooserView.
     * <p>Includes the following attributes:</p>
     * <table>
     * <colgroup align="left" />
     * <colgroup align="left" />
     * <tr><th>Attribute</th><th>Description</th></tr>
     * <tr><td><code>{@link #ActivityChooserView_expandActivityOverflowButtonDrawable com.example.myapplication:expandActivityOverflowButtonDrawable}</code></td><td></td></tr>
     * <tr><td><code>{@link #ActivityChooserView_initialActivityCount com.example.myapplication:initialActivityCount}</code></td><td></td></tr>
     * </table>
     * @see #ActivityChooserView_expandActivityOverflowButtonDrawable
     * @see #ActivityChooserView_initialActivityCount
     */
    public static final int[] ActivityChooserView={
      0x7f0300c1, 0x7f0300fe
    };
    /**
     * <p>This symbol is the offset where the {@link com.example.myapplication.R.attr#expandActivityOverflowButtonDrawable}
     * attribute's value can be found in the {@link #ActivityChooserView} array.
     *
     * <p>May be a reference to another resource, in the form
     * "<code>@[+][<i>package</i>:]<i>type</i>/<i>name</i></code>" or a theme
     * attribute in the form
     * "<code>?[<i>package</i>:]<i>type</i>/<i>name</i></code>".
     *
     * @attr name com.example.myapplication:expandActivityOverflowButtonDrawable
     */
    public static final int ActivityChooserView_expandActivityOverflowButtonDrawable=0;
    /**
     * <p>This symbol is the offset where the {@link com.example.myapplication.R.attr#initialActivityCount}
     * attribute's value can be found in the {@link #ActivityChooserView} array.
     *
     * <p>May be a string value, using '\\;' to escape characters such as
     * '\\n' or '\\uxxxx' for a unicode character;
     *
     * @attr name com.example.myapplication:initialActivityCount
     */
    public static final int ActivityChooserView_initialActivityCount=1;
    /**
     * Attributes that can be used with a AlertDialog.
     * <p>Includes the following attributes:</p>
     * <table>
     * <colgroup align="left" />
     * <colgroup align="left" />
     * <tr><th>Attribute</th><th>Description</th></tr>
     * <tr><td><code>{@link #AlertDialog_android_layout android:layout}</code></td><td></td></tr>
     * <tr><td><code>{@link #AlertDialog_buttonIconDimen com.example.myapplication:buttonIconDimen}</code></td><td></td></tr>
     * <tr><td><code>{@link #AlertDialog_buttonPanelSideLayout com.example.myapplication:buttonPanelSideLayout}</code></td><td></td></tr>
     * <tr><td><code>{@link #AlertDialog_listItemLayout com.example.myapplication:listItemLayout}</code></td><td></td></tr>
     * <tr><td><code>{@link #AlertDialog_listLayout com.example.myapplication:listLayout}</code></td><td></td></tr>
     * <tr><td><code>{@link #AlertDialog_multiChoiceItemLayout com.example.myapplication:multiChoiceItemLayout}</code></td><td></td></tr>
     * <tr><td><code>{@link #AlertDialog_showTitle com.example.myapplication:showTitle}</code></td><td></td></tr>
     * <tr><td><code>{@link #AlertDialog_singleChoiceItemLayout com.example.myapplication:singleChoiceItemLayout}</code></td><td></td></tr>
     * </table>
     * @see #AlertDialog_android_layout
     * @see #AlertDialog_buttonIconDimen
     * @see #AlertDialog_buttonPanelSideLayout
     * @see #AlertDialog_listItemLayout
     * @see #AlertDialog_listLayout
     * @see #AlertDialog_multiChoiceItemLayout
     * @see #AlertDialog_showTitle
     * @see #AlertDialog_singleChoiceItemLayout
     */
    public static final int[] AlertDialog={
      0x010100f2, 0x7f030054, 0x7f030055, 0x7f030153, 
      0x7f030154, 0x7f030165, 0x7f030194, 0x7f030195
    };
    /**
     * <p>This symbol is the offset where the {@link android.R.attr#layout}
     * attribute's value can be found in the {@link #AlertDialog} array.
     *
     * <p>May be a reference to another resource, in the form
     * "<code>@[+][<i>package</i>:]<i>type</i>/<i>name</i></code>" or a theme
     * attribute in the form
     * "<code>?[<i>package</i>:]<i>type</i>/<i>name</i></code>".
     *
     * @attr name android:layout
     */
    public static final int AlertDialog_android_layout=0;
    /**
     * <p>This symbol is the offset where the {@link com.example.myapplication.R.attr#buttonIconDimen}
     * attribute's value can be found in the {@link #AlertDialog} array.
     *
     * <p>May be a dimension value, which is a floating point number appended with a
     * unit such as "<code>14.5sp</code>".
     * Available units are: px (pixels), dp (density-independent pixels),
     * sp (scaled pixels based on preferred font size), in (inches), and
     * mm (millimeters).
     *
     * @attr name com.example.myapplication:buttonIconDimen
     */
    public static final int AlertDialog_buttonIconDimen=1;
    /**
     * <p>This symbol is the offset where the {@link com.example.myapplication.R.attr#buttonPanelSideLayout}
     * attribute's value can be found in the {@link #AlertDialog} array.
     *
     * <p>May be a reference to another resource, in the form
     * "<code>@[+][<i>package</i>:]<i>type</i>/<i>name</i></code>" or a theme
     * attribute in the form
     * "<code>?[<i>package</i>:]<i>type</i>/<i>name</i></code>".
     *
     * @attr name com.example.myapplication:buttonPanelSideLayout
     */
    public static final int AlertDialog_buttonPanelSideLayout=2;
    /**
     * <p>This symbol is the offset where the {@link com.example.myapplication.R.attr#listItemLayout}
     * attribute's value can be found in the {@link #AlertDialog} array.
     *
     * <p>May be a reference to another resource, in the form
     * "<code>@[+][<i>package</i>:]<i>type</i>/<i>name</i></code>" or a theme
     * attribute in the form
     * "<code>?[<i>package</i>:]<i>type</i>/<i>name</i></code>".
     *
     * @attr name com.example.myapplication:listItemLayout
     */
    public static final int AlertDialog_listItemLayout=3;
    /**
     * <p>This symbol is the offset where the {@link com.example.myapplication.R.attr#listLayout}
     * attribute's value can be found in the {@link #AlertDialog} array.
     *
     * <p>May be a reference to another resource, in the form
     * "<code>@[+][<i>package</i>:]<i>type</i>/<i>name</i></code>" or a theme
     * attribute in the form
     * "<code>?[<i>package</i>:]<i>type</i>/<i>name</i></code>".
     *
     * @attr name com.example.myapplication:listLayout
     */
    public static final int AlertDialog_listLayout=4;
    /**
     * <p>This symbol is the offset where the {@link com.example.myapplication.R.attr#multiChoiceItemLayout}
     * attribute's value can be found in the {@link #AlertDialog} array.
     *
     * <p>May be a reference to another resource, in the form
     * "<code>@[+][<i>package</i>:]<i>type</i>/<i>name</i></code>" or a theme
     * attribute in the form
     * "<code>?[<i>package</i>:]<i>type</i>/<i>name</i></code>".
     *
     * @attr name com.example.myapplication:multiChoiceItemLayout
     */
    public static final int AlertDialog_multiChoiceItemLayout=5;
    /**
     * <p>This symbol is the offset where the {@link com.example.myapplication.R.attr#showTitle}
     * attribute's value can be found in the {@link #AlertDialog} array.
     *
     * <p>May be a boolean value, such as "<code>true</code>" or
     * "<code>false</code>".
     *
     * @attr name com.example.myapplication:showTitle
     */
    public static final int AlertDialog_showTitle=6;
    /**
     * <p>This symbol is the offset where the {@link com.example.myapplication.R.attr#singleChoiceItemLayout}
     * attribute's value can be found in the {@link #AlertDialog} array.
     *
     * <p>May be a reference to another resource, in the form
     * "<code>@[+][<i>package</i>:]<i>type</i>/<i>name</i></code>" or a theme
     * attribute in the form
     * "<code>?[<i>package</i>:]<i>type</i>/<i>name</i></code>".
     *
     * @attr name com.example.myapplication:singleChoiceItemLayout
     */
    public static final int AlertDialog_singleChoiceItemLayout=7;
    /**
     * Attributes that can be used with a AnimatedStateListDrawableCompat.
     * <p>Includes the following attributes:</p>
     * <table>
     * <colgroup align="left" />
     * <colgroup align="left" />
     * <tr><th>Attribute</th><th>Description</th></tr>
     * <tr><td><code>{@link #AnimatedStateListDrawableCompat_android_dither android:dither}</code></td><td></td></tr>
     * <tr><td><code>{@link #AnimatedStateListDrawableCompat_android_visible android:visible}</code></td><td></td></tr>
     * <tr><td><code>{@link #AnimatedStateListDrawableCompat_android_variablePadding android:variablePadding}</code></td><td></td></tr>
     * <tr><td><code>{@link #AnimatedStateListDrawableCompat_android_constantSize android:constantSize}</code></td><td></td></tr>
     * <tr><td><code>{@link #AnimatedStateListDrawableCompat_android_enterFadeDuration android:enterFadeDuration}</code></td><td></td></tr>
     * <tr><td><code>{@link #AnimatedStateListDrawableCompat_android_exitFadeDuration android:exitFadeDuration}</code></td><td></td></tr>
     * </table>
     * @see #AnimatedStateListDrawableCompat_android_dither
     * @see #AnimatedStateListDrawableCompat_android_visible
     * @see #AnimatedStateListDrawableCompat_android_variablePadding
     * @see #AnimatedStateListDrawableCompat_android_constantSize
     * @see #AnimatedStateListDrawableCompat_android_enterFadeDuration
     * @see #AnimatedStateListDrawableCompat_android_exitFadeDuration
     */
    public static final int[] AnimatedStateListDrawableCompat={
      0x0101011c, 0x01010194, 0x01010195, 0x01010196, 
      0x0101030c, 0x0101030d
    };
    /**
     * <p>This symbol is the offset where the {@link android.R.attr#dither}
     * attribute's value can be found in the {@link #AnimatedStateListDrawableCompat} array.
     *
     * <p>May be a boolean value, such as "<code>true</code>" or
     * "<code>false</code>".
     *
     * @attr name android:dither
     */
    public static final int AnimatedStateListDrawableCompat_android_dither=0;
    /**
     * <p>This symbol is the offset where the {@link android.R.attr#visible}
     * attribute's value can be found in the {@link #AnimatedStateListDrawableCompat} array.
     *
     * <p>May be a boolean value, such as "<code>true</code>" or
     * "<code>false</code>".
     *
     * @attr name android:visible
     */
    public static final int AnimatedStateListDrawableCompat_android_visible=1;
    /**
     * <p>This symbol is the offset where the {@link android.R.attr#variablePadding}
     * attribute's value can be found in the {@link #AnimatedStateListDrawableCompat} array.
     *
     * <p>May be a boolean value, such as "<code>true</code>" or
     * "<code>false</code>".
     *
     * @attr name android:variablePadding
     */
    public static final int AnimatedStateListDrawableCompat_android_variablePadding=2;
    /**
     * <p>This symbol is the offset where the {@link android.R.attr#constantSize}
     * attribute's value can be found in the {@link #AnimatedStateListDrawableCompat} array.
     *
     * <p>May be a boolean value, such as "<code>true</code>" or
     * "<code>false</code>".
     *
     * @attr name android:constantSize
     */
    public static final int AnimatedStateListDrawableCompat_android_constantSize=3;
    /**
     * <p>This symbol is the offset where the {@link android.R.attr#enterFadeDuration}
     * attribute's value can be found in the {@link #AnimatedStateListDrawableCompat} array.
     *
     * <p>May be an integer value, such as "<code>100</code>".
     *
     * @attr name android:enterFadeDuration
     */
    public static final int AnimatedStateListDrawableCompat_android_enterFadeDuration=4;
    /**
     * <p>This symbol is the offset where the {@link android.R.attr#exitFadeDuration}
     * attribute's value can be found in the {@link #AnimatedStateListDrawableCompat} array.
     *
     * <p>May be an integer value, such as "<code>100</code>".
     *
     * @attr name android:exitFadeDuration
     */
    public static final int AnimatedStateListDrawableCompat_android_exitFadeDuration=5;
    /**
     * Attributes that can be used with a AnimatedStateListDrawableItem.
     * <p>Includes the following attributes:</p>
     * <table>
     * <colgroup align="left" />
     * <colgroup align="left" />
     * <tr><th>Attribute</th><th>Description</th></tr>
     * <tr><td><code>{@link #AnimatedStateListDrawableItem_android_id android:id}</code></td><td></td></tr>
     * <tr><td><code>{@link #AnimatedStateListDrawableItem_android_drawable android:drawable}</code></td><td></td></tr>
     * </table>
     * @see #AnimatedStateListDrawableItem_android_id
     * @see #AnimatedStateListDrawableItem_android_drawable
     */
    public static final int[] AnimatedStateListDrawableItem={
      0x010100d0, 0x01010199
    };
    /**
     * <p>This symbol is the offset where the {@link android.R.attr#id}
     * attribute's value can be found in the {@link #AnimatedStateListDrawableItem} array.
     *
     * <p>May be a reference to another resource, in the form
     * "<code>@[+][<i>package</i>:]<i>type</i>/<i>name</i></code>" or a theme
     * attribute in the form
     * "<code>?[<i>package</i>:]<i>type</i>/<i>name</i></code>".
     *
     * @attr name android:id
     */
    public static final int AnimatedStateListDrawableItem_android_id=0;
    /**
     * <p>This symbol is the offset where the {@link android.R.attr#drawable}
     * attribute's value can be found in the {@link #AnimatedStateListDrawableItem} array.
     *
     * <p>May be a reference to another resource, in the form
     * "<code>@[+][<i>package</i>:]<i>type</i>/<i>name</i></code>" or a theme
     * attribute in the form
     * "<code>?[<i>package</i>:]<i>type</i>/<i>name</i></code>".
     *
     * @attr name android:drawable
     */
    public static final int AnimatedStateListDrawableItem_android_drawable=1;
    /**
     * Attributes that can be used with a AnimatedStateListDrawableTransition.
     * <p>Includes the following attributes:</p>
     * <table>
     * <colgroup align="left" />
     * <colgroup align="left" />
     * <tr><th>Attribute</th><th>Description</th></tr>
     * <tr><td><code>{@link #AnimatedStateListDrawableTransition_android_drawable android:drawable}</code></td><td></td></tr>
     * <tr><td><code>{@link #AnimatedStateListDrawableTransition_android_toId android:toId}</code></td><td></td></tr>
     * <tr><td><code>{@link #AnimatedStateListDrawableTransition_android_fromId android:fromId}</code></td><td></td></tr>
     * <tr><td><code>{@link #AnimatedStateListDrawableTransition_android_reversible android:reversible}</code></td><td></td></tr>
     * </table>
     * @see #AnimatedStateListDrawableTransition_android_drawable
     * @see #AnimatedStateListDrawableTransition_android_toId
     * @see #AnimatedStateListDrawableTransition_android_fromId
     * @see #AnimatedStateListDrawableTransition_android_reversible
     */
    public static final int[] AnimatedStateListDrawableTransition={
      0x01010199, 0x01010449, 0x0101044a, 0x0101044b
    };
    /**
     * <p>This symbol is the offset where the {@link android.R.attr#drawable}
     * attribute's value can be found in the {@link #AnimatedStateListDrawableTransition} array.
     *
     * <p>May be a reference to another resource, in the form
     * "<code>@[+][<i>package</i>:]<i>type</i>/<i>name</i></code>" or a theme
     * attribute in the form
     * "<code>?[<i>package</i>:]<i>type</i>/<i>name</i></code>".
     *
     * @attr name android:drawable
     */
    public static final int AnimatedStateListDrawableTransition_android_drawable=0;
    /**
     * <p>This symbol is the offset where the {@link android.R.attr#toId}
     * attribute's value can be found in the {@link #AnimatedStateListDrawableTransition} array.
     *
     * <p>May be a reference to another resource, in the form
     * "<code>@[+][<i>package</i>:]<i>type</i>/<i>name</i></code>" or a theme
     * attribute in the form
     * "<code>?[<i>package</i>:]<i>type</i>/<i>name</i></code>".
     *
     * @attr name android:toId
     */
    public static final int AnimatedStateListDrawableTransition_android_toId=1;
    /**
     * <p>This symbol is the offset where the {@link android.R.attr#fromId}
     * attribute's value can be found in the {@link #AnimatedStateListDrawableTransition} array.
     *
     * <p>May be a reference to another resource, in the form
     * "<code>@[+][<i>package</i>:]<i>type</i>/<i>name</i></code>" or a theme
     * attribute in the form
     * "<code>?[<i>package</i>:]<i>type</i>/<i>name</i></code>".
     *
     * @attr name android:fromId
     */
    public static final int AnimatedStateListDrawableTransition_android_fromId=2;
    /**
     * <p>This symbol is the offset where the {@link android.R.attr#reversible}
     * attribute's value can be found in the {@link #AnimatedStateListDrawableTransition} array.
     *
     * <p>May be a boolean value, such as "<code>true</code>" or
     * "<code>false</code>".
     *
     * @attr name android:reversible
     */
    public static final int AnimatedStateListDrawableTransition_android_reversible=3;
    /**
     * Attributes that can be used with a AppBarLayout.
     * <p>Includes the following attributes:</p>
     * <table>
     * <colgroup align="left" />
     * <colgroup align="left" />
     * <tr><th>Attribute</th><th>Description</th></tr>
     * <tr><td><code>{@link #AppBarLayout_android_background android:background}</code></td><td></td></tr>
     * <tr><td><code>{@link #AppBarLayout_android_touchscreenBlocksFocus android:touchscreenBlocksFocus}</code></td><td></td></tr>
     * <tr><td><code>{@link #AppBarLayout_android_keyboardNavigationCluster android:keyboardNavigationCluster}</code></td><td></td></tr>
     * <tr><td><code>{@link #AppBarLayout_elevation com.example.myapplication:elevation}</code></td><td></td></tr>
     * <tr><td><code>{@link #AppBarLayout_expanded com.example.myapplication:expanded}</code></td><td></td></tr>
     * <tr><td><code>{@link #AppBarLayout_liftOnScroll com.example.myapplication:liftOnScroll}</code></td><td></td></tr>
     * </table>
     * @see #AppBarLayout_android_background
     * @see #AppBarLayout_android_touchscreenBlocksFocus
     * @see #AppBarLayout_android_keyboardNavigationCluster
     * @see #AppBarLayout_elevation
     * @see #AppBarLayout_expanded
     * @see #AppBarLayout_liftOnScroll
     */
    public static final int[] AppBarLayout={
      0x010100d4, 0x0101048f, 0x01010540, 0x7f0300bb, 
      0x7f0300c2, 0x7f03014e
    };
    /**
     * <p>This symbol is the offset where the {@link android.R.attr#background}
     * attribute's value can be found in the {@link #AppBarLayout} array.
     *
     * <p>May be a reference to another resource, in the form
     * "<code>@[+][<i>package</i>:]<i>type</i>/<i>name</i></code>" or a theme
     * attribute in the form
     * "<code>?[<i>package</i>:]<i>type</i>/<i>name</i></code>".
     * <p>May be a color value, in the form of "<code>#<i>rgb</i></code>",
     * "<code>#<i>argb</i></code>", "<code>#<i>rrggbb</i></code>", or
     * "<code>#<i>aarrggbb</i></code>".
     *
     * @attr name android:background
     */
    public static final int AppBarLayout_android_background=0;
    /**
     * <p>This symbol is the offset where the {@link android.R.attr#touchscreenBlocksFocus}
     * attribute's value can be found in the {@link #AppBarLayout} array.
     *
     * <p>May be a boolean value, such as "<code>true</code>" or
     * "<code>false</code>".
     *
     * @attr name android:touchscreenBlocksFocus
     */
    public static final int AppBarLayout_android_touchscreenBlocksFocus=1;
    /**
     * <p>This symbol is the offset where the {@link android.R.attr#keyboardNavigationCluster}
     * attribute's value can be found in the {@link #AppBarLayout} array.
     *
     * <p>May be a boolean value, such as "<code>true</code>" or
     * "<code>false</code>".
     *
     * @attr name android:keyboardNavigationCluster
     */
    public static final int AppBarLayout_android_keyboardNavigationCluster=2;
    /**
     * <p>This symbol is the offset where the {@link com.example.myapplication.R.attr#elevation}
     * attribute's value can be found in the {@link #AppBarLayout} array.
     *
     * <p>May be a dimension value, which is a floating point number appended with a
     * unit such as "<code>14.5sp</code>".
     * Available units are: px (pixels), dp (density-independent pixels),
     * sp (scaled pixels based on preferred font size), in (inches), and
     * mm (millimeters).
     *
     * @attr name com.example.myapplication:elevation
     */
    public static final int AppBarLayout_elevation=3;
    /**
     * <p>This symbol is the offset where the {@link com.example.myapplication.R.attr#expanded}
     * attribute's value can be found in the {@link #AppBarLayout} array.
     *
     * <p>May be a boolean value, such as "<code>true</code>" or
     * "<code>false</code>".
     *
     * @attr name com.example.myapplication:expanded
     */
    public static final int AppBarLayout_expanded=4;
    /**
     * <p>This symbol is the offset where the {@link com.example.myapplication.R.attr#liftOnScroll}
     * attribute's value can be found in the {@link #AppBarLayout} array.
     *
     * <p>May be a boolean value, such as "<code>true</code>" or
     * "<code>false</code>".
     *
     * @attr name com.example.myapplication:liftOnScroll
     */
    public static final int AppBarLayout_liftOnScroll=5;
    /**
     * Attributes that can be used with a AppBarLayoutStates.
     * <p>Includes the following attributes:</p>
     * <table>
     * <colgroup align="left" />
     * <colgroup align="left" />
     * <tr><th>Attribute</th><th>Description</th></tr>
     * <tr><td><code>{@link #AppBarLayoutStates_state_collapsed com.example.myapplication:state_collapsed}</code></td><td></td></tr>
     * <tr><td><code>{@link #AppBarLayoutStates_state_collapsible com.example.myapplication:state_collapsible}</code></td><td></td></tr>
     * <tr><td><code>{@link #AppBarLayoutStates_state_liftable com.example.myapplication:state_liftable}</code></td><td></td></tr>
     * <tr><td><code>{@link #AppBarLayoutStates_state_lifted com.example.myapplication:state_lifted}</code></td><td></td></tr>
     * </table>
     * @see #AppBarLayoutStates_state_collapsed
     * @see #AppBarLayoutStates_state_collapsible
     * @see #AppBarLayoutStates_state_liftable
     * @see #AppBarLayoutStates_state_lifted
     */
    public static final int[] AppBarLayoutStates={
      0x7f0301a2, 0x7f0301a3, 0x7f0301a4, 0x7f0301a5
    };
    /**
     * <p>This symbol is the offset where the {@link com.example.myapplication.R.attr#state_collapsed}
     * attribute's value can be found in the {@link #AppBarLayoutStates} array.
     *
     * <p>May be a boolean value, such as "<code>true</code>" or
     * "<code>false</code>".
     *
     * @attr name com.example.myapplication:state_collapsed
     */
    public static final int AppBarLayoutStates_state_collapsed=0;
    /**
     * <p>This symbol is the offset where the {@link com.example.myapplication.R.attr#state_collapsible}
     * attribute's value can be found in the {@link #AppBarLayoutStates} array.
     *
     * <p>May be a boolean value, such as "<code>true</code>" or
     * "<code>false</code>".
     *
     * @attr name com.example.myapplication:state_collapsible
     */
    public static final int AppBarLayoutStates_state_collapsible=1;
    /**
     * <p>This symbol is the offset where the {@link com.example.myapplication.R.attr#state_liftable}
     * attribute's value can be found in the {@link #AppBarLayoutStates} array.
     *
     * <p>May be a boolean value, such as "<code>true</code>" or
     * "<code>false</code>".
     *
     * @attr name com.example.myapplication:state_liftable
     */
    public static final int AppBarLayoutStates_state_liftable=2;
    /**
     * <p>This symbol is the offset where the {@link com.example.myapplication.R.attr#state_lifted}
     * attribute's value can be found in the {@link #AppBarLayoutStates} array.
     *
     * <p>May be a boolean value, such as "<code>true</code>" or
     * "<code>false</code>".
     *
     * @attr name com.example.myapplication:state_lifted
     */
    public static final int AppBarLayoutStates_state_lifted=3;
    /**
     * Attributes that can be used with a AppBarLayout_Layout.
     * <p>Includes the following attributes:</p>
     * <table>
     * <colgroup align="left" />
     * <colgroup align="left" />
     * <tr><th>Attribute</th><th>Description</th></tr>
     * <tr><td><code>{@link #AppBarLayout_Layout_layout_scrollFlags com.example.myapplication:layout_scrollFlags}</code></td><td></td></tr>
     * <tr><td><code>{@link #AppBarLayout_Layout_layout_scrollInterpolator com.example.myapplication:layout_scrollInterpolator}</code></td><td></td></tr>
     * </table>
     * @see #AppBarLayout_Layout_layout_scrollFlags
     * @see #AppBarLayout_Layout_layout_scrollInterpolator
     */
    public static final int[] AppBarLayout_Layout={
      0x7f03014c, 0x7f03014d
    };
    /**
     * <p>This symbol is the offset where the {@link com.example.myapplication.R.attr#layout_scrollFlags}
     * attribute's value can be found in the {@link #AppBarLayout_Layout} array.
     *
     * <p>Must be one or more (separated by '|') of the following constant values.</p>
     * <table>
     * <colgroup align="left" />
     * <colgroup align="left" />
     * <colgroup align="left" />
     * <tr><th>Constant</th><th>Value</th><th>Description</th></tr>
     * <tr><td>enterAlways</td><td>4</td><td></td></tr>
     * <tr><td>enterAlwaysCollapsed</td><td>8</td><td></td></tr>
     * <tr><td>exitUntilCollapsed</td><td>2</td><td></td></tr>
     * <tr><td>scroll</td><td>1</td><td></td></tr>
     * <tr><td>snap</td><td>10</td><td></td></tr>
     * <tr><td>snapMargins</td><td>20</td><td></td></tr>
     * </table>
     *
     * @attr name com.example.myapplication:layout_scrollFlags
     */
    public static final int AppBarLayout_Layout_layout_scrollFlags=0;
    /**
     * <p>This symbol is the offset where the {@link com.example.myapplication.R.attr#layout_scrollInterpolator}
     * attribute's value can be found in the {@link #AppBarLayout_Layout} array.
     *
     * <p>May be a reference to another resource, in the form
     * "<code>@[+][<i>package</i>:]<i>type</i>/<i>name</i></code>" or a theme
     * attribute in the form
     * "<code>?[<i>package</i>:]<i>type</i>/<i>name</i></code>".
     *
     * @attr name com.example.myapplication:layout_scrollInterpolator
     */
    public static final int AppBarLayout_Layout_layout_scrollInterpolator=1;
    /**
     * Attributes that can be used with a AppCompatImageView.
     * <p>Includes the following attributes:</p>
     * <table>
     * <colgroup align="left" />
     * <colgroup align="left" />
     * <tr><th>Attribute</th><th>Description</th></tr>
     * <tr><td><code>{@link #AppCompatImageView_android_src android:src}</code></td><td></td></tr>
     * <tr><td><code>{@link #AppCompatImageView_srcCompat com.example.myapplication:srcCompat}</code></td><td></td></tr>
     * <tr><td><code>{@link #AppCompatImageView_tint com.example.myapplication:tint}</code></td><td></td></tr>
     * <tr><td><code>{@link #AppCompatImageView_tintMode com.example.myapplication:tintMode}</code></td><td></td></tr>
     * </table>
     * @see #AppCompatImageView_android_src
     * @see #AppCompatImageView_srcCompat
     * @see #AppCompatImageView_tint
     * @see #AppCompatImageView_tintMode
     */
    public static final int[] AppCompatImageView={
      0x01010119, 0x7f03019f, 0x7f0301f2, 0x7f0301f3
    };
    /**
     * <p>This symbol is the offset where the {@link android.R.attr#src}
     * attribute's value can be found in the {@link #AppCompatImageView} array.
     *
     * <p>May be a reference to another resource, in the form
     * "<code>@[+][<i>package</i>:]<i>type</i>/<i>name</i></code>" or a theme
     * attribute in the form
     * "<code>?[<i>package</i>:]<i>type</i>/<i>name</i></code>".
     * <p>May be a color value, in the form of "<code>#<i>rgb</i></code>",
     * "<code>#<i>argb</i></code>", "<code>#<i>rrggbb</i></code>", or
     * "<code>#<i>aarrggbb</i></code>".
     *
     * @attr name android:src
     */
    public static final int AppCompatImageView_android_src=0;
    /**
     * <p>This symbol is the offset where the {@link com.example.myapplication.R.attr#srcCompat}
     * attribute's value can be found in the {@link #AppCompatImageView} array.
     *
     * <p>May be a reference to another resource, in the form
     * "<code>@[+][<i>package</i>:]<i>type</i>/<i>name</i></code>" or a theme
     * attribute in the form
     * "<code>?[<i>package</i>:]<i>type</i>/<i>name</i></code>".
     *
     * @attr name com.example.myapplication:srcCompat
     */
    public static final int AppCompatImageView_srcCompat=1;
    /**
     * <p>This symbol is the offset where the {@link com.example.myapplication.R.attr#tint}
     * attribute's value can be found in the {@link #AppCompatImageView} array.
     *
     * <p>May be a color value, in the form of "<code>#<i>rgb</i></code>",
     * "<code>#<i>argb</i></code>", "<code>#<i>rrggbb</i></code>", or
     * "<code>#<i>aarrggbb</i></code>".
     *
     * @attr name com.example.myapplication:tint
     */
    public static final int AppCompatImageView_tint=2;
    /**
     * <p>This symbol is the offset where the {@link com.example.myapplication.R.attr#tintMode}
     * attribute's value can be found in the {@link #AppCompatImageView} array.
     *
     * <p>Must be one of the following constant values.</p>
     * <table>
     * <colgroup align="left" />
     * <colgroup align="left" />
     * <colgroup align="left" />
     * <tr><th>Constant</th><th>Value</th><th>Description</th></tr>
     * <tr><td>add</td><td>10</td><td></td></tr>
     * <tr><td>multiply</td><td>e</td><td></td></tr>
     * <tr><td>screen</td><td>f</td><td></td></tr>
     * <tr><td>src_atop</td><td>9</td><td></td></tr>
     * <tr><td>src_in</td><td>5</td><td></td></tr>
     * <tr><td>src_over</td><td>3</td><td></td></tr>
     * </table>
     *
     * @attr name com.example.myapplication:tintMode
     */
    public static final int AppCompatImageView_tintMode=3;
    /**
     * Attributes that can be used with a AppCompatSeekBar.
     * <p>Includes the following attributes:</p>
     * <table>
     * <colgroup align="left" />
     * <colgroup align="left" />
     * <tr><th>Attribute</th><th>Description</th></tr>
     * <tr><td><code>{@link #AppCompatSeekBar_android_thumb android:thumb}</code></td><td></td></tr>
     * <tr><td><code>{@link #AppCompatSeekBar_tickMark com.example.myapplication:tickMark}</code></td><td></td></tr>
     * <tr><td><code>{@link #AppCompatSeekBar_tickMarkTint com.example.myapplication:tickMarkTint}</code></td><td></td></tr>
     * <tr><td><code>{@link #AppCompatSeekBar_tickMarkTintMode com.example.myapplication:tickMarkTintMode}</code></td><td></td></tr>
     * </table>
     * @see #AppCompatSeekBar_android_thumb
     * @see #AppCompatSeekBar_tickMark
     * @see #AppCompatSeekBar_tickMarkTint
     * @see #AppCompatSeekBar_tickMarkTintMode
     */
    public static final int[] AppCompatSeekBar={
      0x01010142, 0x7f0301ef, 0x7f0301f0, 0x7f0301f1
    };
    /**
     * <p>This symbol is the offset where the {@link android.R.attr#thumb}
     * attribute's value can be found in the {@link #AppCompatSeekBar} array.
     *
     * <p>May be a reference to another resource, in the form
     * "<code>@[+][<i>package</i>:]<i>type</i>/<i>name</i></code>" or a theme
     * attribute in the form
     * "<code>?[<i>package</i>:]<i>type</i>/<i>name</i></code>".
     *
     * @attr name android:thumb
     */
    public static final int AppCompatSeekBar_android_thumb=0;
    /**
     * <p>This symbol is the offset where the {@link com.example.myapplication.R.attr#tickMark}
     * attribute's value can be found in the {@link #AppCompatSeekBar} array.
     *
     * <p>May be a reference to another resource, in the form
     * "<code>@[+][<i>package</i>:]<i>type</i>/<i>name</i></code>" or a theme
     * attribute in the form
     * "<code>?[<i>package</i>:]<i>type</i>/<i>name</i></code>".
     *
     * @attr name com.example.myapplication:tickMark
     */
    public static final int AppCompatSeekBar_tickMark=1;
    /**
     * <p>This symbol is the offset where the {@link com.example.myapplication.R.attr#tickMarkTint}
     * attribute's value can be found in the {@link #AppCompatSeekBar} array.
     *
     * <p>May be a color value, in the form of "<code>#<i>rgb</i></code>",
     * "<code>#<i>argb</i></code>", "<code>#<i>rrggbb</i></code>", or
     * "<code>#<i>aarrggbb</i></code>".
     *
     * @attr name com.example.myapplication:tickMarkTint
     */
    public static final int AppCompatSeekBar_tickMarkTint=2;
    /**
     * <p>This symbol is the offset where the {@link com.example.myapplication.R.attr#tickMarkTintMode}
     * attribute's value can be found in the {@link #AppCompatSeekBar} array.
     *
     * <p>Must be one of the following constant values.</p>
     * <table>
     * <colgroup align="left" />
     * <colgroup align="left" />
     * <colgroup align="left" />
     * <tr><th>Constant</th><th>Value</th><th>Description</th></tr>
     * <tr><td>add</td><td>10</td><td></td></tr>
     * <tr><td>multiply</td><td>e</td><td></td></tr>
     * <tr><td>screen</td><td>f</td><td></td></tr>
     * <tr><td>src_atop</td><td>9</td><td></td></tr>
     * <tr><td>src_in</td><td>5</td><td></td></tr>
     * <tr><td>src_over</td><td>3</td><td></td></tr>
     * </table>
     *
     * @attr name com.example.myapplication:tickMarkTintMode
     */
    public static final int AppCompatSeekBar_tickMarkTintMode=3;
    /**
     * Attributes that can be used with a AppCompatTextHelper.
     * <p>Includes the following attributes:</p>
     * <table>
     * <colgroup align="left" />
     * <colgroup align="left" />
     * <tr><th>Attribute</th><th>Description</th></tr>
     * <tr><td><code>{@link #AppCompatTextHelper_android_textAppearance android:textAppearance}</code></td><td></td></tr>
     * <tr><td><code>{@link #AppCompatTextHelper_android_drawableTop android:drawableTop}</code></td><td></td></tr>
     * <tr><td><code>{@link #AppCompatTextHelper_android_drawableBottom android:drawableBottom}</code></td><td></td></tr>
     * <tr><td><code>{@link #AppCompatTextHelper_android_drawableLeft android:drawableLeft}</code></td><td></td></tr>
     * <tr><td><code>{@link #AppCompatTextHelper_android_drawableRight android:drawableRight}</code></td><td></td></tr>
     * <tr><td><code>{@link #AppCompatTextHelper_android_drawableStart android:drawableStart}</code></td><td></td></tr>
     * <tr><td><code>{@link #AppCompatTextHelper_android_drawableEnd android:drawableEnd}</code></td><td></td></tr>
     * </table>
     * @see #AppCompatTextHelper_android_textAppearance
     * @see #AppCompatTextHelper_android_drawableTop
     * @see #AppCompatTextHelper_android_drawableBottom
     * @see #AppCompatTextHelper_android_drawableLeft
     * @see #AppCompatTextHelper_android_drawableRight
     * @see #AppCompatTextHelper_android_drawableStart
     * @see #AppCompatTextHelper_android_drawableEnd
     */
    public static final int[] AppCompatTextHelper={
      0x01010034, 0x0101016d, 0x0101016e, 0x0101016f, 
      0x01010170, 0x01010392, 0x01010393
    };
    /**
     * <p>This symbol is the offset where the {@link android.R.attr#textAppearance}
     * attribute's value can be found in the {@link #AppCompatTextHelper} array.
     *
     * <p>May be a reference to another resource, in the form
     * "<code>@[+][<i>package</i>:]<i>type</i>/<i>name</i></code>" or a theme
     * attribute in the form
     * "<code>?[<i>package</i>:]<i>type</i>/<i>name</i></code>".
     *
     * @attr name android:textAppearance
     */
    public static final int AppCompatTextHelper_android_textAppearance=0;
    /**
     * <p>This symbol is the offset where the {@link android.R.attr#drawableTop}
     * attribute's value can be found in the {@link #AppCompatTextHelper} array.
     *
     * <p>May be a reference to another resource, in the form
     * "<code>@[+][<i>package</i>:]<i>type</i>/<i>name</i></code>" or a theme
     * attribute in the form
     * "<code>?[<i>package</i>:]<i>type</i>/<i>name</i></code>".
     * <p>May be a color value, in the form of "<code>#<i>rgb</i></code>",
     * "<code>#<i>argb</i></code>", "<code>#<i>rrggbb</i></code>", or
     * "<code>#<i>aarrggbb</i></code>".
     *
     * @attr name android:drawableTop
     */
    public static final int AppCompatTextHelper_android_drawableTop=1;
    /**
     * <p>This symbol is the offset where the {@link android.R.attr#drawableBottom}
     * attribute's value can be found in the {@link #AppCompatTextHelper} array.
     *
     * <p>May be a reference to another resource, in the form
     * "<code>@[+][<i>package</i>:]<i>type</i>/<i>name</i></code>" or a theme
     * attribute in the form
     * "<code>?[<i>package</i>:]<i>type</i>/<i>name</i></code>".
     * <p>May be a color value, in the form of "<code>#<i>rgb</i></code>",
     * "<code>#<i>argb</i></code>", "<code>#<i>rrggbb</i></code>", or
     * "<code>#<i>aarrggbb</i></code>".
     *
     * @attr name android:drawableBottom
     */
    public static final int AppCompatTextHelper_android_drawableBottom=2;
    /**
     * <p>This symbol is the offset where the {@link android.R.attr#drawableLeft}
     * attribute's value can be found in the {@link #AppCompatTextHelper} array.
     *
     * <p>May be a reference to another resource, in the form
     * "<code>@[+][<i>package</i>:]<i>type</i>/<i>name</i></code>" or a theme
     * attribute in the form
     * "<code>?[<i>package</i>:]<i>type</i>/<i>name</i></code>".
     * <p>May be a color value, in the form of "<code>#<i>rgb</i></code>",
     * "<code>#<i>argb</i></code>", "<code>#<i>rrggbb</i></code>", or
     * "<code>#<i>aarrggbb</i></code>".
     *
     * @attr name android:drawableLeft
     */
    public static final int AppCompatTextHelper_android_drawableLeft=3;
    /**
     * <p>This symbol is the offset where the {@link android.R.attr#drawableRight}
     * attribute's value can be found in the {@link #AppCompatTextHelper} array.
     *
     * <p>May be a reference to another resource, in the form
     * "<code>@[+][<i>package</i>:]<i>type</i>/<i>name</i></code>" or a theme
     * attribute in the form
     * "<code>?[<i>package</i>:]<i>type</i>/<i>name</i></code>".
     * <p>May be a color value, in the form of "<code>#<i>rgb</i></code>",
     * "<code>#<i>argb</i></code>", "<code>#<i>rrggbb</i></code>", or
     * "<code>#<i>aarrggbb</i></code>".
     *
     * @attr name android:drawableRight
     */
    public static final int AppCompatTextHelper_android_drawableRight=4;
    /**
     * <p>This symbol is the offset where the {@link android.R.attr#drawableStart}
     * attribute's value can be found in the {@link #AppCompatTextHelper} array.
     *
     * <p>May be a reference to another resource, in the form
     * "<code>@[+][<i>package</i>:]<i>type</i>/<i>name</i></code>" or a theme
     * attribute in the form
     * "<code>?[<i>package</i>:]<i>type</i>/<i>name</i></code>".
     * <p>May be a color value, in the form of "<code>#<i>rgb</i></code>",
     * "<code>#<i>argb</i></code>", "<code>#<i>rrggbb</i></code>", or
     * "<code>#<i>aarrggbb</i></code>".
     *
     * @attr name android:drawableStart
     */
    public static final int AppCompatTextHelper_android_drawableStart=5;
    /**
     * <p>This symbol is the offset where the {@link android.R.attr#drawableEnd}
     * attribute's value can be found in the {@link #AppCompatTextHelper} array.
     *
     * <p>May be a reference to another resource, in the form
     * "<code>@[+][<i>package</i>:]<i>type</i>/<i>name</i></code>" or a theme
     * attribute in the form
     * "<code>?[<i>package</i>:]<i>type</i>/<i>name</i></code>".
     * <p>May be a color value, in the form of "<code>#<i>rgb</i></code>",
     * "<code>#<i>argb</i></code>", "<code>#<i>rrggbb</i></code>", or
     * "<code>#<i>aarrggbb</i></code>".
     *
     * @attr name android:drawableEnd
     */
    public static final int AppCompatTextHelper_android_drawableEnd=6;
    /**
     * Attributes that can be used with a AppCompatTextView.
     * <p>Includes the following attributes:</p>
     * <table>
     * <colgroup align="left" />
     * <colgroup align="left" />
     * <tr><th>Attribute</th><th>Description</th></tr>
     * <tr><td><code>{@link #AppCompatTextView_android_textAppearance android:textAppearance}</code></td><td></td></tr>
     * <tr><td><code>{@link #AppCompatTextView_autoSizeMaxTextSize com.example.myapplication:autoSizeMaxTextSize}</code></td><td></td></tr>
     * <tr><td><code>{@link #AppCompatTextView_autoSizeMinTextSize com.example.myapplication:autoSizeMinTextSize}</code></td><td></td></tr>
     * <tr><td><code>{@link #AppCompatTextView_autoSizePresetSizes com.example.myapplication:autoSizePresetSizes}</code></td><td></td></tr>
     * <tr><td><code>{@link #AppCompatTextView_autoSizeStepGranularity com.example.myapplication:autoSizeStepGranularity}</code></td><td></td></tr>
     * <tr><td><code>{@link #AppCompatTextView_autoSizeTextType com.example.myapplication:autoSizeTextType}</code></td><td></td></tr>
     * <tr><td><code>{@link #AppCompatTextView_firstBaselineToTopHeight com.example.myapplication:firstBaselineToTopHeight}</code></td><td></td></tr>
     * <tr><td><code>{@link #AppCompatTextView_fontFamily com.example.myapplication:fontFamily}</code></td><td></td></tr>
     * <tr><td><code>{@link #AppCompatTextView_lastBaselineToBottomHeight com.example.myapplication:lastBaselineToBottomHeight}</code></td><td></td></tr>
     * <tr><td><code>{@link #AppCompatTextView_lineHeight com.example.myapplication:lineHeight}</code></td><td></td></tr>
     * <tr><td><code>{@link #AppCompatTextView_textAllCaps com.example.myapplication:textAllCaps}</code></td><td></td></tr>
     * </table>
     * @see #AppCompatTextView_android_textAppearance
     * @see #AppCompatTextView_autoSizeMaxTextSize
     * @see #AppCompatTextView_autoSizeMinTextSize
     * @see #AppCompatTextView_autoSizePresetSizes
     * @see #AppCompatTextView_autoSizeStepGranularity
     * @see #AppCompatTextView_autoSizeTextType
     * @see #AppCompatTextView_firstBaselineToTopHeight
     * @see #AppCompatTextView_fontFamily
     * @see #AppCompatTextView_lastBaselineToBottomHeight
     * @see #AppCompatTextView_lineHeight
     * @see #AppCompatTextView_textAllCaps
     */
    public static final int[] AppCompatTextView={
      0x01010034, 0x7f03002c, 0x7f03002d, 0x7f03002e, 
      0x7f03002f, 0x7f030030, 0x7f0300d5, 0x7f0300d8, 
      0x7f03010f, 0x7f03014f, 0x7f0301cf
    };
    /**
     * <p>This symbol is the offset where the {@link android.R.attr#textAppearance}
     * attribute's value can be found in the {@link #AppCompatTextView} array.
     *
     * <p>May be a reference to another resource, in the form
     * "<code>@[+][<i>package</i>:]<i>type</i>/<i>name</i></code>" or a theme
     * attribute in the form
     * "<code>?[<i>package</i>:]<i>type</i>/<i>name</i></code>".
     *
     * @attr name android:textAppearance
     */
    public static final int AppCompatTextView_android_textAppearance=0;
    /**
     * <p>This symbol is the offset where the {@link com.example.myapplication.R.attr#autoSizeMaxTextSize}
     * attribute's value can be found in the {@link #AppCompatTextView} array.
     *
     * <p>May be a dimension value, which is a floating point number appended with a
     * unit such as "<code>14.5sp</code>".
     * Available units are: px (pixels), dp (density-independent pixels),
     * sp (scaled pixels based on preferred font size), in (inches), and
     * mm (millimeters).
     *
     * @attr name com.example.myapplication:autoSizeMaxTextSize
     */
    public static final int AppCompatTextView_autoSizeMaxTextSize=1;
    /**
     * <p>This symbol is the offset where the {@link com.example.myapplication.R.attr#autoSizeMinTextSize}
     * attribute's value can be found in the {@link #AppCompatTextView} array.
     *
     * <p>May be a dimension value, which is a floating point number appended with a
     * unit such as "<code>14.5sp</code>".
     * Available units are: px (pixels), dp (density-independent pixels),
     * sp (scaled pixels based on preferred font size), in (inches), and
     * mm (millimeters).
     *
     * @attr name com.example.myapplication:autoSizeMinTextSize
     */
    public static final int AppCompatTextView_autoSizeMinTextSize=2;
    /**
     * <p>This symbol is the offset where the {@link com.example.myapplication.R.attr#autoSizePresetSizes}
     * attribute's value can be found in the {@link #AppCompatTextView} array.
     *
     * <p>May be a reference to another resource, in the form
     * "<code>@[+][<i>package</i>:]<i>type</i>/<i>name</i></code>" or a theme
     * attribute in the form
     * "<code>?[<i>package</i>:]<i>type</i>/<i>name</i></code>".
     *
     * @attr name com.example.myapplication:autoSizePresetSizes
     */
    public static final int AppCompatTextView_autoSizePresetSizes=3;
    /**
     * <p>This symbol is the offset where the {@link com.example.myapplication.R.attr#autoSizeStepGranularity}
     * attribute's value can be found in the {@link #AppCompatTextView} array.
     *
     * <p>May be a dimension value, which is a floating point number appended with a
     * unit such as "<code>14.5sp</code>".
     * Available units are: px (pixels), dp (density-independent pixels),
     * sp (scaled pixels based on preferred font size), in (inches), and
     * mm (millimeters).
     *
     * @attr name com.example.myapplication:autoSizeStepGranularity
     */
    public static final int AppCompatTextView_autoSizeStepGranularity=4;
    /**
     * <p>This symbol is the offset where the {@link com.example.myapplication.R.attr#autoSizeTextType}
     * attribute's value can be found in the {@link #AppCompatTextView} array.
     *
     * <p>Must be one of the following constant values.</p>
     * <table>
     * <colgroup align="left" />
     * <colgroup align="left" />
     * <colgroup align="left" />
     * <tr><th>Constant</th><th>Value</th><th>Description</th></tr>
     * <tr><td>none</td><td>0</td><td></td></tr>
     * <tr><td>uniform</td><td>1</td><td></td></tr>
     * </table>
     *
     * @attr name com.example.myapplication:autoSizeTextType
     */
    public static final int AppCompatTextView_autoSizeTextType=5;
    /**
     * <p>This symbol is the offset where the {@link com.example.myapplication.R.attr#firstBaselineToTopHeight}
     * attribute's value can be found in the {@link #AppCompatTextView} array.
     *
     * <p>May be a dimension value, which is a floating point number appended with a
     * unit such as "<code>14.5sp</code>".
     * Available units are: px (pixels), dp (density-independent pixels),
     * sp (scaled pixels based on preferred font size), in (inches), and
     * mm (millimeters).
     *
     * @attr name com.example.myapplication:firstBaselineToTopHeight
     */
    public static final int AppCompatTextView_firstBaselineToTopHeight=6;
    /**
     * <p>This symbol is the offset where the {@link com.example.myapplication.R.attr#fontFamily}
     * attribute's value can be found in the {@link #AppCompatTextView} array.
     *
     * <p>May be a string value, using '\\;' to escape characters such as
     * '\\n' or '\\uxxxx' for a unicode character;
     *
     * @attr name com.example.myapplication:fontFamily
     */
    public static final int AppCompatTextView_fontFamily=7;
    /**
     * <p>This symbol is the offset where the {@link com.example.myapplication.R.attr#lastBaselineToBottomHeight}
     * attribute's value can be found in the {@link #AppCompatTextView} array.
     *
     * <p>May be a dimension value, which is a floating point number appended with a
     * unit such as "<code>14.5sp</code>".
     * Available units are: px (pixels), dp (density-independent pixels),
     * sp (scaled pixels based on preferred font size), in (inches), and
     * mm (millimeters).
     *
     * @attr name com.example.myapplication:lastBaselineToBottomHeight
     */
    public static final int AppCompatTextView_lastBaselineToBottomHeight=8;
    /**
     * <p>This symbol is the offset where the {@link com.example.myapplication.R.attr#lineHeight}
     * attribute's value can be found in the {@link #AppCompatTextView} array.
     *
     * <p>May be a dimension value, which is a floating point number appended with a
     * unit such as "<code>14.5sp</code>".
     * Available units are: px (pixels), dp (density-independent pixels),
     * sp (scaled pixels based on preferred font size), in (inches), and
     * mm (millimeters).
     *
     * @attr name com.example.myapplication:lineHeight
     */
    public static final int AppCompatTextView_lineHeight=9;
    /**
     * <p>This symbol is the offset where the {@link com.example.myapplication.R.attr#textAllCaps}
     * attribute's value can be found in the {@link #AppCompatTextView} array.
     *
     * <p>May be a reference to another resource, in the form
     * "<code>@[+][<i>package</i>:]<i>type</i>/<i>name</i></code>" or a theme
     * attribute in the form
     * "<code>?[<i>package</i>:]<i>type</i>/<i>name</i></code>".
     * <p>May be a boolean value, such as "<code>true</code>" or
     * "<code>false</code>".
     *
     * @attr name com.example.myapplication:textAllCaps
     */
    public static final int AppCompatTextView_textAllCaps=10;
    /**
     * Attributes that can be used with a AppCompatTheme.
     * <p>Includes the following attributes:</p>
     * <table>
     * <colgroup align="left" />
     * <colgroup align="left" />
     * <tr><th>Attribute</th><th>Description</th></tr>
     * <tr><td><code>{@link #AppCompatTheme_android_windowIsFloating android:windowIsFloating}</code></td><td></td></tr>
     * <tr><td><code>{@link #AppCompatTheme_android_windowAnimationStyle android:windowAnimationStyle}</code></td><td></td></tr>
     * <tr><td><code>{@link #AppCompatTheme_actionBarDivider com.example.myapplication:actionBarDivider}</code></td><td></td></tr>
     * <tr><td><code>{@link #AppCompatTheme_actionBarItemBackground com.example.myapplication:actionBarItemBackground}</code></td><td></td></tr>
     * <tr><td><code>{@link #AppCompatTheme_actionBarPopupTheme com.example.myapplication:actionBarPopupTheme}</code></td><td></td></tr>
     * <tr><td><code>{@link #AppCompatTheme_actionBarSize com.example.myapplication:actionBarSize}</code></td><td></td></tr>
     * <tr><td><code>{@link #AppCompatTheme_actionBarSplitStyle com.example.myapplication:actionBarSplitStyle}</code></td><td></td></tr>
     * <tr><td><code>{@link #AppCompatTheme_actionBarStyle com.example.myapplication:actionBarStyle}</code></td><td></td></tr>
     * <tr><td><code>{@link #AppCompatTheme_actionBarTabBarStyle com.example.myapplication:actionBarTabBarStyle}</code></td><td></td></tr>
     * <tr><td><code>{@link #AppCompatTheme_actionBarTabStyle com.example.myapplication:actionBarTabStyle}</code></td><td></td></tr>
     * <tr><td><code>{@link #AppCompatTheme_actionBarTabTextStyle com.example.myapplication:actionBarTabTextStyle}</code></td><td></td></tr>
     * <tr><td><code>{@link #AppCompatTheme_actionBarTheme com.example.myapplication:actionBarTheme}</code></td><td></td></tr>
     * <tr><td><code>{@link #AppCompatTheme_actionBarWidgetTheme com.example.myapplication:actionBarWidgetTheme}</code></td><td></td></tr>
     * <tr><td><code>{@link #AppCompatTheme_actionButtonStyle com.example.myapplication:actionButtonStyle}</code></td><td></td></tr>
     * <tr><td><code>{@link #AppCompatTheme_actionDropDownStyle com.example.myapplication:actionDropDownStyle}</code></td><td></td></tr>
     * <tr><td><code>{@link #AppCompatTheme_actionMenuTextAppearance com.example.myapplication:actionMenuTextAppearance}</code></td><td></td></tr>
     * <tr><td><code>{@link #AppCompatTheme_actionMenuTextColor com.example.myapplication:actionMenuTextColor}</code></td><td></td></tr>
     * <tr><td><code>{@link #AppCompatTheme_actionModeBackground com.example.myapplication:actionModeBackground}</code></td><td></td></tr>
     * <tr><td><code>{@link #AppCompatTheme_actionModeCloseButtonStyle com.example.myapplication:actionModeCloseButtonStyle}</code></td><td></td></tr>
     * <tr><td><code>{@link #AppCompatTheme_actionModeCloseDrawable com.example.myapplication:actionModeCloseDrawable}</code></td><td></td></tr>
     * <tr><td><code>{@link #AppCompatTheme_actionModeCopyDrawable com.example.myapplication:actionModeCopyDrawable}</code></td><td></td></tr>
     * <tr><td><code>{@link #AppCompatTheme_actionModeCutDrawable com.example.myapplication:actionModeCutDrawable}</code></td><td></td></tr>
     * <tr><td><code>{@link #AppCompatTheme_actionModeFindDrawable com.example.myapplication:actionModeFindDrawable}</code></td><td></td></tr>
     * <tr><td><code>{@link #AppCompatTheme_actionModePasteDrawable com.example.myapplication:actionModePasteDrawable}</code></td><td></td></tr>
     * <tr><td><code>{@link #AppCompatTheme_actionModePopupWindowStyle com.example.myapplication:actionModePopupWindowStyle}</code></td><td></td></tr>
     * <tr><td><code>{@link #AppCompatTheme_actionModeSelectAllDrawable com.example.myapplication:actionModeSelectAllDrawable}</code></td><td></td></tr>
     * <tr><td><code>{@link #AppCompatTheme_actionModeShareDrawable com.example.myapplication:actionModeShareDrawable}</code></td><td></td></tr>
     * <tr><td><code>{@link #AppCompatTheme_actionModeSplitBackground com.example.myapplication:actionModeSplitBackground}</code></td><td></td></tr>
     * <tr><td><code>{@link #AppCompatTheme_actionModeStyle com.example.myapplication:actionModeStyle}</code></td><td></td></tr>
     * <tr><td><code>{@link #AppCompatTheme_actionModeWebSearchDrawable com.example.myapplication:actionModeWebSearchDrawable}</code></td><td></td></tr>
     * <tr><td><code>{@link #AppCompatTheme_actionOverflowButtonStyle com.example.myapplication:actionOverflowButtonStyle}</code></td><td></td></tr>
     * <tr><td><code>{@link #AppCompatTheme_actionOverflowMenuStyle com.example.myapplication:actionOverflowMenuStyle}</code></td><td></td></tr>
     * <tr><td><code>{@link #AppCompatTheme_activityChooserViewStyle com.example.myapplication:activityChooserViewStyle}</code></td><td></td></tr>
     * <tr><td><code>{@link #AppCompatTheme_alertDialogButtonGroupStyle com.example.myapplication:alertDialogButtonGroupStyle}</code></td><td></td></tr>
     * <tr><td><code>{@link #AppCompatTheme_alertDialogCenterButtons com.example.myapplication:alertDialogCenterButtons}</code></td><td></td></tr>
     * <tr><td><code>{@link #AppCompatTheme_alertDialogStyle com.example.myapplication:alertDialogStyle}</code></td><td></td></tr>
     * <tr><td><code>{@link #AppCompatTheme_alertDialogTheme com.example.myapplication:alertDialogTheme}</code></td><td></td></tr>
     * <tr><td><code>{@link #AppCompatTheme_autoCompleteTextViewStyle com.example.myapplication:autoCompleteTextViewStyle}</code></td><td></td></tr>
     * <tr><td><code>{@link #AppCompatTheme_borderlessButtonStyle com.example.myapplication:borderlessButtonStyle}</code></td><td></td></tr>
     * <tr><td><code>{@link #AppCompatTheme_buttonBarButtonStyle com.example.myapplication:buttonBarButtonStyle}</code></td><td></td></tr>
     * <tr><td><code>{@link #AppCompatTheme_buttonBarNegativeButtonStyle com.example.myapplication:buttonBarNegativeButtonStyle}</code></td><td></td></tr>
     * <tr><td><code>{@link #AppCompatTheme_buttonBarNeutralButtonStyle com.example.myapplication:buttonBarNeutralButtonStyle}</code></td><td></td></tr>
     * <tr><td><code>{@link #AppCompatTheme_buttonBarPositiveButtonStyle com.example.myapplication:buttonBarPositiveButtonStyle}</code></td><td></td></tr>
     * <tr><td><code>{@link #AppCompatTheme_buttonBarStyle com.example.myapplication:buttonBarStyle}</code></td><td></td></tr>
     * <tr><td><code>{@link #AppCompatTheme_buttonStyle com.example.myapplication:buttonStyle}</code></td><td></td></tr>
     * <tr><td><code>{@link #AppCompatTheme_buttonStyleSmall com.example.myapplication:buttonStyleSmall}</code></td><td></td></tr>
     * <tr><td><code>{@link #AppCompatTheme_checkboxStyle com.example.myapplication:checkboxStyle}</code></td><td></td></tr>
     * <tr><td><code>{@link #AppCompatTheme_checkedTextViewStyle com.example.myapplication:checkedTextViewStyle}</code></td><td></td></tr>
     * <tr><td><code>{@link #AppCompatTheme_colorAccent com.example.myapplication:colorAccent}</code></td><td></td></tr>
     * <tr><td><code>{@link #AppCompatTheme_colorBackgroundFloating com.example.myapplication:colorBackgroundFloating}</code></td><td></td></tr>
     * <tr><td><code>{@link #AppCompatTheme_colorButtonNormal com.example.myapplication:colorButtonNormal}</code></td><td></td></tr>
     * <tr><td><code>{@link #AppCompatTheme_colorControlActivated com.example.myapplication:colorControlActivated}</code></td><td></td></tr>
     * <tr><td><code>{@link #AppCompatTheme_colorControlHighlight com.example.myapplication:colorControlHighlight}</code></td><td></td></tr>
     * <tr><td><code>{@link #AppCompatTheme_colorControlNormal com.example.myapplication:colorControlNormal}</code></td><td></td></tr>
     * <tr><td><code>{@link #AppCompatTheme_colorError com.example.myapplication:colorError}</code></td><td></td></tr>
     * <tr><td><code>{@link #AppCompatTheme_colorPrimary com.example.myapplication:colorPrimary}</code></td><td></td></tr>
     * <tr><td><code>{@link #AppCompatTheme_colorPrimaryDark com.example.myapplication:colorPrimaryDark}</code></td><td></td></tr>
     * <tr><td><code>{@link #AppCompatTheme_colorSwitchThumbNormal com.example.myapplication:colorSwitchThumbNormal}</code></td><td></td></tr>
     * <tr><td><code>{@link #AppCompatTheme_controlBackground com.example.myapplication:controlBackground}</code></td><td></td></tr>
     * <tr><td><code>{@link #AppCompatTheme_dialogCornerRadius com.example.myapplication:dialogCornerRadius}</code></td><td></td></tr>
     * <tr><td><code>{@link #AppCompatTheme_dialogPreferredPadding com.example.myapplication:dialogPreferredPadding}</code></td><td></td></tr>
     * <tr><td><code>{@link #AppCompatTheme_dialogTheme com.example.myapplication:dialogTheme}</code></td><td></td></tr>
     * <tr><td><code>{@link #AppCompatTheme_dividerHorizontal com.example.myapplication:dividerHorizontal}</code></td><td></td></tr>
     * <tr><td><code>{@link #AppCompatTheme_dividerVertical com.example.myapplication:dividerVertical}</code></td><td></td></tr>
     * <tr><td><code>{@link #AppCompatTheme_dropDownListViewStyle com.example.myapplication:dropDownListViewStyle}</code></td><td></td></tr>
     * <tr><td><code>{@link #AppCompatTheme_dropdownListPreferredItemHeight com.example.myapplication:dropdownListPreferredItemHeight}</code></td><td></td></tr>
     * <tr><td><code>{@link #AppCompatTheme_editTextBackground com.example.myapplication:editTextBackground}</code></td><td></td></tr>
     * <tr><td><code>{@link #AppCompatTheme_editTextColor com.example.myapplication:editTextColor}</code></td><td></td></tr>
     * <tr><td><code>{@link #AppCompatTheme_editTextStyle com.example.myapplication:editTextStyle}</code></td><td></td></tr>
     * <tr><td><code>{@link #AppCompatTheme_homeAsUpIndicator com.example.myapplication:homeAsUpIndicator}</code></td><td></td></tr>
     * <tr><td><code>{@link #AppCompatTheme_imageButtonStyle com.example.myapplication:imageButtonStyle}</code></td><td></td></tr>
     * <tr><td><code>{@link #AppCompatTheme_listChoiceBackgroundIndicator com.example.myapplication:listChoiceBackgroundIndicator}</code></td><td></td></tr>
     * <tr><td><code>{@link #AppCompatTheme_listDividerAlertDialog com.example.myapplication:listDividerAlertDialog}</code></td><td></td></tr>
     * <tr><td><code>{@link #AppCompatTheme_listMenuViewStyle com.example.myapplication:listMenuViewStyle}</code></td><td></td></tr>
     * <tr><td><code>{@link #AppCompatTheme_listPopupWindowStyle com.example.myapplication:listPopupWindowStyle}</code></td><td></td></tr>
     * <tr><td><code>{@link #AppCompatTheme_listPreferredItemHeight com.example.myapplication:listPreferredItemHeight}</code></td><td></td></tr>
     * <tr><td><code>{@link #AppCompatTheme_listPreferredItemHeightLarge com.example.myapplication:listPreferredItemHeightLarge}</code></td><td></td></tr>
     * <tr><td><code>{@link #AppCompatTheme_listPreferredItemHeightSmall com.example.myapplication:listPreferredItemHeightSmall}</code></td><td></td></tr>
     * <tr><td><code>{@link #AppCompatTheme_listPreferredItemPaddingLeft com.example.myapplication:listPreferredItemPaddingLeft}</code></td><td></td></tr>
     * <tr><td><code>{@link #AppCompatTheme_listPreferredItemPaddingRight com.example.myapplication:listPreferredItemPaddingRight}</code></td><td></td></tr>
     * <tr><td><code>{@link #AppCompatTheme_panelBackground com.example.myapplication:panelBackground}</code></td><td></td></tr>
     * <tr><td><code>{@link #AppCompatTheme_panelMenuListTheme com.example.myapplication:panelMenuListTheme}</code></td><td></td></tr>
     * <tr><td><code>{@link #AppCompatTheme_panelMenuListWidth com.example.myapplication:panelMenuListWidth}</code></td><td></td></tr>
     * <tr><td><code>{@link #AppCompatTheme_popupMenuStyle com.example.myapplication:popupMenuStyle}</code></td><td></td></tr>
     * <tr><td><code>{@link #AppCompatTheme_popupWindowStyle com.example.myapplication:popupWindowStyle}</code></td><td></td></tr>
     * <tr><td><code>{@link #AppCompatTheme_radioButtonStyle com.example.myapplication:radioButtonStyle}</code></td><td></td></tr>
     * <tr><td><code>{@link #AppCompatTheme_ratingBarStyle com.example.myapplication:ratingBarStyle}</code></td><td></td></tr>
     * <tr><td><code>{@link #AppCompatTheme_ratingBarStyleIndicator com.example.myapplication:ratingBarStyleIndicator}</code></td><td></td></tr>
     * <tr><td><code>{@link #AppCompatTheme_ratingBarStyleSmall com.example.myapplication:ratingBarStyleSmall}</code></td><td></td></tr>
     * <tr><td><code>{@link #AppCompatTheme_searchViewStyle com.example.myapplication:searchViewStyle}</code></td><td></td></tr>
     * <tr><td><code>{@link #AppCompatTheme_seekBarStyle com.example.myapplication:seekBarStyle}</code></td><td></td></tr>
     * <tr><td><code>{@link #AppCompatTheme_selectableItemBackground com.example.myapplication:selectableItemBackground}</code></td><td></td></tr>
     * <tr><td><code>{@link #AppCompatTheme_selectableItemBackgroundBorderless com.example.myapplication:selectableItemBackgroundBorderless}</code></td><td></td></tr>
     * <tr><td><code>{@link #AppCompatTheme_spinnerDropDownItemStyle com.example.myapplication:spinnerDropDownItemStyle}</code></td><td></td></tr>
     * <tr><td><code>{@link #AppCompatTheme_spinnerStyle com.example.myapplication:spinnerStyle}</code></td><td></td></tr>
     * <tr><td><code>{@link #AppCompatTheme_switchStyle com.example.myapplication:switchStyle}</code></td><td></td></tr>
     * <tr><td><code>{@link #AppCompatTheme_textAppearanceLargePopupMenu com.example.myapplication:textAppearanceLargePopupMenu}</code></td><td></td></tr>
     * <tr><td><code>{@link #AppCompatTheme_textAppearanceListItem com.example.myapplication:textAppearanceListItem}</code></td><td></td></tr>
     * <tr><td><code>{@link #AppCompatTheme_textAppearanceListItemSecondary com.example.myapplication:textAppearanceListItemSecondary}</code></td><td></td></tr>
     * <tr><td><code>{@link #AppCompatTheme_textAppearanceListItemSmall com.example.myapplication:textAppearanceListItemSmall}</code></td><td></td></tr>
     * <tr><td><code>{@link #AppCompatTheme_textAppearancePopupMenuHeader com.example.myapplication:textAppearancePopupMenuHeader}</code></td><td></td></tr>
     * <tr><td><code>{@link #AppCompatTheme_textAppearanceSearchResultSubtitle com.example.myapplication:textAppearanceSearchResultSubtitle}</code></td><td></td></tr>
     * <tr><td><code>{@link #AppCompatTheme_textAppearanceSearchResultTitle com.example.myapplication:textAppearanceSearchResultTitle}</code></td><td></td></tr>
     * <tr><td><code>{@link #AppCompatTheme_textAppearanceSmallPopupMenu com.example.myapplication:textAppearanceSmallPopupMenu}</code></td><td></td></tr>
     * <tr><td><code>{@link #AppCompatTheme_textColorAlertDialogListItem com.example.myapplication:textColorAlertDialogListItem}</code></td><td></td></tr>
     * <tr><td><code>{@link #AppCompatTheme_textColorSearchUrl com.example.myapplication:textColorSearchUrl}</code></td><td></td></tr>
     * <tr><td><code>{@link #AppCompatTheme_toolbarNavigationButtonStyle com.example.myapplication:toolbarNavigationButtonStyle}</code></td><td></td></tr>
     * <tr><td><code>{@link #AppCompatTheme_toolbarStyle com.example.myapplication:toolbarStyle}</code></td><td></td></tr>
     * <tr><td><code>{@link #AppCompatTheme_tooltipForegroundColor com.example.myapplication:tooltipForegroundColor}</code></td><td></td></tr>
     * <tr><td><code>{@link #AppCompatTheme_tooltipFrameBackground com.example.myapplication:tooltipFrameBackground}</code></td><td></td></tr>
     * <tr><td><code>{@link #AppCompatTheme_viewInflaterClass com.example.myapplication:viewInflaterClass}</code></td><td></td></tr>
     * <tr><td><code>{@link #AppCompatTheme_windowActionBar com.example.myapplication:windowActionBar}</code></td><td></td></tr>
     * <tr><td><code>{@link #AppCompatTheme_windowActionBarOverlay com.example.myapplication:windowActionBarOverlay}</code></td><td></td></tr>
     * <tr><td><code>{@link #AppCompatTheme_windowActionModeOverlay com.example.myapplication:windowActionModeOverlay}</code></td><td></td></tr>
     * <tr><td><code>{@link #AppCompatTheme_windowFixedHeightMajor com.example.myapplication:windowFixedHeightMajor}</code></td><td></td></tr>
     * <tr><td><code>{@link #AppCompatTheme_windowFixedHeightMinor com.example.myapplication:windowFixedHeightMinor}</code></td><td></td></tr>
     * <tr><td><code>{@link #AppCompatTheme_windowFixedWidthMajor com.example.myapplication:windowFixedWidthMajor}</code></td><td></td></tr>
     * <tr><td><code>{@link #AppCompatTheme_windowFixedWidthMinor com.example.myapplication:windowFixedWidthMinor}</code></td><td></td></tr>
     * <tr><td><code>{@link #AppCompatTheme_windowMinWidthMajor com.example.myapplication:windowMinWidthMajor}</code></td><td></td></tr>
     * <tr><td><code>{@link #AppCompatTheme_windowMinWidthMinor com.example.myapplication:windowMinWidthMinor}</code></td><td></td></tr>
     * <tr><td><code>{@link #AppCompatTheme_windowNoTitle com.example.myapplication:windowNoTitle}</code></td><td></td></tr>
     * </table>
     * @see #AppCompatTheme_android_windowIsFloating
     * @see #AppCompatTheme_android_windowAnimationStyle
     * @see #AppCompatTheme_actionBarDivider
     * @see #AppCompatTheme_actionBarItemBackground
     * @see #AppCompatTheme_actionBarPopupTheme
     * @see #AppCompatTheme_actionBarSize
     * @see #AppCompatTheme_actionBarSplitStyle
     * @see #AppCompatTheme_actionBarStyle
     * @see #AppCompatTheme_actionBarTabBarStyle
     * @see #AppCompatTheme_actionBarTabStyle
     * @see #AppCompatTheme_actionBarTabTextStyle
     * @see #AppCompatTheme_actionBarTheme
     * @see #AppCompatTheme_actionBarWidgetTheme
     * @see #AppCompatTheme_actionButtonStyle
     * @see #AppCompatTheme_actionDropDownStyle
     * @see #AppCompatTheme_actionMenuTextAppearance
     * @see #AppCompatTheme_actionMenuTextColor
     * @see #AppCompatTheme_actionModeBackground
     * @see #AppCompatTheme_actionModeCloseButtonStyle
     * @see #AppCompatTheme_actionModeCloseDrawable
     * @see #AppCompatTheme_actionModeCopyDrawable
     * @see #AppCompatTheme_actionModeCutDrawable
     * @see #AppCompatTheme_actionModeFindDrawable
     * @see #AppCompatTheme_actionModePasteDrawable
     * @see #AppCompatTheme_actionModePopupWindowStyle
     * @see #AppCompatTheme_actionModeSelectAllDrawable
     * @see #AppCompatTheme_actionModeShareDrawable
     * @see #AppCompatTheme_actionModeSplitBackground
     * @see #AppCompatTheme_actionModeStyle
     * @see #AppCompatTheme_actionModeWebSearchDrawable
     * @see #AppCompatTheme_actionOverflowButtonStyle
     * @see #AppCompatTheme_actionOverflowMenuStyle
     * @see #AppCompatTheme_activityChooserViewStyle
     * @see #AppCompatTheme_alertDialogButtonGroupStyle
     * @see #AppCompatTheme_alertDialogCenterButtons
     * @see #AppCompatTheme_alertDialogStyle
     * @see #AppCompatTheme_alertDialogTheme
     * @see #AppCompatTheme_autoCompleteTextViewStyle
     * @see #AppCompatTheme_borderlessButtonStyle
     * @see #AppCompatTheme_buttonBarButtonStyle
     * @see #AppCompatTheme_buttonBarNegativeButtonStyle
     * @see #AppCompatTheme_buttonBarNeutralButtonStyle
     * @see #AppCompatTheme_buttonBarPositiveButtonStyle
     * @see #AppCompatTheme_buttonBarStyle
     * @see #AppCompatTheme_buttonStyle
     * @see #AppCompatTheme_buttonStyleSmall
     * @see #AppCompatTheme_checkboxStyle
     * @see #AppCompatTheme_checkedTextViewStyle
     * @see #AppCompatTheme_colorAccent
     * @see #AppCompatTheme_colorBackgroundFloating
     * @see #AppCompatTheme_colorButtonNormal
     * @see #AppCompatTheme_colorControlActivated
     * @see #AppCompatTheme_colorControlHighlight
     * @see #AppCompatTheme_colorControlNormal
     * @see #AppCompatTheme_colorError
     * @see #AppCompatTheme_colorPrimary
     * @see #AppCompatTheme_colorPrimaryDark
     * @see #AppCompatTheme_colorSwitchThumbNormal
     * @see #AppCompatTheme_controlBackground
     * @see #AppCompatTheme_dialogCornerRadius
     * @see #AppCompatTheme_dialogPreferredPadding
     * @see #AppCompatTheme_dialogTheme
     * @see #AppCompatTheme_dividerHorizontal
     * @see #AppCompatTheme_dividerVertical
     * @see #AppCompatTheme_dropDownListViewStyle
     * @see #AppCompatTheme_dropdownListPreferredItemHeight
     * @see #AppCompatTheme_editTextBackground
     * @see #AppCompatTheme_editTextColor
     * @see #AppCompatTheme_editTextStyle
     * @see #AppCompatTheme_homeAsUpIndicator
     * @see #AppCompatTheme_imageButtonStyle
     * @see #AppCompatTheme_listChoiceBackgroundIndicator
     * @see #AppCompatTheme_listDividerAlertDialog
     * @see #AppCompatTheme_listMenuViewStyle
     * @see #AppCompatTheme_listPopupWindowStyle
     * @see #AppCompatTheme_listPreferredItemHeight
     * @see #AppCompatTheme_listPreferredItemHeightLarge
     * @see #AppCompatTheme_listPreferredItemHeightSmall
     * @see #AppCompatTheme_listPreferredItemPaddingLeft
     * @see #AppCompatTheme_listPreferredItemPaddingRight
     * @see #AppCompatTheme_panelBackground
     * @see #AppCompatTheme_panelMenuListTheme
     * @see #AppCompatTheme_panelMenuListWidth
     * @see #AppCompatTheme_popupMenuStyle
     * @see #AppCompatTheme_popupWindowStyle
     * @see #AppCompatTheme_radioButtonStyle
     * @see #AppCompatTheme_ratingBarStyle
     * @see #AppCompatTheme_ratingBarStyleIndicator
     * @see #AppCompatTheme_ratingBarStyleSmall
     * @see #AppCompatTheme_searchViewStyle
     * @see #AppCompatTheme_seekBarStyle
     * @see #AppCompatTheme_selectableItemBackground
     * @see #AppCompatTheme_selectableItemBackgroundBorderless
     * @see #AppCompatTheme_spinnerDropDownItemStyle
     * @see #AppCompatTheme_spinnerStyle
     * @see #AppCompatTheme_switchStyle
     * @see #AppCompatTheme_textAppearanceLargePopupMenu
     * @see #AppCompatTheme_textAppearanceListItem
     * @see #AppCompatTheme_textAppearanceListItemSecondary
     * @see #AppCompatTheme_textAppearanceListItemSmall
     * @see #AppCompatTheme_textAppearancePopupMenuHeader
     * @see #AppCompatTheme_textAppearanceSearchResultSubtitle
     * @see #AppCompatTheme_textAppearanceSearchResultTitle
     * @see #AppCompatTheme_textAppearanceSmallPopupMenu
     * @see #AppCompatTheme_textColorAlertDialogListItem
     * @see #AppCompatTheme_textColorSearchUrl
     * @see #AppCompatTheme_toolbarNavigationButtonStyle
     * @see #AppCompatTheme_toolbarStyle
     * @see #AppCompatTheme_tooltipForegroundColor
     * @see #AppCompatTheme_tooltipFrameBackground
     * @see #AppCompatTheme_viewInflaterClass
     * @see #AppCompatTheme_windowActionBar
     * @see #AppCompatTheme_windowActionBarOverlay
     * @see #AppCompatTheme_windowActionModeOverlay
     * @see #AppCompatTheme_windowFixedHeightMajor
     * @see #AppCompatTheme_windowFixedHeightMinor
     * @see #AppCompatTheme_windowFixedWidthMajor
     * @see #AppCompatTheme_windowFixedWidthMinor
     * @see #AppCompatTheme_windowMinWidthMajor
     * @see #AppCompatTheme_windowMinWidthMinor
     * @see #AppCompatTheme_windowNoTitle
     */
    public static final int[] AppCompatTheme={
      0x01010057, 0x010100ae, 0x7f030000, 0x7f030001, 
      0x7f030002, 0x7f030003, 0x7f030004, 0x7f030005, 
      0x7f030006, 0x7f030007, 0x7f030008, 0x7f030009, 
      0x7f03000a, 0x7f03000b, 0x7f03000c, 0x7f03000e, 
      0x7f03000f, 0x7f030010, 0x7f030011, 0x7f030012, 
      0x7f030013, 0x7f030014, 0x7f030015, 0x7f030016, 
      0x7f030017, 0x7f030018, 0x7f030019, 0x7f03001a, 
      0x7f03001b, 0x7f03001c, 0x7f03001d, 0x7f03001e, 
      0x7f030021, 0x7f030022, 0x7f030023, 0x7f030024, 
      0x7f030025, 0x7f03002b, 0x7f030040, 0x7f03004e, 
      0x7f03004f, 0x7f030050, 0x7f030051, 0x7f030052, 
      0x7f030056, 0x7f030057, 0x7f030062, 0x7f030067, 
      0x7f030087, 0x7f030088, 0x7f030089, 0x7f03008a, 
      0x7f03008b, 0x7f03008c, 0x7f03008d, 0x7f03008e, 
      0x7f03008f, 0x7f030091, 0x7f0300a3, 0x7f0300ac, 
      0x7f0300ad, 0x7f0300ae, 0x7f0300b1, 0x7f0300b3, 
      0x7f0300b6, 0x7f0300b7, 0x7f0300b8, 0x7f0300b9, 
      0x7f0300ba, 0x7f0300f0, 0x7f0300fc, 0x7f030151, 
      0x7f030152, 0x7f030155, 0x7f030156, 0x7f030157, 
      0x7f030158, 0x7f030159, 0x7f03015a, 0x7f03015b, 
      0x7f030170, 0x7f030171, 0x7f030172, 0x7f030178, 
      0x7f03017a, 0x7f030181, 0x7f030182, 0x7f030183, 
      0x7f030184, 0x7f03018c, 0x7f03018d, 0x7f03018e, 
      0x7f03018f, 0x7f03019c, 0x7f03019d, 0x7f0301b3, 
      0x7f0301da, 0x7f0301db, 0x7f0301dc, 0x7f0301dd, 
      0x7f0301df, 0x7f0301e0, 0x7f0301e1, 0x7f0301e2, 
      0x7f0301e5, 0x7f0301e6, 0x7f030200, 0x7f030201, 
      0x7f030202, 0x7f030203, 0x7f03020a, 0x7f03020c, 
      0x7f03020d, 0x7f03020e, 0x7f03020f, 0x7f030210, 
      0x7f030211, 0x7f030212, 0x7f030213, 0x7f030214, 
      0x7f030215
    };
    /**
     * <p>This symbol is the offset where the {@link android.R.attr#windowIsFloating}
     * attribute's value can be found in the {@link #AppCompatTheme} array.
     *
     * <p>May be a boolean value, such as "<code>true</code>" or
     * "<code>false</code>".
     *
     * @attr name android:windowIsFloating
     */
    public static final int AppCompatTheme_android_windowIsFloating=0;
    /**
     * <p>This symbol is the offset where the {@link android.R.attr#windowAnimationStyle}
     * attribute's value can be found in the {@link #AppCompatTheme} array.
     *
     * <p>May be a reference to another resource, in the form
     * "<code>@[+][<i>package</i>:]<i>type</i>/<i>name</i></code>" or a theme
     * attribute in the form
     * "<code>?[<i>package</i>:]<i>type</i>/<i>name</i></code>".
     *
     * @attr name android:windowAnimationStyle
     */
    public static final int AppCompatTheme_android_windowAnimationStyle=1;
    /**
     * <p>This symbol is the offset where the {@link com.example.myapplication.R.attr#actionBarDivider}
     * attribute's value can be found in the {@link #AppCompatTheme} array.
     *
     * <p>May be a reference to another resource, in the form
     * "<code>@[+][<i>package</i>:]<i>type</i>/<i>name</i></code>" or a theme
     * attribute in the form
     * "<code>?[<i>package</i>:]<i>type</i>/<i>name</i></code>".
     *
     * @attr name com.example.myapplication:actionBarDivider
     */
    public static final int AppCompatTheme_actionBarDivider=2;
    /**
     * <p>This symbol is the offset where the {@link com.example.myapplication.R.attr#actionBarItemBackground}
     * attribute's value can be found in the {@link #AppCompatTheme} array.
     *
     * <p>May be a reference to another resource, in the form
     * "<code>@[+][<i>package</i>:]<i>type</i>/<i>name</i></code>" or a theme
     * attribute in the form
     * "<code>?[<i>package</i>:]<i>type</i>/<i>name</i></code>".
     *
     * @attr name com.example.myapplication:actionBarItemBackground
     */
    public static final int AppCompatTheme_actionBarItemBackground=3;
    /**
     * <p>This symbol is the offset where the {@link com.example.myapplication.R.attr#actionBarPopupTheme}
     * attribute's value can be found in the {@link #AppCompatTheme} array.
     *
     * <p>May be a reference to another resource, in the form
     * "<code>@[+][<i>package</i>:]<i>type</i>/<i>name</i></code>" or a theme
     * attribute in the form
     * "<code>?[<i>package</i>:]<i>type</i>/<i>name</i></code>".
     *
     * @attr name com.example.myapplication:actionBarPopupTheme
     */
    public static final int AppCompatTheme_actionBarPopupTheme=4;
    /**
     * <p>This symbol is the offset where the {@link com.example.myapplication.R.attr#actionBarSize}
     * attribute's value can be found in the {@link #AppCompatTheme} array.
     *
     * <p>May be a dimension value, which is a floating point number appended with a
     * unit such as "<code>14.5sp</code>".
     * Available units are: px (pixels), dp (density-independent pixels),
     * sp (scaled pixels based on preferred font size), in (inches), and
     * mm (millimeters).
     * <p>Must be one of the following constant values.</p>
     * <table>
     * <colgroup align="left" />
     * <colgroup align="left" />
     * <colgroup align="left" />
     * <tr><th>Constant</th><th>Value</th><th>Description</th></tr>
     * <tr><td>wrap_content</td><td>0</td><td></td></tr>
     * </table>
     *
     * @attr name com.example.myapplication:actionBarSize
     */
    public static final int AppCompatTheme_actionBarSize=5;
    /**
     * <p>This symbol is the offset where the {@link com.example.myapplication.R.attr#actionBarSplitStyle}
     * attribute's value can be found in the {@link #AppCompatTheme} array.
     *
     * <p>May be a reference to another resource, in the form
     * "<code>@[+][<i>package</i>:]<i>type</i>/<i>name</i></code>" or a theme
     * attribute in the form
     * "<code>?[<i>package</i>:]<i>type</i>/<i>name</i></code>".
     *
     * @attr name com.example.myapplication:actionBarSplitStyle
     */
    public static final int AppCompatTheme_actionBarSplitStyle=6;
    /**
     * <p>This symbol is the offset where the {@link com.example.myapplication.R.attr#actionBarStyle}
     * attribute's value can be found in the {@link #AppCompatTheme} array.
     *
     * <p>May be a reference to another resource, in the form
     * "<code>@[+][<i>package</i>:]<i>type</i>/<i>name</i></code>" or a theme
     * attribute in the form
     * "<code>?[<i>package</i>:]<i>type</i>/<i>name</i></code>".
     *
     * @attr name com.example.myapplication:actionBarStyle
     */
    public static final int AppCompatTheme_actionBarStyle=7;
    /**
     * <p>This symbol is the offset where the {@link com.example.myapplication.R.attr#actionBarTabBarStyle}
     * attribute's value can be found in the {@link #AppCompatTheme} array.
     *
     * <p>May be a reference to another resource, in the form
     * "<code>@[+][<i>package</i>:]<i>type</i>/<i>name</i></code>" or a theme
     * attribute in the form
     * "<code>?[<i>package</i>:]<i>type</i>/<i>name</i></code>".
     *
     * @attr name com.example.myapplication:actionBarTabBarStyle
     */
    public static final int AppCompatTheme_actionBarTabBarStyle=8;
    /**
     * <p>This symbol is the offset where the {@link com.example.myapplication.R.attr#actionBarTabStyle}
     * attribute's value can be found in the {@link #AppCompatTheme} array.
     *
     * <p>May be a reference to another resource, in the form
     * "<code>@[+][<i>package</i>:]<i>type</i>/<i>name</i></code>" or a theme
     * attribute in the form
     * "<code>?[<i>package</i>:]<i>type</i>/<i>name</i></code>".
     *
     * @attr name com.example.myapplication:actionBarTabStyle
     */
    public static final int AppCompatTheme_actionBarTabStyle=9;
    /**
     * <p>This symbol is the offset where the {@link com.example.myapplication.R.attr#actionBarTabTextStyle}
     * attribute's value can be found in the {@link #AppCompatTheme} array.
     *
     * <p>May be a reference to another resource, in the form
     * "<code>@[+][<i>package</i>:]<i>type</i>/<i>name</i></code>" or a theme
     * attribute in the form
     * "<code>?[<i>package</i>:]<i>type</i>/<i>name</i></code>".
     *
     * @attr name com.example.myapplication:actionBarTabTextStyle
     */
    public static final int AppCompatTheme_actionBarTabTextStyle=10;
    /**
     * <p>This symbol is the offset where the {@link com.example.myapplication.R.attr#actionBarTheme}
     * attribute's value can be found in the {@link #AppCompatTheme} array.
     *
     * <p>May be a reference to another resource, in the form
     * "<code>@[+][<i>package</i>:]<i>type</i>/<i>name</i></code>" or a theme
     * attribute in the form
     * "<code>?[<i>package</i>:]<i>type</i>/<i>name</i></code>".
     *
     * @attr name com.example.myapplication:actionBarTheme
     */
    public static final int AppCompatTheme_actionBarTheme=11;
    /**
     * <p>This symbol is the offset where the {@link com.example.myapplication.R.attr#actionBarWidgetTheme}
     * attribute's value can be found in the {@link #AppCompatTheme} array.
     *
     * <p>May be a reference to another resource, in the form
     * "<code>@[+][<i>package</i>:]<i>type</i>/<i>name</i></code>" or a theme
     * attribute in the form
     * "<code>?[<i>package</i>:]<i>type</i>/<i>name</i></code>".
     *
     * @attr name com.example.myapplication:actionBarWidgetTheme
     */
    public static final int AppCompatTheme_actionBarWidgetTheme=12;
    /**
     * <p>This symbol is the offset where the {@link com.example.myapplication.R.attr#actionButtonStyle}
     * attribute's value can be found in the {@link #AppCompatTheme} array.
     *
     * <p>May be a reference to another resource, in the form
     * "<code>@[+][<i>package</i>:]<i>type</i>/<i>name</i></code>" or a theme
     * attribute in the form
     * "<code>?[<i>package</i>:]<i>type</i>/<i>name</i></code>".
     *
     * @attr name com.example.myapplication:actionButtonStyle
     */
    public static final int AppCompatTheme_actionButtonStyle=13;
    /**
     * <p>This symbol is the offset where the {@link com.example.myapplication.R.attr#actionDropDownStyle}
     * attribute's value can be found in the {@link #AppCompatTheme} array.
     *
     * <p>May be a reference to another resource, in the form
     * "<code>@[+][<i>package</i>:]<i>type</i>/<i>name</i></code>" or a theme
     * attribute in the form
     * "<code>?[<i>package</i>:]<i>type</i>/<i>name</i></code>".
     *
     * @attr name com.example.myapplication:actionDropDownStyle
     */
    public static final int AppCompatTheme_actionDropDownStyle=14;
    /**
     * <p>This symbol is the offset where the {@link com.example.myapplication.R.attr#actionMenuTextAppearance}
     * attribute's value can be found in the {@link #AppCompatTheme} array.
     *
     * <p>May be a reference to another resource, in the form
     * "<code>@[+][<i>package</i>:]<i>type</i>/<i>name</i></code>" or a theme
     * attribute in the form
     * "<code>?[<i>package</i>:]<i>type</i>/<i>name</i></code>".
     *
     * @attr name com.example.myapplication:actionMenuTextAppearance
     */
    public static final int AppCompatTheme_actionMenuTextAppearance=15;
    /**
     * <p>This symbol is the offset where the {@link com.example.myapplication.R.attr#actionMenuTextColor}
     * attribute's value can be found in the {@link #AppCompatTheme} array.
     *
     * <p>May be a reference to another resource, in the form
     * "<code>@[+][<i>package</i>:]<i>type</i>/<i>name</i></code>" or a theme
     * attribute in the form
     * "<code>?[<i>package</i>:]<i>type</i>/<i>name</i></code>".
     * <p>May be a color value, in the form of "<code>#<i>rgb</i></code>",
     * "<code>#<i>argb</i></code>", "<code>#<i>rrggbb</i></code>", or
     * "<code>#<i>aarrggbb</i></code>".
     *
     * @attr name com.example.myapplication:actionMenuTextColor
     */
    public static final int AppCompatTheme_actionMenuTextColor=16;
    /**
     * <p>This symbol is the offset where the {@link com.example.myapplication.R.attr#actionModeBackground}
     * attribute's value can be found in the {@link #AppCompatTheme} array.
     *
     * <p>May be a reference to another resource, in the form
     * "<code>@[+][<i>package</i>:]<i>type</i>/<i>name</i></code>" or a theme
     * attribute in the form
     * "<code>?[<i>package</i>:]<i>type</i>/<i>name</i></code>".
     *
     * @attr name com.example.myapplication:actionModeBackground
     */
    public static final int AppCompatTheme_actionModeBackground=17;
    /**
     * <p>This symbol is the offset where the {@link com.example.myapplication.R.attr#actionModeCloseButtonStyle}
     * attribute's value can be found in the {@link #AppCompatTheme} array.
     *
     * <p>May be a reference to another resource, in the form
     * "<code>@[+][<i>package</i>:]<i>type</i>/<i>name</i></code>" or a theme
     * attribute in the form
     * "<code>?[<i>package</i>:]<i>type</i>/<i>name</i></code>".
     *
     * @attr name com.example.myapplication:actionModeCloseButtonStyle
     */
    public static final int AppCompatTheme_actionModeCloseButtonStyle=18;
    /**
     * <p>This symbol is the offset where the {@link com.example.myapplication.R.attr#actionModeCloseDrawable}
     * attribute's value can be found in the {@link #AppCompatTheme} array.
     *
     * <p>May be a reference to another resource, in the form
     * "<code>@[+][<i>package</i>:]<i>type</i>/<i>name</i></code>" or a theme
     * attribute in the form
     * "<code>?[<i>package</i>:]<i>type</i>/<i>name</i></code>".
     *
     * @attr name com.example.myapplication:actionModeCloseDrawable
     */
    public static final int AppCompatTheme_actionModeCloseDrawable=19;
    /**
     * <p>This symbol is the offset where the {@link com.example.myapplication.R.attr#actionModeCopyDrawable}
     * attribute's value can be found in the {@link #AppCompatTheme} array.
     *
     * <p>May be a reference to another resource, in the form
     * "<code>@[+][<i>package</i>:]<i>type</i>/<i>name</i></code>" or a theme
     * attribute in the form
     * "<code>?[<i>package</i>:]<i>type</i>/<i>name</i></code>".
     *
     * @attr name com.example.myapplication:actionModeCopyDrawable
     */
    public static final int AppCompatTheme_actionModeCopyDrawable=20;
    /**
     * <p>This symbol is the offset where the {@link com.example.myapplication.R.attr#actionModeCutDrawable}
     * attribute's value can be found in the {@link #AppCompatTheme} array.
     *
     * <p>May be a reference to another resource, in the form
     * "<code>@[+][<i>package</i>:]<i>type</i>/<i>name</i></code>" or a theme
     * attribute in the form
     * "<code>?[<i>package</i>:]<i>type</i>/<i>name</i></code>".
     *
     * @attr name com.example.myapplication:actionModeCutDrawable
     */
    public static final int AppCompatTheme_actionModeCutDrawable=21;
    /**
     * <p>This symbol is the offset where the {@link com.example.myapplication.R.attr#actionModeFindDrawable}
     * attribute's value can be found in the {@link #AppCompatTheme} array.
     *
     * <p>May be a reference to another resource, in the form
     * "<code>@[+][<i>package</i>:]<i>type</i>/<i>name</i></code>" or a theme
     * attribute in the form
     * "<code>?[<i>package</i>:]<i>type</i>/<i>name</i></code>".
     *
     * @attr name com.example.myapplication:actionModeFindDrawable
     */
    public static final int AppCompatTheme_actionModeFindDrawable=22;
    /**
     * <p>This symbol is the offset where the {@link com.example.myapplication.R.attr#actionModePasteDrawable}
     * attribute's value can be found in the {@link #AppCompatTheme} array.
     *
     * <p>May be a reference to another resource, in the form
     * "<code>@[+][<i>package</i>:]<i>type</i>/<i>name</i></code>" or a theme
     * attribute in the form
     * "<code>?[<i>package</i>:]<i>type</i>/<i>name</i></code>".
     *
     * @attr name com.example.myapplication:actionModePasteDrawable
     */
    public static final int AppCompatTheme_actionModePasteDrawable=23;
    /**
     * <p>This symbol is the offset where the {@link com.example.myapplication.R.attr#actionModePopupWindowStyle}
     * attribute's value can be found in the {@link #AppCompatTheme} array.
     *
     * <p>May be a reference to another resource, in the form
     * "<code>@[+][<i>package</i>:]<i>type</i>/<i>name</i></code>" or a theme
     * attribute in the form
     * "<code>?[<i>package</i>:]<i>type</i>/<i>name</i></code>".
     *
     * @attr name com.example.myapplication:actionModePopupWindowStyle
     */
    public static final int AppCompatTheme_actionModePopupWindowStyle=24;
    /**
     * <p>This symbol is the offset where the {@link com.example.myapplication.R.attr#actionModeSelectAllDrawable}
     * attribute's value can be found in the {@link #AppCompatTheme} array.
     *
     * <p>May be a reference to another resource, in the form
     * "<code>@[+][<i>package</i>:]<i>type</i>/<i>name</i></code>" or a theme
     * attribute in the form
     * "<code>?[<i>package</i>:]<i>type</i>/<i>name</i></code>".
     *
     * @attr name com.example.myapplication:actionModeSelectAllDrawable
     */
    public static final int AppCompatTheme_actionModeSelectAllDrawable=25;
    /**
     * <p>This symbol is the offset where the {@link com.example.myapplication.R.attr#actionModeShareDrawable}
     * attribute's value can be found in the {@link #AppCompatTheme} array.
     *
     * <p>May be a reference to another resource, in the form
     * "<code>@[+][<i>package</i>:]<i>type</i>/<i>name</i></code>" or a theme
     * attribute in the form
     * "<code>?[<i>package</i>:]<i>type</i>/<i>name</i></code>".
     *
     * @attr name com.example.myapplication:actionModeShareDrawable
     */
    public static final int AppCompatTheme_actionModeShareDrawable=26;
    /**
     * <p>This symbol is the offset where the {@link com.example.myapplication.R.attr#actionModeSplitBackground}
     * attribute's value can be found in the {@link #AppCompatTheme} array.
     *
     * <p>May be a reference to another resource, in the form
     * "<code>@[+][<i>package</i>:]<i>type</i>/<i>name</i></code>" or a theme
     * attribute in the form
     * "<code>?[<i>package</i>:]<i>type</i>/<i>name</i></code>".
     *
     * @attr name com.example.myapplication:actionModeSplitBackground
     */
    public static final int AppCompatTheme_actionModeSplitBackground=27;
    /**
     * <p>This symbol is the offset where the {@link com.example.myapplication.R.attr#actionModeStyle}
     * attribute's value can be found in the {@link #AppCompatTheme} array.
     *
     * <p>May be a reference to another resource, in the form
     * "<code>@[+][<i>package</i>:]<i>type</i>/<i>name</i></code>" or a theme
     * attribute in the form
     * "<code>?[<i>package</i>:]<i>type</i>/<i>name</i></code>".
     *
     * @attr name com.example.myapplication:actionModeStyle
     */
    public static final int AppCompatTheme_actionModeStyle=28;
    /**
     * <p>This symbol is the offset where the {@link com.example.myapplication.R.attr#actionModeWebSearchDrawable}
[truncated: 557,614 more chars]
