# Supplementary material for: Novel non-invasive in-house fabricated wearable system with a hybrid algorithm for fetal movement recognition
Source: PLoS One. 2021 Jul 13;16(7):e0254560. doi: 10.1371/journal.pone.0254560 (PMC8277045; doi:10.1371/journal.pone.0254560)
Supplement: S1 File — The main fiction of this mobile application is to collect data from the SD card and to transfer the data to an online cloud. The analysis will be conducted in the cloud it self and the application will retrieve the kick count per session. Furthermore, it will store and record the fetal movement patters with date and time stamp. (ZIP) [file pone.0254560.s001.zip › KickCount/app/build/generated/not_namespaced_r_class_sources/debug/r/androidx/cardview/R.java]

/* AUTO-GENERATED FILE.  DO NOT MODIFY.
 *
 * This class was automatically generated by the
 * gradle plugin from the resource data it found. It
 * should not be modified by hand.
 */
package androidx.cardview;

public final class R {
    private R() {}

    public static final class attr {
        private attr() {}

        public static final int cardBackgroundColor = 0x7f03006d;
        public static final int cardCornerRadius = 0x7f03006e;
        public static final int cardElevation = 0x7f03006f;
        public static final int cardMaxElevation = 0x7f030070;
        public static final int cardPreventCornerOverlap = 0x7f030071;
        public static final int cardUseCompatPadding = 0x7f030072;
        public static final int cardViewStyle = 0x7f030073;
        public static final int contentPadding = 0x7f0300b0;
        public static final int contentPaddingBottom = 0x7f0300b1;
        public static final int contentPaddingLeft = 0x7f0300b2;
        public static final int contentPaddingRight = 0x7f0300b3;
        public static final int contentPaddingTop = 0x7f0300b4;
    }
    public static final class color {
        private color() {}

        public static final int cardview_dark_background = 0x7f050029;
        public static final int cardview_light_background = 0x7f05002a;
        public static final int cardview_shadow_end_color = 0x7f05002b;
        public static final int cardview_shadow_start_color = 0x7f05002c;
    }
    public static final class dimen {
        private dimen() {}

        public static final int cardview_compat_inset_shadow = 0x7f06004f;
        public static final int cardview_default_elevation = 0x7f060050;
        public static final int cardview_default_radius = 0x7f060051;
    }
    public static final class style {
        private style() {}

        public static final int Base_CardView = 0x7f0f000c;
        public static final int CardView = 0x7f0f00c3;
        public static final int CardView_Dark = 0x7f0f00c4;
        public static final int CardView_Light = 0x7f0f00c5;
    }
    public static final class styleable {
        private styleable() {}

        public static final int[] CardView = { 0x101013f, 0x1010140, 0x7f03006d, 0x7f03006e, 0x7f03006f, 0x7f030070, 0x7f030071, 0x7f030072, 0x7f0300b0, 0x7f0300b1, 0x7f0300b2, 0x7f0300b3, 0x7f0300b4 };
        public static final int CardView_android_minWidth = 0;
        public static final int CardView_android_minHeight = 1;
        public static final int CardView_cardBackgroundColor = 2;
        public static final int CardView_cardCornerRadius = 3;
        public static final int CardView_cardElevation = 4;
        public static final int CardView_cardMaxElevation = 5;
        public static final int CardView_cardPreventCornerOverlap = 6;
        public static final int CardView_cardUseCompatPadding = 7;
        public static final int CardView_contentPadding = 8;
        public static final int CardView_contentPaddingBottom = 9;
        public static final int CardView_contentPaddingLeft = 10;
        public static final int CardView_contentPaddingRight = 11;
        public static final int CardView_contentPaddingTop = 12;
    }
}
