# Supplementary material for: Novel non-invasive in-house fabricated wearable system with a hybrid algorithm for fetal movement recognition
Source: PLoS One. 2021 Jul 13;16(7):e0254560. doi: 10.1371/journal.pone.0254560 (PMC8277045; doi:10.1371/journal.pone.0254560)
Supplement: S1 File — The main fiction of this mobile application is to collect data from the SD card and to transfer the data to an online cloud. The analysis will be conducted in the cloud it self and the application will retrieve the kick count per session. Furthermore, it will store and record the fetal movement patters with date and time stamp. (ZIP) [file pone.0254560.s001.zip › KickCount/app/build/generated/not_namespaced_r_class_sources/debug/r/com/android/volley/R.java]

/* AUTO-GENERATED FILE.  DO NOT MODIFY.
 *
 * This class was automatically generated by the
 * gradle plugin from the resource data it found. It
 * should not be modified by hand.
 */
package com.android.volley;

public final class R {
    private R() {}

    public static final class color {
        private color() {}

        public static final int photo_crop_dim_color = 0x7f050075;
        public static final int photo_crop_highlight_color = 0x7f050076;
        public static final int solid_black = 0x7f050085;
    }
    public static final class dimen {
        private dimen() {}

        public static final int photo_crop_stroke_width = 0x7f0600dd;
        public static final int photo_crop_width = 0x7f0600de;
        public static final int photo_preview_size = 0x7f0600df;
    }
    public static final class string {
        private string() {}

        public static final int auth_failed = 0x7f0e0029;
        public static final int generic_error = 0x7f0e0030;
        public static final int generic_server_down = 0x7f0e0031;
        public static final int generic_server_timeout = 0x7f0e0032;
        public static final int no_internet = 0x7f0e0037;
        public static final int no_network_connection = 0x7f0e0038;
        public static final int parsing_failed = 0x7f0e0039;
    }
}
