# Supplementary material for: Novel non-invasive in-house fabricated wearable system with a hybrid algorithm for fetal movement recognition
Source: PLoS One. 2021 Jul 13;16(7):e0254560. doi: 10.1371/journal.pone.0254560 (PMC8277045; doi:10.1371/journal.pone.0254560)
Supplement: S1 File — The main fiction of this mobile application is to collect data from the SD card and to transfer the data to an online cloud. The analysis will be conducted in the cloud it self and the application will retrieve the kick count per session. Furthermore, it will store and record the fetal movement patters with date and time stamp. (ZIP) [file pone.0254560.s001.zip › KickCount/app/build/generated/not_namespaced_r_class_sources/debug/r/com/github/vipulasri/timelineview/R.java]

/* AUTO-GENERATED FILE.  DO NOT MODIFY.
 *
 * This class was automatically generated by the
 * gradle plugin from the resource data it found. It
 * should not be modified by hand.
 */
package com.github.vipulasri.timelineview;

public final class R {
    private R() {}

    public static final class attr {
        private attr() {}

        public static final int endLineColor = 0x7f0300d1;
        public static final int lineOrientation = 0x7f030165;
        public static final int linePadding = 0x7f030166;
        public static final int lineStyle = 0x7f030168;
        public static final int lineStyleDashGap = 0x7f030169;
        public static final int lineStyleDashLength = 0x7f03016a;
        public static final int lineWidth = 0x7f03016b;
        public static final int marker = 0x7f03017c;
        public static final int markerInCenter = 0x7f03017d;
        public static final int markerPaddingBottom = 0x7f03017e;
        public static final int markerPaddingLeft = 0x7f03017f;
        public static final int markerPaddingRight = 0x7f030180;
        public static final int markerPaddingTop = 0x7f030181;
        public static final int markerSize = 0x7f030182;
        public static final int startLineColor = 0x7f0301c7;
    }
    public static final class drawable {
        private drawable() {}

        public static final int marker = 0x7f070075;
    }
    public static final class id {
        private id() {}

        public static final int dash = 0x7f080043;
        public static final int horizontal = 0x7f080062;
        public static final int normal = 0x7f080084;
        public static final int vertical = 0x7f0800e9;
    }
    public static final class string {
        private string() {}

        public static final int app_name = 0x7f0e0027;
    }
    public static final class styleable {
        private styleable() {}

        public static final int[] TimelineView = { 0x7f0300d1, 0x7f030165, 0x7f030166, 0x7f030168, 0x7f030169, 0x7f03016a, 0x7f03016b, 0x7f03017c, 0x7f03017d, 0x7f03017e, 0x7f03017f, 0x7f030180, 0x7f030181, 0x7f030182, 0x7f0301c7 };
        public static final int TimelineView_endLineColor = 0;
        public static final int TimelineView_lineOrientation = 1;
        public static final int TimelineView_linePadding = 2;
        public static final int TimelineView_lineStyle = 3;
        public static final int TimelineView_lineStyleDashGap = 4;
        public static final int TimelineView_lineStyleDashLength = 5;
        public static final int TimelineView_lineWidth = 6;
        public static final int TimelineView_marker = 7;
        public static final int TimelineView_markerInCenter = 8;
        public static final int TimelineView_markerPaddingBottom = 9;
        public static final int TimelineView_markerPaddingLeft = 10;
        public static final int TimelineView_markerPaddingRight = 11;
        public static final int TimelineView_markerPaddingTop = 12;
        public static final int TimelineView_markerSize = 13;
        public static final int TimelineView_startLineColor = 14;
    }
}
