# Supplementary material for: Novel non-invasive in-house fabricated wearable system with a hybrid algorithm for fetal movement recognition
Source: PLoS One. 2021 Jul 13;16(7):e0254560. doi: 10.1371/journal.pone.0254560 (PMC8277045; doi:10.1371/journal.pone.0254560)
Supplement: S1 File — The main fiction of this mobile application is to collect data from the SD card and to transfer the data to an online cloud. The analysis will be conducted in the cloud it self and the application will retrieve the kick count per session. Furthermore, it will store and record the fetal movement patters with date and time stamp. (ZIP) [file pone.0254560.s001.zip › KickCount/app/build/generated/not_namespaced_r_class_sources/debug/r/com/victor/loading/R.java]

/* AUTO-GENERATED FILE.  DO NOT MODIFY.
 *
 * This class was automatically generated by the
 * gradle plugin from the resource data it found. It
 * should not be modified by hand.
 */
package com.victor.loading;

public final class R {
    private R() {}

    public static final class attr {
        private attr() {}

        public static final int cradle_ball_color = 0x7f0300bd;
        public static final int loading_color = 0x7f030177;
        public static final int loading_speed = 0x7f030178;
        public static final int loading_width = 0x7f030179;
        public static final int shadow_position = 0x7f0301b5;
    }
    public static final class color {
        private color() {}

        public static final int book_loading_background = 0x7f05001e;
        public static final int book_loading_book = 0x7f05001f;
        public static final int book_loading_page = 0x7f050020;
    }
    public static final class dimen {
        private dimen() {}

        public static final int book_border = 0x7f06004d;
        public static final int book_padding = 0x7f06004e;
        public static final int page_border = 0x7f0600dc;
    }
    public static final class id {
        private id() {}

        public static final int ball_five = 0x7f080020;
        public static final int ball_four = 0x7f080021;
        public static final int ball_one = 0x7f080022;
        public static final int ball_three = 0x7f080023;
        public static final int ball_two = 0x7f080024;
    }
    public static final class layout {
        private layout() {}

        public static final int book_loading = 0x7f0b0020;
        public static final int newton_cradle_loading = 0x7f0b0037;
    }
    public static final class string {
        private string() {}

        public static final int app_name = 0x7f0e0027;
    }
    public static final class styleable {
        private styleable() {}

        public static final int[] CradleBall = { 0x7f0300bd };
        public static final int CradleBall_cradle_ball_color = 0;
        public static final int[] RotateLoading = { 0x7f030177, 0x7f030178, 0x7f030179, 0x7f0301b5 };
        public static final int RotateLoading_loading_color = 0;
        public static final int RotateLoading_loading_speed = 1;
        public static final int RotateLoading_loading_width = 2;
        public static final int RotateLoading_shadow_position = 3;
    }
}
