# Supplementary material for: Novel non-invasive in-house fabricated wearable system with a hybrid algorithm for fetal movement recognition
Source: PLoS One. 2021 Jul 13;16(7):e0254560. doi: 10.1371/journal.pone.0254560 (PMC8277045; doi:10.1371/journal.pone.0254560)
Supplement: S1 File — The main fiction of this mobile application is to collect data from the SD card and to transfer the data to an online cloud. The analysis will be conducted in the cloud it self and the application will retrieve the kick count per session. Furthermore, it will store and record the fetal movement patters with date and time stamp. (ZIP) [file pone.0254560.s001.zip › KickCount/app/build/intermediates/blame/res/debug/multi-v2/debug.json]

{
    "logs": [
        {
            "outputFile": "D:\\MyStuff\\Android_App_Dev\\MyApplication2\\app\\build\\intermediates\\res\\merged\\debug\\values-h720dp-v13_values-h720dp-v13.arsc.flat",
            "map": [
                {
                    "source": "C:\\Users\\Sanoj\\.gradle\\caches\\transforms-2\\files-2.1\\c2c5fa787d66aaf40578b3071f4d283f\\appcompat-1.1.0\\res\\values-h720dp-v13\\values-h720dp-v13.xml",
                    "from": {
                        "startLines": "2",
                        "startColumns": "4",
                        "startOffsets": "55",
                        "endColumns": "66",
                        "endOffsets": "117"
                    }
                }
            ]
        },
        {
            "outputFile": "D:\\MyStuff\\Android_App_Dev\\MyApplication2\\app\\build\\intermediates\\res\\merged\\debug\\values-fi_values-fi.arsc.flat",
            "map": [
                {
                    "source": "C:\\Users\\Sanoj\\.gradle\\caches\\transforms-2\\files-2.1\\c968d98bc843f5f5ecd004ecc1ea62b3\\navigation-ui-2.1.0\\res\\values-fi\\values-fi.xml",
                    "from": {
                        "startLines": "2,3",
                        "startColumns": "4,4",
                        "startOffsets": "55,161",
                        "endColumns": "105,122",
                        "endOffsets": "156,279"
                    },
                    "to": {
                        "startLines": "29,30",
                        "startColumns": "4,4",
                        "startOffsets": "2775,2881",
                        "endColumns": "105,122",
                        "endOffsets": "2876,2999"
                    }
                },
                {
                    "source": "C:\\Users\\Sanoj\\.gradle\\caches\\transforms-2\\files-2.1\\03736cf4bc3669a69d502627b70a527e\\core-1.1.0\\res\\values-fi\\values-fi.xml",
                    "from": {
                        "startLines": "2",
                        "startColumns": "4",
                        "startOffsets": "55",
                        "endColumns": "100",
                        "endOffsets": "151"
                    },
                    "to": {
                        "startLines": "32",
                        "startColumns": "4",
                        "startOffsets": "3084",
                        "endColumns": "100",
                        "endOffsets": "3180"
                    }
                },
                {
                    "source": "C:\\Users\\Sanoj\\.gradle\\caches\\transforms-2\\files-2.1\\c2c5fa787d66aaf40578b3071f4d283f\\appcompat-1.1.0\\res\\values-fi\\values-fi.xml",
                    "from": {
                        "startLines": "2,3,4,5,6,7,8,9,10,11,12,13,14,15,16,17,18,19,20,21,22,23,24,25,26,27,28,29",
                        "startColumns": "4,4,4,4,4,4,4,4,4,4,4,4,4,4,4,4,4,4,4,4,4,4,4,4,4,4,4,4",
                        "startOffsets": "105,213,313,422,508,613,731,817,897,988,1080,1175,1269,1364,1457,1553,1652,1743,1837,1916,2023,2124,2221,2327,2427,2525,2675,2775",
                        "endColumns": "107,99,108,85,104,117,85,79,90,91,94,93,94,92,95,98,90,93,78,106,100,96,105,99,97,149,99,79",
                        "endOffsets": "208,308,417,503,608,726,812,892,983,1075,1170,1264,1359,1452,1548,1647,1738,1832,1911,2018,2119,2216,2322,2422,2520,2670,2770,2850"
                    },
                    "to": {
                        "startLines": "2,3,4,5,6,7,8,9,10,11,12,13,14,15,16,17,18,19,20,21,22,23,24,25,26,27,28,31",
                        "startColumns": "4,4,4,4,4,4,4,4,4,4,4,4,4,4,4,4,4,4,4,4,4,4,4,4,4,4,4,4",
                        "startOffsets": "105,213,313,422,508,613,731,817,897,988,1080,1175,1269,1364,1457,1553,1652,1743,1837,1916,2023,2124,2221,2327,2427,2525,2675,3004",
                        "endColumns": "107,99,108,85,104,117,85,79,90,91,94,93,94,92,95,98,90,93,78,106,100,96,105,99,97,149,99,79",
                        "endOffsets": "208,308,417,503,608,726,812,892,983,1075,1170,1264,1359,1452,1548,1647,1738,1832,1911,2018,2119,2216,2322,2422,2520,2670,2770,3079"
                    }
                }
            ]
        },
        {
            "outputFile": "D:\\MyStuff\\Android_App_Dev\\MyApplication2\\app\\build\\intermediates\\res\\merged\\debug\\values-fr_values-fr.arsc.flat",
            "map": [
                {
                    "source": "C:\\Users\\Sanoj\\.gradle\\caches\\transforms-2\\files-2.1\\c968d98bc843f5f5ecd004ecc1ea62b3\\navigation-ui-2.1.0\\res\\values-fr\\values-fr.xml",
                    "from": {
                        "startLines": "2,3",
                        "startColumns": "4,4",
                        "startOffsets": "55,158",
                        "endColumns": "102,125",
                        "endOffsets": "153,279"
                    },
                    "to": {
                        "startLines": "29,30",
                        "startColumns": "4,4",
                        "startOffsets": "2847,2950",
                        "endColumns": "102,125",
                        "endOffsets": "2945,3071"
                    }
                },
                {
                    "source": "C:\\Users\\Sanoj\\.gradle\\caches\\transforms-2\\files-2.1\\c2c5fa787d66aaf40578b3071f4d283f\\appcompat-1.1.0\\res\\values-fr\\values-fr.xml",
                    "from": {
                        "startLines": "2,3,4,5,6,7,8,9,10,11,12,13,14,15,16,17,18,19,20,21,22,23,24,25,26,27,28,29",
                        "startColumns": "4,4,4,4,4,4,4,4,4,4,4,4,4,4,4,4,4,4,4,4,4,4,4,4,4,4,4,4",
                        "startOffsets": "105,216,331,441,523,629,759,837,914,1005,1097,1195,1290,1391,1484,1577,1672,1763,1854,1939,2049,2160,2263,2374,2482,2589,2748,2847",
                        "endColumns": "110,114,109,81,105,129,77,76,90,91,97,94,100,92,92,94,90,90,84,109,110,102,110,107,106,158,98,85",
                        "endOffsets": "211,326,436,518,624,754,832,909,1000,1092,1190,1285,1386,1479,1572,1667,1758,1849,1934,2044,2155,2258,2369,2477,2584,2743,2842,2928"
                    },
                    "to": {
                        "startLines": "2,3,4,5,6,7,8,9,10,11,12,13,14,15,16,17,18,19,20,21,22,23,24,25,26,27,28,31",
                        "startColumns": "4,4,4,4,4,4,4,4,4,4,4,4,4,4,4,4,4,4,4,4,4,4,4,4,4,4,4,4",
                        "startOffsets": "105,216,331,441,523,629,759,837,914,1005,1097,1195,1290,1391,1484,1577,1672,1763,1854,1939,2049,2160,2263,2374,2482,2589,2748,3076",
                        "endColumns": "110,114,109,81,105,129,77,76,90,91,97,94,100,92,92,94,90,90,84,109,110,102,110,107,106,158,98,85",
                        "endOffsets": "211,326,436,518,624,754,832,909,1000,1092,1190,1285,1386,1479,1572,1667,1758,1849,1934,2044,2155,2258,2369,2477,2584,2743,2842,3157"
                    }
                },
                {
                    "source": "C:\\Users\\Sanoj\\.gradle\\caches\\transforms-2\\files-2.1\\03736cf4bc3669a69d502627b70a527e\\core-1.1.0\\res\\values-fr\\values-fr.xml",
                    "from": {
                        "startLines": "2",
                        "startColumns": "4",
                        "startOffsets": "55",
                        "endColumns": "100",
                        "endOffsets": "151"
                    },
                    "to": {
                        "startLines": "32",
                        "startColumns": "4",
                        "startOffsets": "3162",
                        "endColumns": "100",
                        "endOffsets": "3258"
                    }
                }
            ]
        },
        {
            "outputFile": "D:\\MyStuff\\Android_App_Dev\\MyApplication2\\app\\build\\intermediates\\res\\merged\\debug\\values-ja_values-ja.arsc.flat",
            "map": [
                {
                    "source": "C:\\Users\\Sanoj\\.gradle\\caches\\transforms-2\\files-2.1\\c968d98bc843f5f5ecd004ecc1ea62b3\\navigation-ui-2.1.0\\res\\values-ja\\values-ja.xml",
                    "from": {
                        "startLines": "2,3",
                        "startColumns": "4,4",
                        "startOffsets": "55,154",
                        "endColumns": "98,109",
                        "endOffsets": "149,259"
                    },
                    "to": {
                        "startLines": "29,30",
                        "startColumns": "4,4",
                        "startOffsets": "2691,2790",
                        "endColumns": "98,109",
                        "endOffsets": "2785,2895"
                    }
                },
                {
                    "source": "C:\\Users\\Sanoj\\.gradle\\caches\\transforms-2\\files-2.1\\03736cf4bc3669a69d502627b70a527e\\core-1.1.0\\res\\values-ja\\values-ja.xml",
                    "from": {
                        "startLines": "2",
                        "startColumns": "4",
                        "startOffsets": "55",
                        "endColumns": "100",
                        "endOffsets": "151"
                    },
                    "to": {
                        "startLines": "32",
                        "startColumns": "4",
                        "startOffsets": "2978",
                        "endColumns": "100",
                        "endOffsets": "3074"
                    }
                },
                {
                    "source": "C:\\Users\\Sanoj\\.gradle\\caches\\transforms-2\\files-2.1\\c2c5fa787d66aaf40578b3071f4d283f\\appcompat-1.1.0\\res\\values-ja\\values-ja.xml",
                    "from": {
                        "startLines": "2,3,4,5,6,7,8,9,10,11,12,13,14,15,16,17,18,19,20,21,22,23,24,25,26,27,28,29",
                        "startColumns": "4,4,4,4,4,4,4,4,4,4,4,4,4,4,4,4,4,4,4,4,4,4,4,4,4,4,4,4",
                        "startOffsets": "105,202,295,400,482,580,688,766,842,933,1025,1120,1214,1315,1408,1503,1597,1688,1779,1856,1958,2056,2151,2254,2350,2446,2594,2691",
                        "endColumns": "96,92,104,81,97,107,77,75,90,91,94,93,100,92,94,93,90,90,76,101,97,94,102,95,95,147,96,77",
                        "endOffsets": "197,290,395,477,575,683,761,837,928,1020,1115,1209,1310,1403,1498,1592,1683,1774,1851,1953,2051,2146,2249,2345,2441,2589,2686,2764"
                    },
                    "to": {
                        "startLines": "2,3,4,5,6,7,8,9,10,11,12,13,14,15,16,17,18,19,20,21,22,23,24,25,26,27,28,31",
                        "startColumns": "4,4,4,4,4,4,4,4,4,4,4,4,4,4,4,4,4,4,4,4,4,4,4,4,4,4,4,4",
                        "startOffsets": "105,202,295,400,482,580,688,766,842,933,1025,1120,1214,1315,1408,1503,1597,1688,1779,1856,1958,2056,2151,2254,2350,2446,2594,2900",
                        "endColumns": "96,92,104,81,97,107,77,75,90,91,94,93,100,92,94,93,90,90,76,101,97,94,102,95,95,147,96,77",
                        "endOffsets": "197,290,395,477,575,683,761,837,928,1020,1115,1209,1310,1403,1498,1592,1683,1774,1851,1953,2051,2146,2249,2345,2441,2589,2686,2973"
                    }
                }
            ]
        },
        {
            "outputFile": "D:\\MyStuff\\Android_App_Dev\\MyApplication2\\app\\build\\intermediates\\res\\merged\\debug\\values-nb_values-nb.arsc.flat",
            "map": [
                {
                    "source": "C:\\Users\\Sanoj\\.gradle\\caches\\transforms-2\\files-2.1\\c2c5fa787d66aaf40578b3071f4d283f\\appcompat-1.1.0\\res\\values-nb\\values-nb.xml",
                    "from": {
                        "startLines": "2,3,4,5,6,7,8,9,10,11,12,13,14,15,16,17,18,19,20,21,22,23,24,25,26,27,28,29",
                        "startColumns": "4,4,4,4,4,4,4,4,4,4,4,4,4,4,4,4,4,4,4,4,4,4,4,4,4,4,4,4",
                        "startOffsets": "105,208,303,417,503,603,716,793,869,960,1052,1146,1240,1341,1434,1529,1627,1718,1809,1886,1989,2087,2183,2287,2386,2487,2640,2737",
                        "endColumns": "102,94,113,85,99,112,76,75,90,91,93,93,100,92,94,97,90,90,76,102,97,95,103,98,100,152,96,78",
                        "endOffsets": "203,298,412,498,598,711,788,864,955,1047,1141,1235,1336,1429,1524,1622,1713,1804,1881,1984,2082,2178,2282,2381,2482,2635,2732,2811"
                    },
                    "to": {
                        "startLines": "2,3,4,5,6,7,8,9,10,11,12,13,14,15,16,17,18,19,20,21,22,23,24,25,26,27,28,31",
                        "startColumns": "4,4,4,4,4,4,4,4,4,4,4,4,4,4,4,4,4,4,4,4,4,4,4,4,4,4,4,4",
                        "startOffsets": "105,208,303,417,503,603,716,793,869,960,1052,1146,1240,1341,1434,1529,1627,1718,1809,1886,1989,2087,2183,2287,2386,2487,2640,2957",
                        "endColumns": "102,94,113,85,99,112,76,75,90,91,93,93,100,92,94,97,90,90,76,102,97,95,103,98,100,152,96,78",
                        "endOffsets": "203,298,412,498,598,711,788,864,955,1047,1141,1235,1336,1429,1524,1622,1713,1804,1881,1984,2082,2178,2282,2381,2482,2635,2732,3031"
                    }
                },
                {
                    "source": "C:\\Users\\Sanoj\\.gradle\\caches\\transforms-2\\files-2.1\\c968d98bc843f5f5ecd004ecc1ea62b3\\navigation-ui-2.1.0\\res\\values-nb\\values-nb.xml",
                    "from": {
                        "startLines": "2,3",
                        "startColumns": "4,4",
                        "startOffsets": "55,161",
                        "endColumns": "105,113",
                        "endOffsets": "156,270"
                    },
                    "to": {
                        "startLines": "29,30",
                        "startColumns": "4,4",
                        "startOffsets": "2737,2843",
                        "endColumns": "105,113",
                        "endOffsets": "2838,2952"
                    }
                },
                {
                    "source": "C:\\Users\\Sanoj\\.gradle\\caches\\transforms-2\\files-2.1\\03736cf4bc3669a69d502627b70a527e\\core-1.1.0\\res\\values-nb\\values-nb.xml",
                    "from": {
                        "startLines": "2",
                        "startColumns": "4",
                        "startOffsets": "55",
                        "endColumns": "100",
                        "endOffsets": "151"
                    },
                    "to": {
                        "startLines": "32",
                        "startColumns": "4",
                        "startOffsets": "3036",
                        "endColumns": "100",
                        "endOffsets": "3132"
                    }
                }
            ]
        },
        {
            "outputFile": "D:\\MyStuff\\Android_App_Dev\\MyApplication2\\app\\build\\intermediates\\res\\merged\\debug\\values-uz_values-uz.arsc.flat",
            "map": [
                {
                    "source": "C:\\Users\\Sanoj\\.gradle\\caches\\transforms-2\\files-2.1\\03736cf4bc3669a69d502627b70a527e\\core-1.1.0\\res\\values-uz\\values-uz.xml",
                    "from": {
                        "startLines": "2",
                        "startColumns": "4",
                        "startOffsets": "55",
                        "endColumns": "100",
                        "endOffsets": "151"
                    },
                    "to": {
                        "startLines": "32",
                        "startColumns": "4",
                        "startOffsets": "3082",
                        "endColumns": "100",
                        "endOffsets": "3178"
                    }
                },
                {
                    "source": "C:\\Users\\Sanoj\\.gradle\\caches\\transforms-2\\files-2.1\\c968d98bc843f5f5ecd004ecc1ea62b3\\navigation-ui-2.1.0\\res\\values-uz\\values-uz.xml",
                    "from": {
                        "startLines": "2,3",
                        "startColumns": "4,4",
                        "startOffsets": "55,156",
                        "endColumns": "100,121",
                        "endOffsets": "151,273"
                    },
                    "to": {
                        "startLines": "29,30",
                        "startColumns": "4,4",
                        "startOffsets": "2776,2877",
                        "endColumns": "100,121",
                        "endOffsets": "2872,2994"
                    }
                },
                {
                    "source": "C:\\Users\\Sanoj\\.gradle\\caches\\transforms-2\\files-2.1\\c2c5fa787d66aaf40578b3071f4d283f\\appcompat-1.1.0\\res\\values-uz\\values-uz.xml",
                    "from": {
                        "startLines": "2,3,4,5,6,7,8,9,10,11,12,13,14,15,16,17,18,19,20,21,22,23,24,25,26,27,28,29",
                        "startColumns": "4,4,4,4,4,4,4,4,4,4,4,4,4,4,4,4,4,4,4,4,4,4,4,4,4,4,4,4",
                        "startOffsets": "105,210,305,405,487,587,704,789,868,959,1051,1146,1240,1335,1428,1523,1618,1709,1801,1884,1994,2100,2200,2308,2414,2516,2677,2776",
                        "endColumns": "104,94,99,81,99,116,84,78,90,91,94,93,94,92,94,94,90,91,82,109,105,99,107,105,101,160,98,82",
                        "endOffsets": "205,300,400,482,582,699,784,863,954,1046,1141,1235,1330,1423,1518,1613,1704,1796,1879,1989,2095,2195,2303,2409,2511,2672,2771,2854"
                    },
                    "to": {
                        "startLines": "2,3,4,5,6,7,8,9,10,11,12,13,14,15,16,17,18,19,20,21,22,23,24,25,26,27,28,31",
                        "startColumns": "4,4,4,4,4,4,4,4,4,4,4,4,4,4,4,4,4,4,4,4,4,4,4,4,4,4,4,4",
                        "startOffsets": "105,210,305,405,487,587,704,789,868,959,1051,1146,1240,1335,1428,1523,1618,1709,1801,1884,1994,2100,2200,2308,2414,2516,2677,2999",
                        "endColumns": "104,94,99,81,99,116,84,78,90,91,94,93,94,92,94,94,90,91,82,109,105,99,107,105,101,160,98,82",
                        "endOffsets": "205,300,400,482,582,699,784,863,954,1046,1141,1235,1330,1423,1518,1613,1704,1796,1879,1989,2095,2195,2303,2409,2511,2672,2771,3077"
                    }
                }
            ]
        },
        {
            "outputFile": "D:\\MyStuff\\Android_App_Dev\\MyApplication2\\app\\build\\intermediates\\res\\merged\\debug\\values-iw_values-iw.arsc.flat",
            "map": [
                {
                    "source": "C:\\Users\\Sanoj\\.gradle\\caches\\transforms-2\\files-2.1\\c2c5fa787d66aaf40578b3071f4d283f\\appcompat-1.1.0\\res\\values-iw\\values-iw.xml",
                    "from": {
                        "startLines": "2,3,4,5,6,7,8,9,10,11,12,13,14,15,16,17,18,19,20,21,22,23,24,25,26,27,28,29",
                        "startColumns": "4,4,4,4,4,4,4,4,4,4,4,4,4,4,4,4,4,4,4,4,4,4,4,4,4,4,4,4",
                        "startOffsets": "105,210,310,418,502,604,720,799,878,969,1062,1156,1250,1351,1444,1539,1632,1723,1815,1895,2000,2103,2201,2306,2408,2510,2664,2761",
                        "endColumns": "104,99,107,83,101,115,78,78,90,92,93,93,100,92,94,92,90,91,79,104,102,97,104,101,101,153,96,80",
                        "endOffsets": "205,305,413,497,599,715,794,873,964,1057,1151,1245,1346,1439,1534,1627,1718,1810,1890,1995,2098,2196,2301,2403,2505,2659,2756,2837"
                    },
                    "to": {
                        "startLines": "2,3,4,5,6,7,8,9,10,11,12,13,14,15,16,17,18,19,20,21,22,23,24,25,26,27,28,31",
                        "startColumns": "4,4,4,4,4,4,4,4,4,4,4,4,4,4,4,4,4,4,4,4,4,4,4,4,4,4,4,4",
                        "startOffsets": "105,210,310,418,502,604,720,799,878,969,1062,1156,1250,1351,1444,1539,1632,1723,1815,1895,2000,2103,2201,2306,2408,2510,2664,2987",
                        "endColumns": "104,99,107,83,101,115,78,78,90,92,93,93,100,92,94,92,90,91,79,104,102,97,104,101,101,153,96,80",
                        "endOffsets": "205,305,413,497,599,715,794,873,964,1057,1151,1245,1346,1439,1534,1627,1718,1810,1890,1995,2098,2196,2301,2403,2505,2659,2756,3063"
                    }
                },
                {
                    "source": "C:\\Users\\Sanoj\\.gradle\\caches\\transforms-2\\files-2.1\\c968d98bc843f5f5ecd004ecc1ea62b3\\navigation-ui-2.1.0\\res\\values-iw\\values-iw.xml",
                    "from": {
                        "startLines": "2,3",
                        "startColumns": "4,4",
                        "startOffsets": "55,161",
                        "endColumns": "105,119",
                        "endOffsets": "156,276"
                    },
                    "to": {
                        "startLines": "29,30",
                        "startColumns": "4,4",
                        "startOffsets": "2761,2867",
                        "endColumns": "105,119",
                        "endOffsets": "2862,2982"
                    }
                },
                {
                    "source": "C:\\Users\\Sanoj\\.gradle\\caches\\transforms-2\\files-2.1\\03736cf4bc3669a69d502627b70a527e\\core-1.1.0\\res\\values-iw\\values-iw.xml",
                    "from": {
                        "startLines": "2",
                        "startColumns": "4",
                        "startOffsets": "55",
                        "endColumns": "100",
                        "endOffsets": "151"
                    },
                    "to": {
                        "startLines": "32",
                        "startColumns": "4",
                        "startOffsets": "3068",
                        "endColumns": "100",
                        "endOffsets": "3164"
                    }
                }
            ]
        },
        {
            "outputFile": "D:\\MyStuff\\Android_App_Dev\\MyApplication2\\app\\build\\intermediates\\res\\merged\\debug\\values-v28_values-v28.arsc.flat",
            "map": [
                {
                    "source": "C:\\Users\\Sanoj\\.gradle\\caches\\transforms-2\\files-2.1\\c2c5fa787d66aaf40578b3071f4d283f\\appcompat-1.1.0\\res\\values-v28\\values-v28.xml",
                    "from": {
                        "startLines": "2,3,4,8",
                        "startColumns": "4,4,4,4",
                        "startOffsets": "55,130,217,447",
                        "endLines": "2,3,7,11",
                        "endColumns": "74,86,12,12",
                        "endOffsets": "125,212,442,684"
                    },
                    "to": {
                        "startLines": "10,11,12,16",
                        "startColumns": "4,4,4,4",
                        "startOffsets": "755,830,917,1147",
                        "endLines": "10,11,15,19",
                        "endColumns": "74,86,12,12",
                        "endOffsets": "825,912,1142,1384"
                    }
                },
                {
                    "source": "C:\\Users\\Sanoj\\.gradle\\caches\\transforms-2\\files-2.1\\081958b85be993b26123dd5b1125e07f\\material-1.1.0\\res\\values-v28\\values-v28.xml",
                    "from": {
                        "startLines": "2,3,4,5,6,7,8,9",
                        "startColumns": "4,4,4,4,4,4,4,4",
                        "startOffsets": "55,143,231,319,407,494,581,668",
                        "endColumns": "87,87,87,87,86,86,86,86",
                        "endOffsets": "138,226,314,402,489,576,663,750"
                    }
                }
            ]
        },
        {
            "outputFile": "D:\\MyStuff\\Android_App_Dev\\MyApplication2\\app\\build\\intermediates\\res\\merged\\debug\\values-small-v4_values-small-v4.arsc.flat",
            "map": [
                {
                    "source": "C:\\Users\\Sanoj\\.gradle\\caches\\transforms-2\\files-2.1\\081958b85be993b26123dd5b1125e07f\\material-1.1.0\\res\\values-small-v4\\values-small-v4.xml",
                    "from": {
                        "startLines": "2,3,4,5",
                        "startColumns": "4,4,4,4",
                        "startOffsets": "55,128,198,270",
                        "endColumns": "72,69,71,69",
                        "endOffsets": "123,193,265,335"
                    }
                }
            ]
        },
        {
            "outputFile": "D:\\MyStuff\\Android_App_Dev\\MyApplication2\\app\\build\\intermediates\\res\\merged\\debug\\values-ka_values-ka.arsc.flat",
            "map": [
                {
                    "source": "C:\\Users\\Sanoj\\.gradle\\caches\\transforms-2\\files-2.1\\03736cf4bc3669a69d502627b70a527e\\core-1.1.0\\res\\values-ka\\values-ka.xml",
                    "from": {
                        "startLines": "2",
                        "startColumns": "4",
                        "startOffsets": "55",
                        "endColumns": "100",
                        "endOffsets": "151"
                    },
                    "to": {
                        "startLines": "32",
                        "startColumns": "4",
                        "startOffsets": "3116",
                        "endColumns": "100",
                        "endOffsets": "3212"
                    }
                },
                {
                    "source": "C:\\Users\\Sanoj\\.gradle\\caches\\transforms-2\\files-2.1\\c2c5fa787d66aaf40578b3071f4d283f\\appcompat-1.1.0\\res\\values-ka\\values-ka.xml",
                    "from": {
                        "startLines": "2,3,4,5,6,7,8,9,10,11,12,13,14,15,16,17,18,19,20,21,22,23,24,25,26,27,28,29",
                        "startColumns": "4,4,4,4,4,4,4,4,4,4,4,4,4,4,4,4,4,4,4,4,4,4,4,4,4,4,4,4",
                        "startOffsets": "105,213,316,427,513,618,731,814,894,985,1077,1172,1266,1367,1460,1555,1650,1741,1832,1912,2025,2131,2229,2342,2447,2551,2709,2808",
                        "endColumns": "107,102,110,85,104,112,82,79,90,91,94,93,100,92,94,94,90,90,79,112,105,97,112,104,103,157,98,80",
                        "endOffsets": "208,311,422,508,613,726,809,889,980,1072,1167,1261,1362,1455,1550,1645,1736,1827,1907,2020,2126,2224,2337,2442,2546,2704,2803,2884"
                    },
                    "to": {
                        "startLines": "2,3,4,5,6,7,8,9,10,11,12,13,14,15,16,17,18,19,20,21,22,23,24,25,26,27,28,31",
                        "startColumns": "4,4,4,4,4,4,4,4,4,4,4,4,4,4,4,4,4,4,4,4,4,4,4,4,4,4,4,4",
                        "startOffsets": "105,213,316,427,513,618,731,814,894,985,1077,1172,1266,1367,1460,1555,1650,1741,1832,1912,2025,2131,2229,2342,2447,2551,2709,3035",
                        "endColumns": "107,102,110,85,104,112,82,79,90,91,94,93,100,92,94,94,90,90,79,112,105,97,112,104,103,157,98,80",
                        "endOffsets": "208,311,422,508,613,726,809,889,980,1072,1167,1261,1362,1455,1550,1645,1736,1827,1907,2020,2126,2224,2337,2442,2546,2704,2803,3111"
                    }
                },
                {
                    "source": "C:\\Users\\Sanoj\\.gradle\\caches\\transforms-2\\files-2.1\\c968d98bc843f5f5ecd004ecc1ea62b3\\navigation-ui-2.1.0\\res\\values-ka\\values-ka.xml",
                    "from": {
                        "startLines": "2,3",
                        "startColumns": "4,4",
                        "startOffsets": "55,164",
                        "endColumns": "108,117",
                        "endOffsets": "159,277"
                    },
                    "to": {
                        "startLines": "29,30",
                        "startColumns": "4,4",
                        "startOffsets": "2808,2917",
                        "endColumns": "108,117",
                        "endOffsets": "2912,3030"
                    }
                }
            ]
        },
        {
            "outputFile": "D:\\MyStuff\\Android_App_Dev\\MyApplication2\\app\\build\\intermediates\\res\\merged\\debug\\values-pt_values-pt.arsc.flat",
            "map": [
                {
                    "source": "C:\\Users\\Sanoj\\.gradle\\caches\\transforms-2\\files-2.1\\c2c5fa787d66aaf40578b3071f4d283f\\appcompat-1.1.0\\res\\values-pt\\values-pt.xml",
                    "from": {
                        "startLines": "2,3,4,5,6,7,8,9,10,11,12,13,14,15,16,17,18,19,20,21,22,23,24,25,26,27,28,29",
                        "startColumns": "4,4,4,4,4,4,4,4,4,4,4,4,4,4,4,4,4,4,4,4,4,4,4,4,4,4,4,4",
                        "startOffsets": "105,225,331,438,527,628,747,832,913,1004,1096,1191,1285,1386,1479,1574,1669,1760,1851,1935,2042,2153,2255,2363,2471,2581,2743,2843",
                        "endColumns": "119,105,106,88,100,118,84,80,90,91,94,93,100,92,94,94,90,90,83,106,110,101,107,107,109,161,99,84",
                        "endOffsets": "220,326,433,522,623,742,827,908,999,1091,1186,1280,1381,1474,1569,1664,1755,1846,1930,2037,2148,2250,2358,2466,2576,2738,2838,2923"
                    },
                    "to": {
                        "startLines": "2,3,4,5,6,7,8,9,10,11,12,13,14,15,16,17,18,19,20,21,22,23,24,25,26,27,28,31",
                        "startColumns": "4,4,4,4,4,4,4,4,4,4,4,4,4,4,4,4,4,4,4,4,4,4,4,4,4,4,4,4",
                        "startOffsets": "105,225,331,438,527,628,747,832,913,1004,1096,1191,1285,1386,1479,1574,1669,1760,1851,1935,2042,2153,2255,2363,2471,2581,2743,3075",
                        "endColumns": "119,105,106,88,100,118,84,80,90,91,94,93,100,92,94,94,90,90,83,106,110,101,107,107,109,161,99,84",
                        "endOffsets": "220,326,433,522,623,742,827,908,999,1091,1186,1280,1381,1474,1569,1664,1755,1846,1930,2037,2148,2250,2358,2466,2576,2738,2838,3155"
                    }
                },
                {
                    "source": "C:\\Users\\Sanoj\\.gradle\\caches\\transforms-2\\files-2.1\\c968d98bc843f5f5ecd004ecc1ea62b3\\navigation-ui-2.1.0\\res\\values-pt\\values-pt.xml",
                    "from": {
                        "startLines": "2,3",
                        "startColumns": "4,4",
                        "startOffsets": "55,167",
                        "endColumns": "111,119",
                        "endOffsets": "162,282"
                    },
                    "to": {
                        "startLines": "29,30",
                        "startColumns": "4,4",
                        "startOffsets": "2843,2955",
                        "endColumns": "111,119",
                        "endOffsets": "2950,3070"
                    }
                },
                {
                    "source": "C:\\Users\\Sanoj\\.gradle\\caches\\transforms-2\\files-2.1\\03736cf4bc3669a69d502627b70a527e\\core-1.1.0\\res\\values-pt\\values-pt.xml",
                    "from": {
                        "startLines": "2",
                        "startColumns": "4",
                        "startOffsets": "55",
                        "endColumns": "100",
                        "endOffsets": "151"
                    },
                    "to": {
                        "startLines": "32",
                        "startColumns": "4",
                        "startOffsets": "3160",
                        "endColumns": "100",
                        "endOffsets": "3256"
                    }
                }
            ]
        },
        {
            "outputFile": "D:\\MyStuff\\Android_App_Dev\\MyApplication2\\app\\build\\intermediates\\res\\merged\\debug\\values-tl_values-tl.arsc.flat",
            "map": [
                {
                    "source": "C:\\Users\\Sanoj\\.gradle\\caches\\transforms-2\\files-2.1\\c2c5fa787d66aaf40578b3071f4d283f\\appcompat-1.1.0\\res\\values-tl\\values-tl.xml",
                    "from": {
                        "startLines": "2,3,4,5,6,7,8,9,10,11,12,13,14,15,16,17,18,19,20,21,22,23,24,25,26,27,28,29",
                        "startColumns": "4,4,4,4,4,4,4,4,4,4,4,4,4,4,4,4,4,4,4,4,4,4,4,4,4,4,4,4",
                        "startOffsets": "105,216,324,437,525,631,746,826,904,995,1087,1182,1276,1377,1470,1565,1659,1750,1841,1924,2033,2143,2244,2354,2472,2580,2743,2845",
                        "endColumns": "110,107,112,87,105,114,79,77,90,91,94,93,100,92,94,93,90,90,82,108,109,100,109,117,107,162,101,83",
                        "endOffsets": "211,319,432,520,626,741,821,899,990,1082,1177,1271,1372,1465,1560,1654,1745,1836,1919,2028,2138,2239,2349,2467,2575,2738,2840,2924"
                    },
                    "to": {
                        "startLines": "2,3,4,5,6,7,8,9,10,11,12,13,14,15,16,17,18,19,20,21,22,23,24,25,26,27,28,31",
                        "startColumns": "4,4,4,4,4,4,4,4,4,4,4,4,4,4,4,4,4,4,4,4,4,4,4,4,4,4,4,4",
                        "startOffsets": "105,216,324,437,525,631,746,826,904,995,1087,1182,1276,1377,1470,1565,1659,1750,1841,1924,2033,2143,2244,2354,2472,2580,2743,3082",
                        "endColumns": "110,107,112,87,105,114,79,77,90,91,94,93,100,92,94,93,90,90,82,108,109,100,109,117,107,162,101,83",
                        "endOffsets": "211,319,432,520,626,741,821,899,990,1082,1177,1271,1372,1465,1560,1654,1745,1836,1919,2028,2138,2239,2349,2467,2575,2738,2840,3161"
                    }
                },
                {
                    "source": "C:\\Users\\Sanoj\\.gradle\\caches\\transforms-2\\files-2.1\\c968d98bc843f5f5ecd004ecc1ea62b3\\navigation-ui-2.1.0\\res\\values-tl\\values-tl.xml",
                    "from": {
                        "startLines": "2,3",
                        "startColumns": "4,4",
                        "startOffsets": "55,169",
                        "endColumns": "113,122",
                        "endOffsets": "164,287"
                    },
                    "to": {
                        "startLines": "29,30",
                        "startColumns": "4,4",
                        "startOffsets": "2845,2959",
                        "endColumns": "113,122",
                        "endOffsets": "2954,3077"
                    }
                },
                {
                    "source": "C:\\Users\\Sanoj\\.gradle\\caches\\transforms-2\\files-2.1\\03736cf4bc3669a69d502627b70a527e\\core-1.1.0\\res\\values-tl\\values-tl.xml",
                    "from": {
                        "startLines": "2",
                        "startColumns": "4",
                        "startOffsets": "55",
                        "endColumns": "100",
                        "endOffsets": "151"
                    },
                    "to": {
                        "startLines": "32",
                        "startColumns": "4",
                        "startOffsets": "3166",
                        "endColumns": "100",
                        "endOffsets": "3262"
                    }
                }
            ]
        },
        {
            "outputFile": "D:\\MyStuff\\Android_App_Dev\\MyApplication2\\app\\build\\intermediates\\res\\merged\\debug\\values-in_values-in.arsc.flat",
            "map": [
                {
                    "source": "C:\\Users\\Sanoj\\.gradle\\caches\\transforms-2\\files-2.1\\03736cf4bc3669a69d502627b70a527e\\core-1.1.0\\res\\values-in\\values-in.xml",
                    "from": {
                        "startLines": "2",
                        "startColumns": "4",
                        "startOffsets": "55",
                        "endColumns": "100",
                        "endOffsets": "151"
                    },
                    "to": {
                        "startLines": "32",
                        "startColumns": "4",
                        "startOffsets": "3117",
                        "endColumns": "100",
                        "endOffsets": "3213"
                    }
                },
                {
                    "source": "C:\\Users\\Sanoj\\.gradle\\caches\\transforms-2\\files-2.1\\c2c5fa787d66aaf40578b3071f4d283f\\appcompat-1.1.0\\res\\values-in\\values-in.xml",
                    "from": {
                        "startLines": "2,3,4,5,6,7,8,9,10,11,12,13,14,15,16,17,18,19,20,21,22,23,24,25,26,27,28,29",
                        "startColumns": "4,4,4,4,4,4,4,4,4,4,4,4,4,4,4,4,4,4,4,4,4,4,4,4,4,4,4,4",
                        "startOffsets": "105,220,324,429,516,620,736,819,898,989,1081,1176,1270,1371,1464,1559,1653,1744,1835,1920,2023,2128,2229,2333,2442,2550,2710,2809",
                        "endColumns": "114,103,104,86,103,115,82,78,90,91,94,93,100,92,94,93,90,90,84,102,104,100,103,108,107,159,98,83",
                        "endOffsets": "215,319,424,511,615,731,814,893,984,1076,1171,1265,1366,1459,1554,1648,1739,1830,1915,2018,2123,2224,2328,2437,2545,2705,2804,2888"
                    },
                    "to": {
                        "startLines": "2,3,4,5,6,7,8,9,10,11,12,13,14,15,16,17,18,19,20,21,22,23,24,25,26,27,28,31",
                        "startColumns": "4,4,4,4,4,4,4,4,4,4,4,4,4,4,4,4,4,4,4,4,4,4,4,4,4,4,4,4",
                        "startOffsets": "105,220,324,429,516,620,736,819,898,989,1081,1176,1270,1371,1464,1559,1653,1744,1835,1920,2023,2128,2229,2333,2442,2550,2710,3033",
                        "endColumns": "114,103,104,86,103,115,82,78,90,91,94,93,100,92,94,93,90,90,84,102,104,100,103,108,107,159,98,83",
                        "endOffsets": "215,319,424,511,615,731,814,893,984,1076,1171,1265,1366,1459,1554,1648,1739,1830,1915,2018,2123,2224,2328,2437,2545,2705,2804,3112"
                    }
                },
                {
                    "source": "C:\\Users\\Sanoj\\.gradle\\caches\\transforms-2\\files-2.1\\c968d98bc843f5f5ecd004ecc1ea62b3\\navigation-ui-2.1.0\\res\\values-in\\values-in.xml",
                    "from": {
                        "startLines": "2,3",
                        "startColumns": "4,4",
                        "startOffsets": "55,165",
                        "endColumns": "109,113",
                        "endOffsets": "160,274"
                    },
                    "to": {
                        "startLines": "29,30",
                        "startColumns": "4,4",
                        "startOffsets": "2809,2919",
                        "endColumns": "109,113",
                        "endOffsets": "2914,3028"
                    }
                }
            ]
        },
        {
            "outputFile": "D:\\MyStuff\\Android_App_Dev\\MyApplication2\\app\\build\\intermediates\\res\\merged\\debug\\values-mk_values-mk.arsc.flat",
            "map": [
                {
                    "source": "C:\\Users\\Sanoj\\.gradle\\caches\\transforms-2\\files-2.1\\c2c5fa787d66aaf40578b3071f4d283f\\appcompat-1.1.0\\res\\values-mk\\values-mk.xml",
                    "from": {
                        "startLines": "2,3,4,5,6,7,8,9,10,11,12,13,14,15,16,17,18,19,20,21,22,23,24,25,26,27,28,29",
                        "startColumns": "4,4,4,4,4,4,4,4,4,4,4,4,4,4,4,4,4,4,4,4,4,4,4,4,4,4,4,4",
                        "startOffsets": "105,213,317,425,511,619,738,822,904,995,1087,1183,1277,1378,1471,1566,1662,1753,1844,1930,2036,2142,2243,2350,2462,2566,2722,2820",
                        "endColumns": "107,103,107,85,107,118,83,81,90,91,95,93,100,92,94,95,90,90,85,105,105,100,106,111,103,155,97,83",
                        "endOffsets": "208,312,420,506,614,733,817,899,990,1082,1178,1272,1373,1466,1561,1657,1748,1839,1925,2031,2137,2238,2345,2457,2561,2717,2815,2899"
                    },
                    "to": {
                        "startLines": "2,3,4,5,6,7,8,9,10,11,12,13,14,15,16,17,18,19,20,21,22,23,24,25,26,27,28,31",
                        "startColumns": "4,4,4,4,4,4,4,4,4,4,4,4,4,4,4,4,4,4,4,4,4,4,4,4,4,4,4,4",
                        "startOffsets": "105,213,317,425,511,619,738,822,904,995,1087,1183,1277,1378,1471,1566,1662,1753,1844,1930,2036,2142,2243,2350,2462,2566,2722,3053",
                        "endColumns": "107,103,107,85,107,118,83,81,90,91,95,93,100,92,94,95,90,90,85,105,105,100,106,111,103,155,97,83",
                        "endOffsets": "208,312,420,506,614,733,817,899,990,1082,1178,1272,1373,1466,1561,1657,1748,1839,1925,2031,2137,2238,2345,2457,2561,2717,2815,3132"
                    }
                },
                {
                    "source": "C:\\Users\\Sanoj\\.gradle\\caches\\transforms-2\\files-2.1\\c968d98bc843f5f5ecd004ecc1ea62b3\\navigation-ui-2.1.0\\res\\values-mk\\values-mk.xml",
                    "from": {
                        "startLines": "2,3",
                        "startColumns": "4,4",
                        "startOffsets": "55,160",
                        "endColumns": "104,127",
                        "endOffsets": "155,283"
                    },
                    "to": {
                        "startLines": "29,30",
                        "startColumns": "4,4",
                        "startOffsets": "2820,2925",
                        "endColumns": "104,127",
                        "endOffsets": "2920,3048"
                    }
                },
                {
                    "source": "C:\\Users\\Sanoj\\.gradle\\caches\\transforms-2\\files-2.1\\03736cf4bc3669a69d502627b70a527e\\core-1.1.0\\res\\values-mk\\values-mk.xml",
                    "from": {
                        "startLines": "2",
                        "startColumns": "4",
                        "startOffsets": "55",
                        "endColumns": "100",
                        "endOffsets": "151"
                    },
                    "to": {
                        "startLines": "32",
                        "startColumns": "4",
                        "startOffsets": "3137",
                        "endColumns": "100",
                        "endOffsets": "3233"
                    }
                }
            ]
        },
        {
            "outputFile": "D:\\MyStuff\\Android_App_Dev\\MyApplication2\\app\\build\\intermediates\\res\\merged\\debug\\values-zh-rTW_values-zh-rTW.arsc.flat",
            "map": [
                {
                    "source": "C:\\Users\\Sanoj\\.gradle\\caches\\transforms-2\\files-2.1\\03736cf4bc3669a69d502627b70a527e\\core-1.1.0\\res\\values-zh-rTW\\values-zh-rTW.xml",
                    "from": {
                        "startLines": "2",
                        "startColumns": "4",
                        "startOffsets": "55",
                        "endColumns": "100",
                        "endOffsets": "151"
                    },
                    "to": {
                        "startLines": "32",
                        "startColumns": "4",
                        "startOffsets": "2948",
                        "endColumns": "100",
                        "endOffsets": "3044"
                    }
                },
                {
                    "source": "C:\\Users\\Sanoj\\.gradle\\caches\\transforms-2\\files-2.1\\c968d98bc843f5f5ecd004ecc1ea62b3\\navigation-ui-2.1.0\\res\\values-zh-rTW\\values-zh-rTW.xml",
                    "from": {
                        "startLines": "2,3",
                        "startColumns": "4,4",
                        "startOffsets": "55,154",
                        "endColumns": "98,99",
                        "endOffsets": "149,249"
                    },
                    "to": {
                        "startLines": "29,30",
                        "startColumns": "4,4",
                        "startOffsets": "2671,2770",
                        "endColumns": "98,99",
                        "endOffsets": "2765,2865"
                    }
                },
                {
                    "source": "C:\\Users\\Sanoj\\.gradle\\caches\\transforms-2\\files-2.1\\c2c5fa787d66aaf40578b3071f4d283f\\appcompat-1.1.0\\res\\values-zh-rTW\\values-zh-rTW.xml",
                    "from": {
                        "startLines": "2,3,4,5,6,7,8,9,10,11,12,13,14,15,16,17,18,19,20,21,22,23,24,25,26,27,28,29",
                        "startColumns": "4,4,4,4,4,4,4,4,4,4,4,4,4,4,4,4,4,4,4,4,4,4,4,4,4,4,4,4",
                        "startOffsets": "105,200,293,393,475,572,680,757,833,925,1018,1115,1211,1307,1401,1497,1589,1681,1773,1850,1946,2041,2136,2233,2329,2427,2577,2671",
                        "endColumns": "94,92,99,81,96,107,76,75,91,92,96,95,95,93,95,91,91,91,76,95,94,94,96,95,97,149,93,77",
                        "endOffsets": "195,288,388,470,567,675,752,828,920,1013,1110,1206,1302,1396,1492,1584,1676,1768,1845,1941,2036,2131,2228,2324,2422,2572,2666,2744"
                    },
                    "to": {
                        "startLines": "2,3,4,5,6,7,8,9,10,11,12,13,14,15,16,17,18,19,20,21,22,23,24,25,26,27,28,31",
                        "startColumns": "4,4,4,4,4,4,4,4,4,4,4,4,4,4,4,4,4,4,4,4,4,4,4,4,4,4,4,4",
                        "startOffsets": "105,200,293,393,475,572,680,757,833,925,1018,1115,1211,1307,1401,1497,1589,1681,1773,1850,1946,2041,2136,2233,2329,2427,2577,2870",
                        "endColumns": "94,92,99,81,96,107,76,75,91,92,96,95,95,93,95,91,91,91,76,95,94,94,96,95,97,149,93,77",
                        "endOffsets": "195,288,388,470,567,675,752,828,920,1013,1110,1206,1302,1396,1492,1584,1676,1768,1845,1941,2036,2131,2228,2324,2422,2572,2666,2943"
                    }
                }
            ]
        },
        {
            "outputFile": "D:\\MyStuff\\Android_App_Dev\\MyApplication2\\app\\build\\intermediates\\res\\merged\\debug\\values-large-v4_values-large-v4.arsc.flat",
            "map": [
                {
                    "source": "C:\\Users\\Sanoj\\.gradle\\caches\\transforms-2\\files-2.1\\081958b85be993b26123dd5b1125e07f\\material-1.1.0\\res\\values-large-v4\\values-large-v4.xml",
                    "from": {
                        "startLines": "2,3",
                        "startColumns": "4,4",
                        "startOffsets": "55,177",
                        "endColumns": "121,133",
                        "endOffsets": "172,306"
                    },
                    "to": {
                        "startLines": "11,12",
                        "startColumns": "4,4",
                        "startOffsets": "752,874",
                        "endColumns": "121,133",
                        "endOffsets": "869,1003"
                    }
                },
                {
                    "source": "C:\\Users\\Sanoj\\.gradle\\caches\\transforms-2\\files-2.1\\c2c5fa787d66aaf40578b3071f4d283f\\appcompat-1.1.0\\res\\values-large-v4\\values-large-v4.xml",
                    "from": {
                        "startLines": "2,3,4,5,6,7,8,9,10",
                        "startColumns": "4,4,4,4,4,4,4,4,4",
                        "startOffsets": "55,114,185,256,326,396,464,532,636",
                        "endColumns": "58,70,70,69,69,67,67,103,115",
                        "endOffsets": "109,180,251,321,391,459,527,631,747"
                    }
                }
            ]
        },
        {
            "outputFile": "D:\\MyStuff\\Android_App_Dev\\MyApplication2\\app\\build\\intermediates\\res\\merged\\debug\\values-v24_values-v24.arsc.flat",
            "map": [
                {
                    "source": "C:\\Users\\Sanoj\\.gradle\\caches\\transforms-2\\files-2.1\\c2c5fa787d66aaf40578b3071f4d283f\\appcompat-1.1.0\\res\\values-v24\\values-v24.xml",
                    "from": {
                        "startLines": "2,3",
                        "startColumns": "4,4",
                        "startOffsets": "55,212",
                        "endColumns": "156,134",
                        "endOffsets": "207,342"
                    }
                }
            ]
        },
        {
            "outputFile": "D:\\MyStuff\\Android_App_Dev\\MyApplication2\\app\\build\\intermediates\\res\\merged\\debug\\values-en-rCA_values-en-rCA.arsc.flat",
            "map": [
                {
                    "source": "C:\\Users\\Sanoj\\.gradle\\caches\\transforms-2\\files-2.1\\03736cf4bc3669a69d502627b70a527e\\core-1.1.0\\res\\values-en-rCA\\values-en-rCA.xml",
                    "from": {
                        "startLines": "2",
                        "startColumns": "4",
                        "startOffsets": "55",
                        "endColumns": "100",
                        "endOffsets": "151"
                    },
                    "to": {
                        "startLines": "30",
                        "startColumns": "4",
                        "startOffsets": "2846",
                        "endColumns": "100",
                        "endOffsets": "2942"
                    }
                },
                {
                    "source": "C:\\Users\\Sanoj\\.gradle\\caches\\transforms-2\\files-2.1\\c2c5fa787d66aaf40578b3071f4d283f\\appcompat-1.1.0\\res\\values-en-rCA\\values-en-rCA.xml",
                    "from": {
                        "startLines": "2,3,4,5,6,7,8,9,10,11,12,13,14,15,16,17,18,19,20,21,22,23,24,25,26,27,28,29",
                        "startColumns": "4,4,4,4,4,4,4,4,4,4,4,4,4,4,4,4,4,4,4,4,4,4,4,4,4,4,4,4",
                        "startOffsets": "105,209,309,417,501,601,716,793,869,960,1053,1149,1243,1344,1437,1532,1626,1717,1808,1890,1993,2097,2196,2301,2404,2508,2664,2764",
                        "endColumns": "103,99,107,83,99,114,76,75,90,92,95,93,100,92,94,93,90,90,81,102,103,98,104,102,103,155,99,81",
                        "endOffsets": "204,304,412,496,596,711,788,864,955,1048,1144,1238,1339,1432,1527,1621,1712,1803,1885,1988,2092,2191,2296,2399,2503,2659,2759,2841"
                    }
                }
            ]
        },
        {
            "outputFile": "D:\\MyStuff\\Android_App_Dev\\MyApplication2\\app\\build\\intermediates\\res\\merged\\debug\\values-sl_values-sl.arsc.flat",
            "map": [
                {
                    "source": "C:\\Users\\Sanoj\\.gradle\\caches\\transforms-2\\files-2.1\\c968d98bc843f5f5ecd004ecc1ea62b3\\navigation-ui-2.1.0\\res\\values-sl\\values-sl.xml",
                    "from": {
                        "startLines": "2,3",
                        "startColumns": "4,4",
                        "startOffsets": "55,163",
                        "endColumns": "107,120",
                        "endOffsets": "158,279"
                    },
                    "to": {
                        "startLines": "29,30",
                        "startColumns": "4,4",
                        "startOffsets": "2851,2959",
                        "endColumns": "107,120",
                        "endOffsets": "2954,3075"
                    }
                },
                {
                    "source": "C:\\Users\\Sanoj\\.gradle\\caches\\transforms-2\\files-2.1\\c2c5fa787d66aaf40578b3071f4d283f\\appcompat-1.1.0\\res\\values-sl\\values-sl.xml",
                    "from": {
                        "startLines": "2,3,4,5,6,7,8,9,10,11,12,13,14,15,16,17,18,19,20,21,22,23,24,25,26,27,28,29",
                        "startColumns": "4,4,4,4,4,4,4,4,4,4,4,4,4,4,4,4,4,4,4,4,4,4,4,4,4,4,4,4",
                        "startOffsets": "105,217,319,427,514,617,736,817,896,988,1081,1176,1270,1366,1460,1556,1656,1748,1840,1923,2031,2139,2239,2352,2460,2568,2751,2851",
                        "endColumns": "111,101,107,86,102,118,80,78,91,92,94,93,95,93,95,99,91,91,82,107,107,99,112,107,107,182,99,82",
                        "endOffsets": "212,314,422,509,612,731,812,891,983,1076,1171,1265,1361,1455,1551,1651,1743,1835,1918,2026,2134,2234,2347,2455,2563,2746,2846,2929"
                    },
                    "to": {
                        "startLines": "2,3,4,5,6,7,8,9,10,11,12,13,14,15,16,17,18,19,20,21,22,23,24,25,26,27,28,31",
                        "startColumns": "4,4,4,4,4,4,4,4,4,4,4,4,4,4,4,4,4,4,4,4,4,4,4,4,4,4,4,4",
                        "startOffsets": "105,217,319,427,514,617,736,817,896,988,1081,1176,1270,1366,1460,1556,1656,1748,1840,1923,2031,2139,2239,2352,2460,2568,2751,3080",
                        "endColumns": "111,101,107,86,102,118,80,78,91,92,94,93,95,93,95,99,91,91,82,107,107,99,112,107,107,182,99,82",
                        "endOffsets": "212,314,422,509,612,731,812,891,983,1076,1171,1265,1361,1455,1551,1651,1743,1835,1918,2026,2134,2234,2347,2455,2563,2746,2846,3158"
                    }
                },
                {
                    "source": "C:\\Users\\Sanoj\\.gradle\\caches\\transforms-2\\files-2.1\\03736cf4bc3669a69d502627b70a527e\\core-1.1.0\\res\\values-sl\\values-sl.xml",
                    "from": {
                        "startLines": "2",
                        "startColumns": "4",
                        "startOffsets": "55",
                        "endColumns": "100",
                        "endOffsets": "151"
                    },
                    "to": {
                        "startLines": "32",
                        "startColumns": "4",
                        "startOffsets": "3163",
                        "endColumns": "100",
                        "endOffsets": "3259"
                    }
                }
            ]
        },
        {
            "outputFile": "D:\\MyStuff\\Android_App_Dev\\MyApplication2\\app\\build\\intermediates\\res\\merged\\debug\\values-ldltr-v21_values-ldltr-v21.arsc.flat",
            "map": [
                {
                    "source": "C:\\Users\\Sanoj\\.gradle\\caches\\transforms-2\\files-2.1\\c2c5fa787d66aaf40578b3071f4d283f\\appcompat-1.1.0\\res\\values-ldltr-v21\\values-ldltr-v21.xml",
                    "from": {
                        "startLines": "2",
                        "startColumns": "4",
                        "startOffsets": "55",
                        "endColumns": "112",
                        "endOffsets": "163"
                    }
                }
            ]
        },
        {
            "outputFile": "D:\\MyStuff\\Android_App_Dev\\MyApplication2\\app\\build\\intermediates\\res\\merged\\debug\\values-en-rIN_values-en-rIN.arsc.flat",
            "map": [
                {
                    "source": "C:\\Users\\Sanoj\\.gradle\\caches\\transforms-2\\files-2.1\\03736cf4bc3669a69d502627b70a527e\\core-1.1.0\\res\\values-en-rIN\\values-en-rIN.xml",
                    "from": {
                        "startLines": "2",
                        "startColumns": "4",
                        "startOffsets": "55",
                        "endColumns": "100",
                        "endOffsets": "151"
                    },
                    "to": {
                        "startLines": "32",
                        "startColumns": "4",
                        "startOffsets": "3067",
                        "endColumns": "100",
                        "endOffsets": "3163"
                    }
                },
                {
                    "source": "C:\\Users\\Sanoj\\.gradle\\caches\\transforms-2\\files-2.1\\c2c5fa787d66aaf40578b3071f4d283f\\appcompat-1.1.0\\res\\values-en-rIN\\values-en-rIN.xml",
                    "from": {
                        "startLines": "2,3,4,5,6,7,8,9,10,11,12,13,14,15,16,17,18,19,20,21,22,23,24,25,26,27,28,29",
                        "startColumns": "4,4,4,4,4,4,4,4,4,4,4,4,4,4,4,4,4,4,4,4,4,4,4,4,4,4,4,4",
                        "startOffsets": "105,209,309,417,501,601,716,794,870,961,1053,1148,1242,1343,1436,1531,1625,1716,1807,1888,1991,2094,2193,2298,2402,2506,2662,2762",
                        "endColumns": "103,99,107,83,99,114,77,75,90,91,94,93,100,92,94,93,90,90,80,102,102,98,104,103,103,155,99,81",
                        "endOffsets": "204,304,412,496,596,711,789,865,956,1048,1143,1237,1338,1431,1526,1620,1711,1802,1883,1986,2089,2188,2293,2397,2501,2657,2757,2839"
                    },
                    "to": {
                        "startLines": "2,3,4,5,6,7,8,9,10,11,12,13,14,15,16,17,18,19,20,21,22,23,24,25,26,27,28,31",
                        "startColumns": "4,4,4,4,4,4,4,4,4,4,4,4,4,4,4,4,4,4,4,4,4,4,4,4,4,4,4,4",
                        "startOffsets": "105,209,309,417,501,601,716,794,870,961,1053,1148,1242,1343,1436,1531,1625,1716,1807,1888,1991,2094,2193,2298,2402,2506,2662,2985",
                        "endColumns": "103,99,107,83,99,114,77,75,90,91,94,93,100,92,94,93,90,90,80,102,102,98,104,103,103,155,99,81",
                        "endOffsets": "204,304,412,496,596,711,789,865,956,1048,1143,1237,1338,1431,1526,1620,1711,1802,1883,1986,2089,2188,2293,2397,2501,2657,2757,3062"
                    }
                },
                {
                    "source": "C:\\Users\\Sanoj\\.gradle\\caches\\transforms-2\\files-2.1\\c968d98bc843f5f5ecd004ecc1ea62b3\\navigation-ui-2.1.0\\res\\values-en-rIN\\values-en-rIN.xml",
                    "from": {
                        "startLines": "2,3",
                        "startColumns": "4,4",
                        "startOffsets": "55,161",
                        "endColumns": "105,116",
                        "endOffsets": "156,273"
                    },
                    "to": {
                        "startLines": "29,30",
                        "startColumns": "4,4",
                        "startOffsets": "2762,2868",
                        "endColumns": "105,116",
                        "endOffsets": "2863,2980"
                    }
                }
            ]
        },
        {
            "outputFile": "D:\\MyStuff\\Android_App_Dev\\MyApplication2\\app\\build\\intermediates\\res\\merged\\debug\\values-en-rXC_values-en-rXC.arsc.flat",
            "map": [
                {
                    "source": "C:\\Users\\Sanoj\\.gradle\\caches\\transforms-2\\files-2.1\\c2c5fa787d66aaf40578b3071f4d283f\\appcompat-1.1.0\\res\\values-en-rXC\\values-en-rXC.xml",
                    "from": {
                        "startLines": "2,3,4,5,6,7,8,9,10,11,12,13,14,15,16,17,18,19,20,21,22,23,24,25,26,27,28,29",
                        "startColumns": "4,4,4,4,4,4,4,4,4,4,4,4,4,4,4,4,4,4,4,4,4,4,4,4,4,4,4,4",
                        "startOffsets": "105,310,510,719,904,1106,1321,1494,1671,1862,2055,2253,2449,2652,2847,3044,3239,3432,3623,3807,4011,4216,4417,4624,4826,5031,5303,5503",
                        "endColumns": "204,199,208,184,201,214,172,176,190,192,197,195,202,194,196,194,192,190,183,203,204,200,206,201,204,271,199,178",
                        "endOffsets": "305,505,714,899,1101,1316,1489,1666,1857,2050,2248,2444,2647,2842,3039,3234,3427,3618,3802,4006,4211,4412,4619,4821,5026,5298,5498,5677"
                    }
                },
                {
                    "source": "C:\\Users\\Sanoj\\.gradle\\caches\\transforms-2\\files-2.1\\03736cf4bc3669a69d502627b70a527e\\core-1.1.0\\res\\values-en-rXC\\values-en-rXC.xml",
                    "from": {
                        "startLines": "2",
                        "startColumns": "4",
                        "startOffsets": "55",
                        "endColumns": "202",
                        "endOffsets": "253"
                    },
                    "to": {
                        "startLines": "30",
                        "startColumns": "4",
                        "startOffsets": "5682",
                        "endColumns": "202",
                        "endOffsets": "5880"
                    }
                }
            ]
        },
        {
            "outputFile": "D:\\MyStuff\\Android_App_Dev\\MyApplication2\\app\\build\\intermediates\\res\\merged\\debug\\values-kn_values-kn.arsc.flat",
            "map": [
                {
                    "source": "C:\\Users\\Sanoj\\.gradle\\caches\\transforms-2\\files-2.1\\c968d98bc843f5f5ecd004ecc1ea62b3\\navigation-ui-2.1.0\\res\\values-kn\\values-kn.xml",
                    "from": {
                        "startLines": "2,3",
                        "startColumns": "4,4",
                        "startOffsets": "55,173",
                        "endColumns": "117,128",
                        "endOffsets": "168,297"
                    },
                    "to": {
                        "startLines": "29,30",
                        "startColumns": "4,4",
                        "startOffsets": "2859,2977",
                        "endColumns": "117,128",
                        "endOffsets": "2972,3101"
                    }
                },
                {
                    "source": "C:\\Users\\Sanoj\\.gradle\\caches\\transforms-2\\files-2.1\\03736cf4bc3669a69d502627b70a527e\\core-1.1.0\\res\\values-kn\\values-kn.xml",
                    "from": {
                        "startLines": "2",
                        "startColumns": "4",
                        "startOffsets": "55",
                        "endColumns": "100",
                        "endOffsets": "151"
                    },
                    "to": {
                        "startLines": "32",
                        "startColumns": "4",
                        "startOffsets": "3188",
                        "endColumns": "100",
                        "endOffsets": "3284"
                    }
                },
                {
                    "source": "C:\\Users\\Sanoj\\.gradle\\caches\\transforms-2\\files-2.1\\c2c5fa787d66aaf40578b3071f4d283f\\appcompat-1.1.0\\res\\values-kn\\values-kn.xml",
                    "from": {
                        "startLines": "2,3,4,5,6,7,8,9,10,11,12,13,14,15,16,17,18,19,20,21,22,23,24,25,26,27,28,29",
                        "startColumns": "4,4,4,4,4,4,4,4,4,4,4,4,4,4,4,4,4,4,4,4,4,4,4,4,4,4,4,4",
                        "startOffsets": "105,219,331,444,532,639,765,843,920,1011,1103,1198,1292,1393,1486,1581,1675,1766,1857,1938,2054,2164,2263,2376,2481,2595,2759,2859",
                        "endColumns": "113,111,112,87,106,125,77,76,90,91,94,93,100,92,94,93,90,90,80,115,109,98,112,104,113,163,99,81",
                        "endOffsets": "214,326,439,527,634,760,838,915,1006,1098,1193,1287,1388,1481,1576,1670,1761,1852,1933,2049,2159,2258,2371,2476,2590,2754,2854,2936"
                    },
                    "to": {
                        "startLines": "2,3,4,5,6,7,8,9,10,11,12,13,14,15,16,17,18,19,20,21,22,23,24,25,26,27,28,31",
                        "startColumns": "4,4,4,4,4,4,4,4,4,4,4,4,4,4,4,4,4,4,4,4,4,4,4,4,4,4,4,4",
                        "startOffsets": "105,219,331,444,532,639,765,843,920,1011,1103,1198,1292,1393,1486,1581,1675,1766,1857,1938,2054,2164,2263,2376,2481,2595,2759,3106",
                        "endColumns": "113,111,112,87,106,125,77,76,90,91,94,93,100,92,94,93,90,90,80,115,109,98,112,104,113,163,99,81",
                        "endOffsets": "214,326,439,527,634,760,838,915,1006,1098,1193,1287,1388,1481,1576,1670,1761,1852,1933,2049,2159,2258,2371,2476,2590,2754,2854,3183"
                    }
                }
            ]
        },
        {
            "outputFile": "D:\\MyStuff\\Android_App_Dev\\MyApplication2\\app\\build\\intermediates\\res\\merged\\debug\\values-hr_values-hr.arsc.flat",
            "map": [
                {
                    "source": "C:\\Users\\Sanoj\\.gradle\\caches\\transforms-2\\files-2.1\\c968d98bc843f5f5ecd004ecc1ea62b3\\navigation-ui-2.1.0\\res\\values-hr\\values-hr.xml",
                    "from": {
                        "startLines": "2,3",
                        "startColumns": "4,4",
                        "startOffsets": "55,158",
                        "endColumns": "102,124",
                        "endOffsets": "153,278"
                    },
                    "to": {
                        "startLines": "29,30",
                        "startColumns": "4,4",
                        "startOffsets": "2816,2919",
                        "endColumns": "102,124",
                        "endOffsets": "2914,3039"
                    }
                },
                {
                    "source": "C:\\Users\\Sanoj\\.gradle\\caches\\transforms-2\\files-2.1\\c2c5fa787d66aaf40578b3071f4d283f\\appcompat-1.1.0\\res\\values-hr\\values-hr.xml",
                    "from": {
                        "startLines": "2,3,4,5,6,7,8,9,10,11,12,13,14,15,16,17,18,19,20,21,22,23,24,25,26,27,28,29",
                        "startColumns": "4,4,4,4,4,4,4,4,4,4,4,4,4,4,4,4,4,4,4,4,4,4,4,4,4,4,4,4",
                        "startOffsets": "105,210,305,412,498,602,721,806,889,980,1072,1167,1261,1362,1455,1550,1645,1736,1827,1912,2016,2128,2229,2334,2448,2550,2719,2816",
                        "endColumns": "104,94,106,85,103,118,84,82,90,91,94,93,100,92,94,94,90,90,84,103,111,100,104,113,101,168,96,83",
                        "endOffsets": "205,300,407,493,597,716,801,884,975,1067,1162,1256,1357,1450,1545,1640,1731,1822,1907,2011,2123,2224,2329,2443,2545,2714,2811,2895"
                    },
                    "to": {
                        "startLines": "2,3,4,5,6,7,8,9,10,11,12,13,14,15,16,17,18,19,20,21,22,23,24,25,26,27,28,31",
                        "startColumns": "4,4,4,4,4,4,4,4,4,4,4,4,4,4,4,4,4,4,4,4,4,4,4,4,4,4,4,4",
                        "startOffsets": "105,210,305,412,498,602,721,806,889,980,1072,1167,1261,1362,1455,1550,1645,1736,1827,1912,2016,2128,2229,2334,2448,2550,2719,3044",
                        "endColumns": "104,94,106,85,103,118,84,82,90,91,94,93,100,92,94,94,90,90,84,103,111,100,104,113,101,168,96,83",
                        "endOffsets": "205,300,407,493,597,716,801,884,975,1067,1162,1256,1357,1450,1545,1640,1731,1822,1907,2011,2123,2224,2329,2443,2545,2714,2811,3123"
                    }
                },
                {
                    "source": "C:\\Users\\Sanoj\\.gradle\\caches\\transforms-2\\files-2.1\\03736cf4bc3669a69d502627b70a527e\\core-1.1.0\\res\\values-hr\\values-hr.xml",
                    "from": {
                        "startLines": "2",
                        "startColumns": "4",
                        "startOffsets": "55",
                        "endColumns": "100",
                        "endOffsets": "151"
                    },
                    "to": {
                        "startLines": "32",
                        "startColumns": "4",
                        "startOffsets": "3128",
                        "endColumns": "100",
                        "endOffsets": "3224"
                    }
                }
            ]
        },
        {
            "outputFile": "D:\\MyStuff\\Android_App_Dev\\MyApplication2\\app\\build\\intermediates\\res\\merged\\debug\\values-sq_values-sq.arsc.flat",
            "map": [
                {
                    "source": "C:\\Users\\Sanoj\\.gradle\\caches\\transforms-2\\files-2.1\\c2c5fa787d66aaf40578b3071f4d283f\\appcompat-1.1.0\\res\\values-sq\\values-sq.xml",
                    "from": {
                        "startLines": "2,3,4,5,6,7,8,9,10,11,12,13,14,15,16,17,18,19,20,21,22,23,24,25,26,27,28,29",
                        "startColumns": "4,4,4,4,4,4,4,4,4,4,4,4,4,4,4,4,4,4,4,4,4,4,4,4,4,4,4,4",
                        "startOffsets": "105,219,319,431,517,623,746,828,907,998,1090,1185,1279,1381,1474,1569,1666,1757,1850,1930,2036,2140,2238,2344,2448,2550,2704,2801",
                        "endColumns": "113,99,111,85,105,122,81,78,90,91,94,93,101,92,94,96,90,92,79,105,103,97,105,103,101,153,96,80",
                        "endOffsets": "214,314,426,512,618,741,823,902,993,1085,1180,1274,1376,1469,1564,1661,1752,1845,1925,2031,2135,2233,2339,2443,2545,2699,2796,2877"
                    },
                    "to": {
                        "startLines": "2,3,4,5,6,7,8,9,10,11,12,13,14,15,16,17,18,19,20,21,22,23,24,25,26,27,28,31",
                        "startColumns": "4,4,4,4,4,4,4,4,4,4,4,4,4,4,4,4,4,4,4,4,4,4,4,4,4,4,4,4",
                        "startOffsets": "105,219,319,431,517,623,746,828,907,998,1090,1185,1279,1381,1474,1569,1666,1757,1850,1930,2036,2140,2238,2344,2448,2550,2704,3026",
                        "endColumns": "113,99,111,85,105,122,81,78,90,91,94,93,101,92,94,96,90,92,79,105,103,97,105,103,101,153,96,80",
                        "endOffsets": "214,314,426,512,618,741,823,902,993,1085,1180,1274,1376,1469,1564,1661,1752,1845,1925,2031,2135,2233,2339,2443,2545,2699,2796,3102"
                    }
                },
                {
                    "source": "C:\\Users\\Sanoj\\.gradle\\caches\\transforms-2\\files-2.1\\03736cf4bc3669a69d502627b70a527e\\core-1.1.0\\res\\values-sq\\values-sq.xml",
                    "from": {
                        "startLines": "2",
                        "startColumns": "4",
                        "startOffsets": "55",
                        "endColumns": "100",
                        "endOffsets": "151"
                    },
                    "to": {
                        "startLines": "32",
                        "startColumns": "4",
                        "startOffsets": "3107",
                        "endColumns": "100",
                        "endOffsets": "3203"
                    }
                },
                {
                    "source": "C:\\Users\\Sanoj\\.gradle\\caches\\transforms-2\\files-2.1\\c968d98bc843f5f5ecd004ecc1ea62b3\\navigation-ui-2.1.0\\res\\values-sq\\values-sq.xml",
                    "from": {
                        "startLines": "2,3",
                        "startColumns": "4,4",
                        "startOffsets": "55,161",
                        "endColumns": "105,118",
                        "endOffsets": "156,275"
                    },
                    "to": {
                        "startLines": "29,30",
                        "startColumns": "4,4",
                        "startOffsets": "2801,2907",
                        "endColumns": "105,118",
                        "endOffsets": "2902,3021"
                    }
                }
            ]
        },
        {
            "outputFile": "D:\\MyStuff\\Android_App_Dev\\MyApplication2\\app\\build\\intermediates\\res\\merged\\debug\\values-ms_values-ms.arsc.flat",
            "map": [
                {
                    "source": "C:\\Users\\Sanoj\\.gradle\\caches\\transforms-2\\files-2.1\\c968d98bc843f5f5ecd004ecc1ea62b3\\navigation-ui-2.1.0\\res\\values-ms\\values-ms.xml",
                    "from": {
                        "startLines": "2,3",
                        "startColumns": "4,4",
                        "startOffsets": "55,166",
                        "endColumns": "110,112",
                        "endOffsets": "161,274"
                    },
                    "to": {
                        "startLines": "29,30",
                        "startColumns": "4,4",
                        "startOffsets": "2800,2911",
                        "endColumns": "110,112",
                        "endOffsets": "2906,3019"
                    }
                },
                {
                    "source": "C:\\Users\\Sanoj\\.gradle\\caches\\transforms-2\\files-2.1\\c2c5fa787d66aaf40578b3071f4d283f\\appcompat-1.1.0\\res\\values-ms\\values-ms.xml",
                    "from": {
                        "startLines": "2,3,4,5,6,7,8,9,10,11,12,13,14,15,16,17,18,19,20,21,22,23,24,25,26,27,28,29",
                        "startColumns": "4,4,4,4,4,4,4,4,4,4,4,4,4,4,4,4,4,4,4,4,4,4,4,4,4,4,4,4",
                        "startOffsets": "105,216,321,429,516,620,731,810,889,980,1072,1167,1261,1360,1453,1548,1642,1733,1824,1903,2015,2123,2220,2329,2433,2540,2699,2800",
                        "endColumns": "110,104,107,86,103,110,78,78,90,91,94,93,98,92,94,93,90,90,78,111,107,96,108,103,106,158,100,79",
                        "endOffsets": "211,316,424,511,615,726,805,884,975,1067,1162,1256,1355,1448,1543,1637,1728,1819,1898,2010,2118,2215,2324,2428,2535,2694,2795,2875"
                    },
                    "to": {
                        "startLines": "2,3,4,5,6,7,8,9,10,11,12,13,14,15,16,17,18,19,20,21,22,23,24,25,26,27,28,31",
                        "startColumns": "4,4,4,4,4,4,4,4,4,4,4,4,4,4,4,4,4,4,4,4,4,4,4,4,4,4,4,4",
                        "startOffsets": "105,216,321,429,516,620,731,810,889,980,1072,1167,1261,1360,1453,1548,1642,1733,1824,1903,2015,2123,2220,2329,2433,2540,2699,3024",
                        "endColumns": "110,104,107,86,103,110,78,78,90,91,94,93,98,92,94,93,90,90,78,111,107,96,108,103,106,158,100,79",
                        "endOffsets": "211,316,424,511,615,726,805,884,975,1067,1162,1256,1355,1448,1543,1637,1728,1819,1898,2010,2118,2215,2324,2428,2535,2694,2795,3099"
                    }
                },
                {
                    "source": "C:\\Users\\Sanoj\\.gradle\\caches\\transforms-2\\files-2.1\\03736cf4bc3669a69d502627b70a527e\\core-1.1.0\\res\\values-ms\\values-ms.xml",
                    "from": {
                        "startLines": "2",
                        "startColumns": "4",
                        "startOffsets": "55",
                        "endColumns": "100",
                        "endOffsets": "151"
                    },
                    "to": {
                        "startLines": "32",
                        "startColumns": "4",
                        "startOffsets": "3104",
                        "endColumns": "100",
                        "endOffsets": "3200"
                    }
                }
            ]
        },
        {
            "outputFile": "D:\\MyStuff\\Android_App_Dev\\MyApplication2\\app\\build\\intermediates\\res\\merged\\debug\\values-az_values-az.arsc.flat",
            "map": [
                {
                    "source": "C:\\Users\\Sanoj\\.gradle\\caches\\transforms-2\\files-2.1\\03736cf4bc3669a69d502627b70a527e\\core-1.1.0\\res\\values-az\\values-az.xml",
                    "from": {
                        "startLines": "2",
                        "startColumns": "4",
                        "startOffsets": "55",
                        "endColumns": "100",
                        "endOffsets": "151"
                    },
                    "to": {
                        "startLines": "32",
                        "startColumns": "4",
                        "startOffsets": "3122",
                        "endColumns": "100",
                        "endOffsets": "3218"
                    }
                },
                {
                    "source": "C:\\Users\\Sanoj\\.gradle\\caches\\transforms-2\\files-2.1\\c2c5fa787d66aaf40578b3071f4d283f\\appcompat-1.1.0\\res\\values-az\\values-az.xml",
                    "from": {
                        "startLines": "2,3,4,5,6,7,8,9,10,11,12,13,14,15,16,17,18,19,20,21,22,23,24,25,26,27,28,29",
                        "startColumns": "4,4,4,4,4,4,4,4,4,4,4,4,4,4,4,4,4,4,4,4,4,4,4,4,4,4,4,4",
                        "startOffsets": "105,215,316,426,514,621,735,817,896,987,1079,1173,1272,1373,1466,1561,1655,1746,1838,1922,2027,2133,2233,2342,2447,2549,2707,2813",
                        "endColumns": "109,100,109,87,106,113,81,78,90,91,93,98,100,92,94,93,90,91,83,104,105,99,108,104,101,157,105,82",
                        "endOffsets": "210,311,421,509,616,730,812,891,982,1074,1168,1267,1368,1461,1556,1650,1741,1833,1917,2022,2128,2228,2337,2442,2544,2702,2808,2891"
                    },
                    "to": {
                        "startLines": "2,3,4,5,6,7,8,9,10,11,12,13,14,15,16,17,18,19,20,21,22,23,24,25,26,27,28,31",
                        "startColumns": "4,4,4,4,4,4,4,4,4,4,4,4,4,4,4,4,4,4,4,4,4,4,4,4,4,4,4,4",
                        "startOffsets": "105,215,316,426,514,621,735,817,896,987,1079,1173,1272,1373,1466,1561,1655,1746,1838,1922,2027,2133,2233,2342,2447,2549,2707,3039",
                        "endColumns": "109,100,109,87,106,113,81,78,90,91,93,98,100,92,94,93,90,91,83,104,105,99,108,104,101,157,105,82",
                        "endOffsets": "210,311,421,509,616,730,812,891,982,1074,1168,1267,1368,1461,1556,1650,1741,1833,1917,2022,2128,2228,2337,2442,2544,2702,2808,3117"
                    }
                },
                {
                    "source": "C:\\Users\\Sanoj\\.gradle\\caches\\transforms-2\\files-2.1\\c968d98bc843f5f5ecd004ecc1ea62b3\\navigation-ui-2.1.0\\res\\values-az\\values-az.xml",
                    "from": {
                        "startLines": "2,3",
                        "startColumns": "4,4",
                        "startOffsets": "55,162",
                        "endColumns": "106,118",
                        "endOffsets": "157,276"
                    },
                    "to": {
                        "startLines": "29,30",
                        "startColumns": "4,4",
                        "startOffsets": "2813,2920",
                        "endColumns": "106,118",
                        "endOffsets": "2915,3034"
                    }
                }
            ]
        },
        {
            "outputFile": "D:\\MyStuff\\Android_App_Dev\\MyApplication2\\app\\build\\intermediates\\res\\merged\\debug\\values-v18_values-v18.arsc.flat",
            "map": [
                {
                    "source": "C:\\Users\\Sanoj\\.gradle\\caches\\transforms-2\\files-2.1\\c2c5fa787d66aaf40578b3071f4d283f\\appcompat-1.1.0\\res\\values-v18\\values-v18.xml",
                    "from": {
                        "startLines": "2",
                        "startColumns": "4",
                        "startOffsets": "55",
                        "endColumns": "48",
                        "endOffsets": "99"
                    }
                }
            ]
        },
        {
            "outputFile": "D:\\MyStuff\\Android_App_Dev\\MyApplication2\\app\\build\\intermediates\\res\\merged\\debug\\values-de_values-de.arsc.flat",
            "map": [
                {
                    "source": "C:\\Users\\Sanoj\\.gradle\\caches\\transforms-2\\files-2.1\\c968d98bc843f5f5ecd004ecc1ea62b3\\navigation-ui-2.1.0\\res\\values-de\\values-de.xml",
                    "from": {
                        "startLines": "2,3",
                        "startColumns": "4,4",
                        "startOffsets": "55,159",
                        "endColumns": "103,118",
                        "endOffsets": "154,273"
                    },
                    "to": {
                        "startLines": "29,30",
                        "startColumns": "4,4",
                        "startOffsets": "2832,2936",
                        "endColumns": "103,118",
                        "endOffsets": "2931,3050"
                    }
                },
                {
                    "source": "C:\\Users\\Sanoj\\.gradle\\caches\\transforms-2\\files-2.1\\c2c5fa787d66aaf40578b3071f4d283f\\appcompat-1.1.0\\res\\values-de\\values-de.xml",
                    "from": {
                        "startLines": "2,3,4,5,6,7,8,9,10,11,12,13,14,15,16,17,18,19,20,21,22,23,24,25,26,27,28,29",
                        "startColumns": "4,4,4,4,4,4,4,4,4,4,4,4,4,4,4,4,4,4,4,4,4,4,4,4,4,4,4,4",
                        "startOffsets": "105,210,308,420,506,612,727,805,881,973,1066,1162,1263,1371,1471,1575,1673,1771,1868,1949,2060,2162,2260,2367,2470,2574,2730,2832",
                        "endColumns": "104,97,111,85,105,114,77,75,91,92,95,100,107,99,103,97,97,96,80,110,101,97,106,102,103,155,101,80",
                        "endOffsets": "205,303,415,501,607,722,800,876,968,1061,1157,1258,1366,1466,1570,1668,1766,1863,1944,2055,2157,2255,2362,2465,2569,2725,2827,2908"
                    },
                    "to": {
                        "startLines": "2,3,4,5,6,7,8,9,10,11,12,13,14,15,16,17,18,19,20,21,22,23,24,25,26,27,28,31",
                        "startColumns": "4,4,4,4,4,4,4,4,4,4,4,4,4,4,4,4,4,4,4,4,4,4,4,4,4,4,4,4",
                        "startOffsets": "105,210,308,420,506,612,727,805,881,973,1066,1162,1263,1371,1471,1575,1673,1771,1868,1949,2060,2162,2260,2367,2470,2574,2730,3055",
                        "endColumns": "104,97,111,85,105,114,77,75,91,92,95,100,107,99,103,97,97,96,80,110,101,97,106,102,103,155,101,80",
                        "endOffsets": "205,303,415,501,607,722,800,876,968,1061,1157,1258,1366,1466,1570,1668,1766,1863,1944,2055,2157,2255,2362,2465,2569,2725,2827,3131"
                    }
                },
                {
                    "source": "C:\\Users\\Sanoj\\.gradle\\caches\\transforms-2\\files-2.1\\03736cf4bc3669a69d502627b70a527e\\core-1.1.0\\res\\values-de\\values-de.xml",
                    "from": {
                        "startLines": "2",
                        "startColumns": "4",
                        "startOffsets": "55",
                        "endColumns": "100",
                        "endOffsets": "151"
                    },
                    "to": {
                        "startLines": "32",
                        "startColumns": "4",
                        "startOffsets": "3136",
                        "endColumns": "100",
                        "endOffsets": "3232"
                    }
                }
            ]
        },
        {
            "outputFile": "D:\\MyStuff\\Android_App_Dev\\MyApplication2\\app\\build\\intermediates\\res\\merged\\debug\\values-kk_values-kk.arsc.flat",
            "map": [
                {
                    "source": "C:\\Users\\Sanoj\\.gradle\\caches\\transforms-2\\files-2.1\\03736cf4bc3669a69d502627b70a527e\\core-1.1.0\\res\\values-kk\\values-kk.xml",
                    "from": {
                        "startLines": "2",
                        "startColumns": "4",
                        "startOffsets": "55",
                        "endColumns": "100",
                        "endOffsets": "151"
                    },
                    "to": {
                        "startLines": "32",
                        "startColumns": "4",
                        "startOffsets": "3108",
                        "endColumns": "100",
                        "endOffsets": "3204"
                    }
                },
                {
                    "source": "C:\\Users\\Sanoj\\.gradle\\caches\\transforms-2\\files-2.1\\c2c5fa787d66aaf40578b3071f4d283f\\appcompat-1.1.0\\res\\values-kk\\values-kk.xml",
                    "from": {
                        "startLines": "2,3,4,5,6,7,8,9,10,11,12,13,14,15,16,17,18,19,20,21,22,23,24,25,26,27,28,29",
                        "startColumns": "4,4,4,4,4,4,4,4,4,4,4,4,4,4,4,4,4,4,4,4,4,4,4,4,4,4,4,4",
                        "startOffsets": "105,213,318,428,513,619,738,818,896,987,1079,1174,1268,1369,1462,1557,1654,1745,1836,1916,2021,2124,2222,2329,2435,2535,2701,2796",
                        "endColumns": "107,104,109,84,105,118,79,77,90,91,94,93,100,92,94,96,90,90,79,104,102,97,106,105,99,165,94,80",
                        "endOffsets": "208,313,423,508,614,733,813,891,982,1074,1169,1263,1364,1457,1552,1649,1740,1831,1911,2016,2119,2217,2324,2430,2530,2696,2791,2872"
                    },
                    "to": {
                        "startLines": "2,3,4,5,6,7,8,9,10,11,12,13,14,15,16,17,18,19,20,21,22,23,24,25,26,27,28,31",
                        "startColumns": "4,4,4,4,4,4,4,4,4,4,4,4,4,4,4,4,4,4,4,4,4,4,4,4,4,4,4,4",
                        "startOffsets": "105,213,318,428,513,619,738,818,896,987,1079,1174,1268,1369,1462,1557,1654,1745,1836,1916,2021,2124,2222,2329,2435,2535,2701,3027",
                        "endColumns": "107,104,109,84,105,118,79,77,90,91,94,93,100,92,94,96,90,90,79,104,102,97,106,105,99,165,94,80",
                        "endOffsets": "208,313,423,508,614,733,813,891,982,1074,1169,1263,1364,1457,1552,1649,1740,1831,1911,2016,2119,2217,2324,2430,2530,2696,2791,3103"
                    }
                },
                {
                    "source": "C:\\Users\\Sanoj\\.gradle\\caches\\transforms-2\\files-2.1\\c968d98bc843f5f5ecd004ecc1ea62b3\\navigation-ui-2.1.0\\res\\values-kk\\values-kk.xml",
                    "from": {
                        "startLines": "2,3",
                        "startColumns": "4,4",
                        "startOffsets": "55,168",
                        "endColumns": "112,117",
                        "endOffsets": "163,281"
                    },
                    "to": {
                        "startLines": "29,30",
                        "startColumns": "4,4",
                        "startOffsets": "2796,2909",
                        "endColumns": "112,117",
                        "endOffsets": "2904,3022"
                    }
                }
            ]
        },
        {
            "outputFile": "D:\\MyStuff\\Android_App_Dev\\MyApplication2\\app\\build\\intermediates\\res\\merged\\debug\\values-th_values-th.arsc.flat",
            "map": [
                {
                    "source": "C:\\Users\\Sanoj\\.gradle\\caches\\transforms-2\\files-2.1\\c2c5fa787d66aaf40578b3071f4d283f\\appcompat-1.1.0\\res\\values-th\\values-th.xml",
                    "from": {
                        "startLines": "2,3,4,5,6,7,8,9,10,11,12,13,14,15,16,17,18,19,20,21,22,23,24,25,26,27,28,29",
                        "startColumns": "4,4,4,4,4,4,4,4,4,4,4,4,4,4,4,4,4,4,4,4,4,4,4,4,4,4,4,4",
                        "startOffsets": "105,210,303,411,496,598,708,786,864,955,1047,1138,1232,1333,1426,1521,1615,1706,1797,1877,1980,2078,2176,2279,2385,2486,2639,2734",
                        "endColumns": "104,92,107,84,101,109,77,77,90,91,90,93,100,92,94,93,90,90,79,102,97,97,102,105,100,152,94,80",
                        "endOffsets": "205,298,406,491,593,703,781,859,950,1042,1133,1227,1328,1421,1516,1610,1701,1792,1872,1975,2073,2171,2274,2380,2481,2634,2729,2810"
                    },
                    "to": {
                        "startLines": "2,3,4,5,6,7,8,9,10,11,12,13,14,15,16,17,18,19,20,21,22,23,24,25,26,27,28,31",
                        "startColumns": "4,4,4,4,4,4,4,4,4,4,4,4,4,4,4,4,4,4,4,4,4,4,4,4,4,4,4,4",
                        "startOffsets": "105,210,303,411,496,598,708,786,864,955,1047,1138,1232,1333,1426,1521,1615,1706,1797,1877,1980,2078,2176,2279,2385,2486,2639,2952",
                        "endColumns": "104,92,107,84,101,109,77,77,90,91,90,93,100,92,94,93,90,90,79,102,97,97,102,105,100,152,94,80",
                        "endOffsets": "205,298,406,491,593,703,781,859,950,1042,1133,1227,1328,1421,1516,1610,1701,1792,1872,1975,2073,2171,2274,2380,2481,2634,2729,3028"
                    }
                },
                {
                    "source": "C:\\Users\\Sanoj\\.gradle\\caches\\transforms-2\\files-2.1\\c968d98bc843f5f5ecd004ecc1ea62b3\\navigation-ui-2.1.0\\res\\values-th\\values-th.xml",
                    "from": {
                        "startLines": "2,3",
                        "startColumns": "4,4",
                        "startOffsets": "55,159",
                        "endColumns": "103,113",
                        "endOffsets": "154,268"
                    },
                    "to": {
                        "startLines": "29,30",
                        "startColumns": "4,4",
                        "startOffsets": "2734,2838",
                        "endColumns": "103,113",
                        "endOffsets": "2833,2947"
                    }
                },
                {
                    "source": "C:\\Users\\Sanoj\\.gradle\\caches\\transforms-2\\files-2.1\\03736cf4bc3669a69d502627b70a527e\\core-1.1.0\\res\\values-th\\values-th.xml",
                    "from": {
                        "startLines": "2",
                        "startColumns": "4",
                        "startOffsets": "55",
                        "endColumns": "100",
                        "endOffsets": "151"
                    },
                    "to": {
                        "startLines": "32",
                        "startColumns": "4",
                        "startOffsets": "3033",
                        "endColumns": "100",
                        "endOffsets": "3129"
                    }
                }
            ]
        },
        {
            "outputFile": "D:\\MyStuff\\Android_App_Dev\\MyApplication2\\app\\build\\intermediates\\res\\merged\\debug\\values-es-rUS_values-es-rUS.arsc.flat",
            "map": [
                {
                    "source": "C:\\Users\\Sanoj\\.gradle\\caches\\transforms-2\\files-2.1\\c968d98bc843f5f5ecd004ecc1ea62b3\\navigation-ui-2.1.0\\res\\values-es-rUS\\values-es-rUS.xml",
                    "from": {
                        "startLines": "2,3",
                        "startColumns": "4,4",
                        "startOffsets": "55,170",
                        "endColumns": "114,127",
                        "endOffsets": "165,293"
                    },
                    "to": {
                        "startLines": "29,30",
                        "startColumns": "4,4",
                        "startOffsets": "2821,2936",
                        "endColumns": "114,127",
                        "endOffsets": "2931,3059"
                    }
                },
                {
                    "source": "C:\\Users\\Sanoj\\.gradle\\caches\\transforms-2\\files-2.1\\c2c5fa787d66aaf40578b3071f4d283f\\appcompat-1.1.0\\res\\values-es-rUS\\values-es-rUS.xml",
                    "from": {
                        "startLines": "2,3,4,5,6,7,8,9,10,11,12,13,14,15,16,17,18,19,20,21,22,23,24,25,26,27,28,29",
                        "startColumns": "4,4,4,4,4,4,4,4,4,4,4,4,4,4,4,4,4,4,4,4,4,4,4,4,4,4,4,4",
                        "startOffsets": "105,225,334,442,527,629,745,830,911,1002,1094,1189,1283,1383,1476,1575,1671,1762,1853,1934,2041,2140,2239,2347,2455,2562,2721,2821",
                        "endColumns": "119,108,107,84,101,115,84,80,90,91,94,93,99,92,98,95,90,90,80,106,98,98,107,107,106,158,99,81",
                        "endOffsets": "220,329,437,522,624,740,825,906,997,1089,1184,1278,1378,1471,1570,1666,1757,1848,1929,2036,2135,2234,2342,2450,2557,2716,2816,2898"
                    },
                    "to": {
                        "startLines": "2,3,4,5,6,7,8,9,10,11,12,13,14,15,16,17,18,19,20,21,22,23,24,25,26,27,28,31",
                        "startColumns": "4,4,4,4,4,4,4,4,4,4,4,4,4,4,4,4,4,4,4,4,4,4,4,4,4,4,4,4",
                        "startOffsets": "105,225,334,442,527,629,745,830,911,1002,1094,1189,1283,1383,1476,1575,1671,1762,1853,1934,2041,2140,2239,2347,2455,2562,2721,3064",
                        "endColumns": "119,108,107,84,101,115,84,80,90,91,94,93,99,92,98,95,90,90,80,106,98,98,107,107,106,158,99,81",
                        "endOffsets": "220,329,437,522,624,740,825,906,997,1089,1184,1278,1378,1471,1570,1666,1757,1848,1929,2036,2135,2234,2342,2450,2557,2716,2816,3141"
                    }
                },
                {
                    "source": "C:\\Users\\Sanoj\\.gradle\\caches\\transforms-2\\files-2.1\\03736cf4bc3669a69d502627b70a527e\\core-1.1.0\\res\\values-es-rUS\\values-es-rUS.xml",
                    "from": {
                        "startLines": "2",
                        "startColumns": "4",
                        "startOffsets": "55",
                        "endColumns": "100",
                        "endOffsets": "151"
                    },
                    "to": {
                        "startLines": "32",
                        "startColumns": "4",
                        "startOffsets": "3146",
                        "endColumns": "100",
                        "endOffsets": "3242"
                    }
                }
            ]
        },
        {
            "outputFile": "D:\\MyStuff\\Android_App_Dev\\MyApplication2\\app\\build\\intermediates\\res\\merged\\debug\\values-pl_values-pl.arsc.flat",
            "map": [
                {
                    "source": "C:\\Users\\Sanoj\\.gradle\\caches\\transforms-2\\files-2.1\\03736cf4bc3669a69d502627b70a527e\\core-1.1.0\\res\\values-pl\\values-pl.xml",
                    "from": {
                        "startLines": "2",
                        "startColumns": "4",
                        "startOffsets": "55",
                        "endColumns": "100",
                        "endOffsets": "151"
                    },
                    "to": {
                        "startLines": "32",
                        "startColumns": "4",
                        "startOffsets": "3124",
                        "endColumns": "100",
                        "endOffsets": "3220"
                    }
                },
                {
                    "source": "C:\\Users\\Sanoj\\.gradle\\caches\\transforms-2\\files-2.1\\c968d98bc843f5f5ecd004ecc1ea62b3\\navigation-ui-2.1.0\\res\\values-pl\\values-pl.xml",
                    "from": {
                        "startLines": "2,3",
                        "startColumns": "4,4",
                        "startOffsets": "55,163",
                        "endColumns": "107,116",
                        "endOffsets": "158,275"
                    },
                    "to": {
                        "startLines": "29,30",
                        "startColumns": "4,4",
                        "startOffsets": "2817,2925",
                        "endColumns": "107,116",
                        "endOffsets": "2920,3037"
                    }
                },
                {
                    "source": "C:\\Users\\Sanoj\\.gradle\\caches\\transforms-2\\files-2.1\\c2c5fa787d66aaf40578b3071f4d283f\\appcompat-1.1.0\\res\\values-pl\\values-pl.xml",
                    "from": {
                        "startLines": "2,3,4,5,6,7,8,9,10,11,12,13,14,15,16,17,18,19,20,21,22,23,24,25,26,27,28,29",
                        "startColumns": "4,4,4,4,4,4,4,4,4,4,4,4,4,4,4,4,4,4,4,4,4,4,4,4,4,4,4,4",
                        "startOffsets": "105,220,322,430,516,623,742,821,898,989,1081,1176,1270,1372,1465,1560,1655,1746,1837,1918,2027,2127,2226,2335,2447,2558,2721,2817",
                        "endColumns": "114,101,107,85,106,118,78,76,90,91,94,93,101,92,94,94,90,90,80,108,99,98,108,111,110,162,95,81",
                        "endOffsets": "215,317,425,511,618,737,816,893,984,1076,1171,1265,1367,1460,1555,1650,1741,1832,1913,2022,2122,2221,2330,2442,2553,2716,2812,2894"
                    },
                    "to": {
                        "startLines": "2,3,4,5,6,7,8,9,10,11,12,13,14,15,16,17,18,19,20,21,22,23,24,25,26,27,28,31",
                        "startColumns": "4,4,4,4,4,4,4,4,4,4,4,4,4,4,4,4,4,4,4,4,4,4,4,4,4,4,4,4",
                        "startOffsets": "105,220,322,430,516,623,742,821,898,989,1081,1176,1270,1372,1465,1560,1655,1746,1837,1918,2027,2127,2226,2335,2447,2558,2721,3042",
                        "endColumns": "114,101,107,85,106,118,78,76,90,91,94,93,101,92,94,94,90,90,80,108,99,98,108,111,110,162,95,81",
                        "endOffsets": "215,317,425,511,618,737,816,893,984,1076,1171,1265,1367,1460,1555,1650,1741,1832,1913,2022,2122,2221,2330,2442,2553,2716,2812,3119"
                    }
                }
            ]
        },
        {
            "outputFile": "D:\\MyStuff\\Android_App_Dev\\MyApplication2\\app\\build\\intermediates\\res\\merged\\debug\\values-watch-v21_values-watch-v21.arsc.flat",
            "map": [
                {
                    "source": "C:\\Users\\Sanoj\\.gradle\\caches\\transforms-2\\files-2.1\\c2c5fa787d66aaf40578b3071f4d283f\\appcompat-1.1.0\\res\\values-watch-v21\\values-watch-v21.xml",
                    "from": {
                        "startLines": "2,6,10",
                        "startColumns": "4,4,4",
                        "startOffsets": "55,271,499",
                        "endLines": "5,9,13",
                        "endColumns": "12,12,12",
                        "endOffsets": "266,494,724"
                    }
                }
            ]
        },
        {
            "outputFile": "D:\\MyStuff\\Android_App_Dev\\MyApplication2\\app\\build\\intermediates\\res\\merged\\debug\\values-h360dp-land-v13_values-h360dp-land-v13.arsc.flat",
            "map": [
                {
                    "source": "C:\\Users\\Sanoj\\.gradle\\caches\\transforms-2\\files-2.1\\081958b85be993b26123dd5b1125e07f\\material-1.1.0\\res\\values-h360dp-land-v13\\values-h360dp-land-v13.xml",
                    "from": {
                        "startLines": "2,3,4,5,6,7,8,9,10",
                        "startColumns": "4,4,4,4,4,4,4,4,4",
                        "startOffsets": "55,114,170,226,293,358,413,478,547",
                        "endColumns": "58,55,55,66,64,54,64,68,68",
                        "endOffsets": "109,165,221,288,353,408,473,542,611"
                    }
                }
            ]
        },
        {
            "outputFile": "D:\\MyStuff\\Android_App_Dev\\MyApplication2\\app\\build\\intermediates\\res\\merged\\debug\\values-eu_values-eu.arsc.flat",
            "map": [
                {
                    "source": "C:\\Users\\Sanoj\\.gradle\\caches\\transforms-2\\files-2.1\\03736cf4bc3669a69d502627b70a527e\\core-1.1.0\\res\\values-eu\\values-eu.xml",
                    "from": {
                        "startLines": "2",
                        "startColumns": "4",
                        "startOffsets": "55",
                        "endColumns": "100",
                        "endOffsets": "151"
                    },
                    "to": {
                        "startLines": "32",
                        "startColumns": "4",
                        "startOffsets": "3163",
                        "endColumns": "100",
                        "endOffsets": "3259"
                    }
                },
                {
                    "source": "C:\\Users\\Sanoj\\.gradle\\caches\\transforms-2\\files-2.1\\c968d98bc843f5f5ecd004ecc1ea62b3\\navigation-ui-2.1.0\\res\\values-eu\\values-eu.xml",
                    "from": {
                        "startLines": "2,3",
                        "startColumns": "4,4",
                        "startOffsets": "55,159",
                        "endColumns": "103,126",
                        "endOffsets": "154,281"
                    },
                    "to": {
                        "startLines": "29,30",
                        "startColumns": "4,4",
                        "startOffsets": "2850,2954",
                        "endColumns": "103,126",
                        "endOffsets": "2949,3076"
                    }
                },
                {
                    "source": "C:\\Users\\Sanoj\\.gradle\\caches\\transforms-2\\files-2.1\\c2c5fa787d66aaf40578b3071f4d283f\\appcompat-1.1.0\\res\\values-eu\\values-eu.xml",
                    "from": {
                        "startLines": "2,3,4,5,6,7,8,9,10,11,12,13,14,15,16,17,18,19,20,21,22,23,24,25,26,27,28,29",
                        "startColumns": "4,4,4,4,4,4,4,4,4,4,4,4,4,4,4,4,4,4,4,4,4,4,4,4,4,4,4,4",
                        "startOffsets": "105,214,312,422,508,614,738,824,906,998,1091,1187,1281,1383,1477,1573,1670,1762,1855,1936,2045,2154,2253,2362,2469,2580,2751,2850",
                        "endColumns": "108,97,109,85,105,123,85,81,91,92,95,93,101,93,95,96,91,92,80,108,108,98,108,106,110,170,98,81",
                        "endOffsets": "209,307,417,503,609,733,819,901,993,1086,1182,1276,1378,1472,1568,1665,1757,1850,1931,2040,2149,2248,2357,2464,2575,2746,2845,2927"
                    },
                    "to": {
                        "startLines": "2,3,4,5,6,7,8,9,10,11,12,13,14,15,16,17,18,19,20,21,22,23,24,25,26,27,28,31",
                        "startColumns": "4,4,4,4,4,4,4,4,4,4,4,4,4,4,4,4,4,4,4,4,4,4,4,4,4,4,4,4",
                        "startOffsets": "105,214,312,422,508,614,738,824,906,998,1091,1187,1281,1383,1477,1573,1670,1762,1855,1936,2045,2154,2253,2362,2469,2580,2751,3081",
                        "endColumns": "108,97,109,85,105,123,85,81,91,92,95,93,101,93,95,96,91,92,80,108,108,98,108,106,110,170,98,81",
                        "endOffsets": "209,307,417,503,609,733,819,901,993,1086,1182,1276,1378,1472,1568,1665,1757,1850,1931,2040,2149,2248,2357,2464,2575,2746,2845,3158"
                    }
                }
            ]
        },
        {
            "outputFile": "D:\\MyStuff\\Android_App_Dev\\MyApplication2\\app\\build\\intermediates\\res\\merged\\debug\\values-ro_values-ro.arsc.flat",
            "map": [
                {
                    "source": "C:\\Users\\Sanoj\\.gradle\\caches\\transforms-2\\files-2.1\\03736cf4bc3669a69d502627b70a527e\\core-1.1.0\\res\\values-ro\\values-ro.xml",
                    "from": {
                        "startLines": "2",
                        "startColumns": "4",
                        "startOffsets": "55",
                        "endColumns": "100",
                        "endOffsets": "151"
                    },
                    "to": {
                        "startLines": "32",
                        "startColumns": "4",
                        "startOffsets": "3168",
                        "endColumns": "100",
                        "endOffsets": "3264"
                    }
                },
                {
                    "source": "C:\\Users\\Sanoj\\.gradle\\caches\\transforms-2\\files-2.1\\c2c5fa787d66aaf40578b3071f4d283f\\appcompat-1.1.0\\res\\values-ro\\values-ro.xml",
                    "from": {
                        "startLines": "2,3,4,5,6,7,8,9,10,11,12,13,14,15,16,17,18,19,20,21,22,23,24,25,26,27,28,29",
                        "startColumns": "4,4,4,4,4,4,4,4,4,4,4,4,4,4,4,4,4,4,4,4,4,4,4,4,4,4,4,4",
                        "startOffsets": "105,226,330,443,527,631,752,837,918,1009,1101,1196,1290,1391,1484,1579,1673,1764,1856,1938,2050,2158,2258,2372,2478,2584,2748,2851",
                        "endColumns": "120,103,112,83,103,120,84,80,90,91,94,93,100,92,94,93,90,91,81,111,107,99,113,105,105,163,102,82",
                        "endOffsets": "221,325,438,522,626,747,832,913,1004,1096,1191,1285,1386,1479,1574,1668,1759,1851,1933,2045,2153,2253,2367,2473,2579,2743,2846,2929"
                    },
                    "to": {
                        "startLines": "2,3,4,5,6,7,8,9,10,11,12,13,14,15,16,17,18,19,20,21,22,23,24,25,26,27,28,31",
                        "startColumns": "4,4,4,4,4,4,4,4,4,4,4,4,4,4,4,4,4,4,4,4,4,4,4,4,4,4,4,4",
                        "startOffsets": "105,226,330,443,527,631,752,837,918,1009,1101,1196,1290,1391,1484,1579,1673,1764,1856,1938,2050,2158,2258,2372,2478,2584,2748,3085",
                        "endColumns": "120,103,112,83,103,120,84,80,90,91,94,93,100,92,94,93,90,91,81,111,107,99,113,105,105,163,102,82",
                        "endOffsets": "221,325,438,522,626,747,832,913,1004,1096,1191,1285,1386,1479,1574,1668,1759,1851,1933,2045,2153,2253,2367,2473,2579,2743,2846,3163"
                    }
                },
                {
                    "source": "C:\\Users\\Sanoj\\.gradle\\caches\\transforms-2\\files-2.1\\c968d98bc843f5f5ecd004ecc1ea62b3\\navigation-ui-2.1.0\\res\\values-ro\\values-ro.xml",
                    "from": {
                        "startLines": "2,3",
                        "startColumns": "4,4",
                        "startOffsets": "55,165",
                        "endColumns": "109,123",
                        "endOffsets": "160,284"
                    },
                    "to": {
                        "startLines": "29,30",
                        "startColumns": "4,4",
                        "startOffsets": "2851,2961",
                        "endColumns": "109,123",
                        "endOffsets": "2956,3080"
                    }
                }
            ]
        },
        {
            "outputFile": "D:\\MyStuff\\Android_App_Dev\\MyApplication2\\app\\build\\intermediates\\res\\merged\\debug\\values-ur_values-ur.arsc.flat",
            "map": [
                {
                    "source": "C:\\Users\\Sanoj\\.gradle\\caches\\transforms-2\\files-2.1\\c968d98bc843f5f5ecd004ecc1ea62b3\\navigation-ui-2.1.0\\res\\values-ur\\values-ur.xml",
                    "from": {
                        "startLines": "2,3",
                        "startColumns": "4,4",
                        "startOffsets": "55,167",
                        "endColumns": "111,114",
                        "endOffsets": "162,277"
                    },
                    "to": {
                        "startLines": "29,30",
                        "startColumns": "4,4",
                        "startOffsets": "2832,2944",
                        "endColumns": "111,114",
                        "endOffsets": "2939,3054"
                    }
                },
                {
                    "source": "C:\\Users\\Sanoj\\.gradle\\caches\\transforms-2\\files-2.1\\c2c5fa787d66aaf40578b3071f4d283f\\appcompat-1.1.0\\res\\values-ur\\values-ur.xml",
                    "from": {
                        "startLines": "2,3,4,5,6,7,8,9,10,11,12,13,14,15,16,17,18,19,20,21,22,23,24,25,26,27,28,29",
                        "startColumns": "4,4,4,4,4,4,4,4,4,4,4,4,4,4,4,4,4,4,4,4,4,4,4,4,4,4,4,4",
                        "startOffsets": "105,219,325,434,520,624,744,821,897,989,1082,1177,1271,1373,1467,1563,1657,1749,1841,1925,2033,2139,2241,2352,2453,2569,2734,2832",
                        "endColumns": "113,105,108,85,103,119,76,75,91,92,94,93,101,93,95,93,91,91,83,107,105,101,110,100,115,164,97,84",
                        "endOffsets": "214,320,429,515,619,739,816,892,984,1077,1172,1266,1368,1462,1558,1652,1744,1836,1920,2028,2134,2236,2347,2448,2564,2729,2827,2912"
                    },
                    "to": {
                        "startLines": "2,3,4,5,6,7,8,9,10,11,12,13,14,15,16,17,18,19,20,21,22,23,24,25,26,27,28,31",
                        "startColumns": "4,4,4,4,4,4,4,4,4,4,4,4,4,4,4,4,4,4,4,4,4,4,4,4,4,4,4,4",
                        "startOffsets": "105,219,325,434,520,624,744,821,897,989,1082,1177,1271,1373,1467,1563,1657,1749,1841,1925,2033,2139,2241,2352,2453,2569,2734,3059",
                        "endColumns": "113,105,108,85,103,119,76,75,91,92,94,93,101,93,95,93,91,91,83,107,105,101,110,100,115,164,97,84",
                        "endOffsets": "214,320,429,515,619,739,816,892,984,1077,1172,1266,1368,1462,1558,1652,1744,1836,1920,2028,2134,2236,2347,2448,2564,2729,2827,3139"
                    }
                },
                {
                    "source": "C:\\Users\\Sanoj\\.gradle\\caches\\transforms-2\\files-2.1\\03736cf4bc3669a69d502627b70a527e\\core-1.1.0\\res\\values-ur\\values-ur.xml",
                    "from": {
                        "startLines": "2",
                        "startColumns": "4",
                        "startOffsets": "55",
                        "endColumns": "100",
                        "endOffsets": "151"
                    },
                    "to": {
                        "startLines": "32",
                        "startColumns": "4",
                        "startOffsets": "3144",
                        "endColumns": "100",
                        "endOffsets": "3240"
                    }
                }
            ]
        },
        {
            "outputFile": "D:\\MyStuff\\Android_App_Dev\\MyApplication2\\app\\build\\intermediates\\res\\merged\\debug\\values-bn_values-bn.arsc.flat",
            "map": [
                {
                    "source": "C:\\Users\\Sanoj\\.gradle\\caches\\transforms-2\\files-2.1\\c968d98bc843f5f5ecd004ecc1ea62b3\\navigation-ui-2.1.0\\res\\values-bn\\values-bn.xml",
                    "from": {
                        "startLines": "2,3",
                        "startColumns": "4,4",
                        "startOffsets": "55,167",
                        "endColumns": "111,116",
                        "endOffsets": "162,279"
                    },
                    "to": {
                        "startLines": "29,30",
                        "startColumns": "4,4",
                        "startOffsets": "2835,2947",
                        "endColumns": "111,116",
                        "endOffsets": "2942,3059"
                    }
                },
                {
                    "source": "C:\\Users\\Sanoj\\.gradle\\caches\\transforms-2\\files-2.1\\c2c5fa787d66aaf40578b3071f4d283f\\appcompat-1.1.0\\res\\values-bn\\values-bn.xml",
                    "from": {
                        "startLines": "2,3,4,5,6,7,8,9,10,11,12,13,14,15,16,17,18,19,20,21,22,23,24,25,26,27,28,29",
                        "startColumns": "4,4,4,4,4,4,4,4,4,4,4,4,4,4,4,4,4,4,4,4,4,4,4,4,4,4,4,4",
                        "startOffsets": "105,213,319,425,514,619,740,823,906,997,1089,1183,1277,1378,1471,1566,1660,1751,1842,1927,2037,2141,2244,2352,2460,2565,2730,2835",
                        "endColumns": "107,105,105,88,104,120,82,82,90,91,93,93,100,92,94,93,90,90,84,109,103,102,107,107,104,164,104,85",
                        "endOffsets": "208,314,420,509,614,735,818,901,992,1084,1178,1272,1373,1466,1561,1655,1746,1837,1922,2032,2136,2239,2347,2455,2560,2725,2830,2916"
                    },
                    "to": {
                        "startLines": "2,3,4,5,6,7,8,9,10,11,12,13,14,15,16,17,18,19,20,21,22,23,24,25,26,27,28,31",
                        "startColumns": "4,4,4,4,4,4,4,4,4,4,4,4,4,4,4,4,4,4,4,4,4,4,4,4,4,4,4,4",
                        "startOffsets": "105,213,319,425,514,619,740,823,906,997,1089,1183,1277,1378,1471,1566,1660,1751,1842,1927,2037,2141,2244,2352,2460,2565,2730,3064",
                        "endColumns": "107,105,105,88,104,120,82,82,90,91,93,93,100,92,94,93,90,90,84,109,103,102,107,107,104,164,104,85",
                        "endOffsets": "208,314,420,509,614,735,818,901,992,1084,1178,1272,1373,1466,1561,1655,1746,1837,1922,2032,2136,2239,2347,2455,2560,2725,2830,3145"
                    }
                },
                {
                    "source": "C:\\Users\\Sanoj\\.gradle\\caches\\transforms-2\\files-2.1\\03736cf4bc3669a69d502627b70a527e\\core-1.1.0\\res\\values-bn\\values-bn.xml",
                    "from": {
                        "startLines": "2",
                        "startColumns": "4",
                        "startOffsets": "55",
                        "endColumns": "100",
                        "endOffsets": "151"
                    },
                    "to": {
                        "startLines": "32",
                        "startColumns": "4",
                        "startOffsets": "3150",
                        "endColumns": "100",
                        "endOffsets": "3246"
                    }
                }
            ]
        },
        {
            "outputFile": "D:\\MyStuff\\Android_App_Dev\\MyApplication2\\app\\build\\intermediates\\res\\merged\\debug\\values-ne_values-ne.arsc.flat",
            "map": [
                {
                    "source": "C:\\Users\\Sanoj\\.gradle\\caches\\transforms-2\\files-2.1\\c968d98bc843f5f5ecd004ecc1ea62b3\\navigation-ui-2.1.0\\res\\values-ne\\values-ne.xml",
                    "from": {
                        "startLines": "2,3",
                        "startColumns": "4,4",
                        "startOffsets": "55,172",
                        "endColumns": "116,119",
                        "endOffsets": "167,287"
                    },
                    "to": {
                        "startLines": "29,30",
                        "startColumns": "4,4",
                        "startOffsets": "2888,3005",
                        "endColumns": "116,119",
                        "endOffsets": "3000,3120"
                    }
                },
                {
                    "source": "C:\\Users\\Sanoj\\.gradle\\caches\\transforms-2\\files-2.1\\03736cf4bc3669a69d502627b70a527e\\core-1.1.0\\res\\values-ne\\values-ne.xml",
                    "from": {
                        "startLines": "2",
                        "startColumns": "4",
                        "startOffsets": "55",
                        "endColumns": "100",
                        "endOffsets": "151"
                    },
                    "to": {
                        "startLines": "32",
                        "startColumns": "4",
                        "startOffsets": "3204",
                        "endColumns": "100",
                        "endOffsets": "3300"
                    }
                },
                {
                    "source": "C:\\Users\\Sanoj\\.gradle\\caches\\transforms-2\\files-2.1\\c2c5fa787d66aaf40578b3071f4d283f\\appcompat-1.1.0\\res\\values-ne\\values-ne.xml",
                    "from": {
                        "startLines": "2,3,4,5,6,7,8,9,10,11,12,13,14,15,16,17,18,19,20,21,22,23,24,25,26,27,28,29",
                        "startColumns": "4,4,4,4,4,4,4,4,4,4,4,4,4,4,4,4,4,4,4,4,4,4,4,4,4,4,4,4",
                        "startOffsets": "105,216,327,435,526,633,760,844,924,1015,1107,1202,1296,1397,1490,1585,1679,1770,1861,1946,2059,2160,2256,2369,2479,2603,2777,2888",
                        "endColumns": "110,110,107,90,106,126,83,79,90,91,94,93,100,92,94,93,90,90,84,112,100,95,112,109,123,173,110,78",
                        "endOffsets": "211,322,430,521,628,755,839,919,1010,1102,1197,1291,1392,1485,1580,1674,1765,1856,1941,2054,2155,2251,2364,2474,2598,2772,2883,2962"
                    },
                    "to": {
                        "startLines": "2,3,4,5,6,7,8,9,10,11,12,13,14,15,16,17,18,19,20,21,22,23,24,25,26,27,28,31",
                        "startColumns": "4,4,4,4,4,4,4,4,4,4,4,4,4,4,4,4,4,4,4,4,4,4,4,4,4,4,4,4",
                        "startOffsets": "105,216,327,435,526,633,760,844,924,1015,1107,1202,1296,1397,1490,1585,1679,1770,1861,1946,2059,2160,2256,2369,2479,2603,2777,3125",
                        "endColumns": "110,110,107,90,106,126,83,79,90,91,94,93,100,92,94,93,90,90,84,112,100,95,112,109,123,173,110,78",
                        "endOffsets": "211,322,430,521,628,755,839,919,1010,1102,1197,1291,1392,1485,1580,1674,1765,1856,1941,2054,2155,2251,2364,2474,2598,2772,2883,3199"
                    }
                }
            ]
        },
        {
            "outputFile": "D:\\MyStuff\\Android_App_Dev\\MyApplication2\\app\\build\\intermediates\\res\\merged\\debug\\values-ml_values-ml.arsc.flat",
            "map": [
                {
                    "source": "C:\\Users\\Sanoj\\.gradle\\caches\\transforms-2\\files-2.1\\c968d98bc843f5f5ecd004ecc1ea62b3\\navigation-ui-2.1.0\\res\\values-ml\\values-ml.xml",
                    "from": {
                        "startLines": "2,3",
                        "startColumns": "4,4",
                        "startOffsets": "55,180",
                        "endColumns": "124,118",
                        "endOffsets": "175,294"
                    },
                    "to": {
                        "startLines": "29,30",
                        "startColumns": "4,4",
                        "startOffsets": "2854,2979",
                        "endColumns": "124,118",
                        "endOffsets": "2974,3093"
                    }
                },
                {
                    "source": "C:\\Users\\Sanoj\\.gradle\\caches\\transforms-2\\files-2.1\\c2c5fa787d66aaf40578b3071f4d283f\\appcompat-1.1.0\\res\\values-ml\\values-ml.xml",
                    "from": {
                        "startLines": "2,3,4,5,6,7,8,9,10,11,12,13,14,15,16,17,18,19,20,21,22,23,24,25,26,27,28,29",
                        "startColumns": "4,4,4,4,4,4,4,4,4,4,4,4,4,4,4,4,4,4,4,4,4,4,4,4,4,4,4,4",
                        "startOffsets": "105,212,318,429,520,625,747,825,901,992,1084,1185,1279,1380,1474,1569,1668,1759,1850,1931,2040,2144,2243,2355,2467,2588,2753,2854",
                        "endColumns": "106,105,110,90,104,121,77,75,90,91,100,93,100,93,94,98,90,90,80,108,103,98,111,111,120,164,100,81",
                        "endOffsets": "207,313,424,515,620,742,820,896,987,1079,1180,1274,1375,1469,1564,1663,1754,1845,1926,2035,2139,2238,2350,2462,2583,2748,2849,2931"
                    },
                    "to": {
                        "startLines": "2,3,4,5,6,7,8,9,10,11,12,13,14,15,16,17,18,19,20,21,22,23,24,25,26,27,28,31",
                        "startColumns": "4,4,4,4,4,4,4,4,4,4,4,4,4,4,4,4,4,4,4,4,4,4,4,4,4,4,4,4",
                        "startOffsets": "105,212,318,429,520,625,747,825,901,992,1084,1185,1279,1380,1474,1569,1668,1759,1850,1931,2040,2144,2243,2355,2467,2588,2753,3098",
                        "endColumns": "106,105,110,90,104,121,77,75,90,91,100,93,100,93,94,98,90,90,80,108,103,98,111,111,120,164,100,81",
                        "endOffsets": "207,313,424,515,620,742,820,896,987,1079,1180,1274,1375,1469,1564,1663,1754,1845,1926,2035,2139,2238,2350,2462,2583,2748,2849,3175"
                    }
                },
                {
                    "source": "C:\\Users\\Sanoj\\.gradle\\caches\\transforms-2\\files-2.1\\03736cf4bc3669a69d502627b70a527e\\core-1.1.0\\res\\values-ml\\values-ml.xml",
                    "from": {
                        "startLines": "2",
                        "startColumns": "4",
                        "startOffsets": "55",
                        "endColumns": "100",
                        "endOffsets": "151"
                    },
                    "to": {
                        "startLines": "32",
                        "startColumns": "4",
                        "startOffsets": "3180",
                        "endColumns": "100",
                        "endOffsets": "3276"
                    }
                }
            ]
        },
        {
            "outputFile": "D:\\MyStuff\\Android_App_Dev\\MyApplication2\\app\\build\\intermediates\\res\\merged\\debug\\values-el_values-el.arsc.flat",
            "map": [
                {
                    "source": "C:\\Users\\Sanoj\\.gradle\\caches\\transforms-2\\files-2.1\\c968d98bc843f5f5ecd004ecc1ea62b3\\navigation-ui-2.1.0\\res\\values-el\\values-el.xml",
                    "from": {
                        "startLines": "2,3",
                        "startColumns": "4,4",
                        "startOffsets": "55,172",
                        "endColumns": "116,121",
                        "endOffsets": "167,289"
                    },
                    "to": {
                        "startLines": "29,30",
                        "startColumns": "4,4",
                        "startOffsets": "2886,3003",
                        "endColumns": "116,121",
                        "endOffsets": "2998,3120"
                    }
                },
                {
                    "source": "C:\\Users\\Sanoj\\.gradle\\caches\\transforms-2\\files-2.1\\c2c5fa787d66aaf40578b3071f4d283f\\appcompat-1.1.0\\res\\values-el\\values-el.xml",
                    "from": {
                        "startLines": "2,3,4,5,6,7,8,9,10,11,12,13,14,15,16,17,18,19,20,21,22,23,24,25,26,27,28,29",
                        "startColumns": "4,4,4,4,4,4,4,4,4,4,4,4,4,4,4,4,4,4,4,4,4,4,4,4,4,4,4,4",
                        "startOffsets": "105,223,334,451,536,642,765,854,940,1031,1123,1218,1312,1413,1506,1601,1698,1789,1880,1964,2075,2184,2286,2397,2507,2615,2786,2886",
                        "endColumns": "117,110,116,84,105,122,88,85,90,91,94,93,100,92,94,96,90,90,83,110,108,101,110,109,107,170,99,84",
                        "endOffsets": "218,329,446,531,637,760,849,935,1026,1118,1213,1307,1408,1501,1596,1693,1784,1875,1959,2070,2179,2281,2392,2502,2610,2781,2881,2966"
                    },
                    "to": {
                        "startLines": "2,3,4,5,6,7,8,9,10,11,12,13,14,15,16,17,18,19,20,21,22,23,24,25,26,27,28,31",
                        "startColumns": "4,4,4,4,4,4,4,4,4,4,4,4,4,4,4,4,4,4,4,4,4,4,4,4,4,4,4,4",
                        "startOffsets": "105,223,334,451,536,642,765,854,940,1031,1123,1218,1312,1413,1506,1601,1698,1789,1880,1964,2075,2184,2286,2397,2507,2615,2786,3125",
                        "endColumns": "117,110,116,84,105,122,88,85,90,91,94,93,100,92,94,96,90,90,83,110,108,101,110,109,107,170,99,84",
                        "endOffsets": "218,329,446,531,637,760,849,935,1026,1118,1213,1307,1408,1501,1596,1693,1784,1875,1959,2070,2179,2281,2392,2502,2610,2781,2881,3205"
                    }
                },
                {
                    "source": "C:\\Users\\Sanoj\\.gradle\\caches\\transforms-2\\files-2.1\\03736cf4bc3669a69d502627b70a527e\\core-1.1.0\\res\\values-el\\values-el.xml",
                    "from": {
                        "startLines": "2",
                        "startColumns": "4",
                        "startOffsets": "55",
                        "endColumns": "100",
                        "endOffsets": "151"
                    },
                    "to": {
                        "startLines": "32",
                        "startColumns": "4",
                        "startOffsets": "3210",
                        "endColumns": "100",
                        "endOffsets": "3306"
                    }
                }
            ]
        },
        {
            "outputFile": "D:\\MyStuff\\Android_App_Dev\\MyApplication2\\app\\build\\intermediates\\res\\merged\\debug\\values-sr_values-sr.arsc.flat",
            "map": [
                {
                    "source": "C:\\Users\\Sanoj\\.gradle\\caches\\transforms-2\\files-2.1\\03736cf4bc3669a69d502627b70a527e\\core-1.1.0\\res\\values-sr\\values-sr.xml",
                    "from": {
                        "startLines": "2",
                        "startColumns": "4",
                        "startOffsets": "55",
                        "endColumns": "100",
                        "endOffsets": "151"
                    },
                    "to": {
                        "startLines": "32",
                        "startColumns": "4",
                        "startOffsets": "3149",
                        "endColumns": "100",
                        "endOffsets": "3245"
                    }
                },
                {
                    "source": "C:\\Users\\Sanoj\\.gradle\\caches\\transforms-2\\files-2.1\\c2c5fa787d66aaf40578b3071f4d283f\\appcompat-1.1.0\\res\\values-sr\\values-sr.xml",
                    "from": {
                        "startLines": "2,3,4,5,6,7,8,9,10,11,12,13,14,15,16,17,18,19,20,21,22,23,24,25,26,27,28,29",
                        "startColumns": "4,4,4,4,4,4,4,4,4,4,4,4,4,4,4,4,4,4,4,4,4,4,4,4,4,4,4,4",
                        "startOffsets": "105,212,313,419,505,609,731,815,897,988,1080,1175,1269,1370,1463,1558,1663,1754,1845,1930,2035,2141,2244,2350,2459,2566,2736,2833",
                        "endColumns": "106,100,105,85,103,121,83,81,90,91,94,93,100,92,94,104,90,90,84,104,105,102,105,108,106,169,96,85",
                        "endOffsets": "207,308,414,500,604,726,810,892,983,1075,1170,1264,1365,1458,1553,1658,1749,1840,1925,2030,2136,2239,2345,2454,2561,2731,2828,2914"
                    },
                    "to": {
                        "startLines": "2,3,4,5,6,7,8,9,10,11,12,13,14,15,16,17,18,19,20,21,22,23,24,25,26,27,28,31",
                        "startColumns": "4,4,4,4,4,4,4,4,4,4,4,4,4,4,4,4,4,4,4,4,4,4,4,4,4,4,4,4",
                        "startOffsets": "105,212,313,419,505,609,731,815,897,988,1080,1175,1269,1370,1463,1558,1663,1754,1845,1930,2035,2141,2244,2350,2459,2566,2736,3063",
                        "endColumns": "106,100,105,85,103,121,83,81,90,91,94,93,100,92,94,104,90,90,84,104,105,102,105,108,106,169,96,85",
                        "endOffsets": "207,308,414,500,604,726,810,892,983,1075,1170,1264,1365,1458,1553,1658,1749,1840,1925,2030,2136,2239,2345,2454,2561,2731,2828,3144"
                    }
                },
                {
                    "source": "C:\\Users\\Sanoj\\.gradle\\caches\\transforms-2\\files-2.1\\c968d98bc843f5f5ecd004ecc1ea62b3\\navigation-ui-2.1.0\\res\\values-sr\\values-sr.xml",
                    "from": {
                        "startLines": "2,3",
                        "startColumns": "4,4",
                        "startOffsets": "55,162",
                        "endColumns": "106,122",
                        "endOffsets": "157,280"
                    },
                    "to": {
                        "startLines": "29,30",
                        "startColumns": "4,4",
                        "startOffsets": "2833,2940",
                        "endColumns": "106,122",
                        "endOffsets": "2935,3058"
                    }
                }
            ]
        },
        {
            "outputFile": "D:\\MyStuff\\Android_App_Dev\\MyApplication2\\app\\build\\intermediates\\res\\merged\\debug\\values-zh-rCN_values-zh-rCN.arsc.flat",
            "map": [
                {
                    "source": "C:\\Users\\Sanoj\\.gradle\\caches\\transforms-2\\files-2.1\\c2c5fa787d66aaf40578b3071f4d283f\\appcompat-1.1.0\\res\\values-zh-rCN\\values-zh-rCN.xml",
                    "from": {
                        "startLines": "2,3,4,5,6,7,8,9,10,11,12,13,14,15,16,17,18,19,20,21,22,23,24,25,26,27,28,29",
                        "startColumns": "4,4,4,4,4,4,4,4,4,4,4,4,4,4,4,4,4,4,4,4,4,4,4,4,4,4,4,4",
                        "startOffsets": "105,200,295,395,477,574,680,757,833,924,1016,1113,1209,1304,1397,1492,1584,1675,1766,1843,1939,2034,2129,2226,2322,2420,2568,2662",
                        "endColumns": "94,94,99,81,96,105,76,75,90,91,96,95,94,92,94,91,90,90,76,95,94,94,96,95,97,147,93,77",
                        "endOffsets": "195,290,390,472,569,675,752,828,919,1011,1108,1204,1299,1392,1487,1579,1670,1761,1838,1934,2029,2124,2221,2317,2415,2563,2657,2735"
                    },
                    "to": {
                        "startLines": "2,3,4,5,6,7,8,9,10,11,12,13,14,15,16,17,18,19,20,21,22,23,24,25,26,27,28,31",
                        "startColumns": "4,4,4,4,4,4,4,4,4,4,4,4,4,4,4,4,4,4,4,4,4,4,4,4,4,4,4,4",
                        "startOffsets": "105,200,295,395,477,574,680,757,833,924,1016,1113,1209,1304,1397,1492,1584,1675,1766,1843,1939,2034,2129,2226,2322,2420,2568,2866",
                        "endColumns": "94,94,99,81,96,105,76,75,90,91,96,95,94,92,94,91,90,90,76,95,94,94,96,95,97,147,93,77",
                        "endOffsets": "195,290,390,472,569,675,752,828,919,1011,1108,1204,1299,1392,1487,1579,1670,1761,1838,1934,2029,2124,2221,2317,2415,2563,2657,2939"
                    }
                },
                {
                    "source": "C:\\Users\\Sanoj\\.gradle\\caches\\transforms-2\\files-2.1\\c968d98bc843f5f5ecd004ecc1ea62b3\\navigation-ui-2.1.0\\res\\values-zh-rCN\\values-zh-rCN.xml",
                    "from": {
                        "startLines": "2,3",
                        "startColumns": "4,4",
                        "startOffsets": "55,156",
                        "endColumns": "100,102",
                        "endOffsets": "151,254"
                    },
                    "to": {
                        "startLines": "29,30",
                        "startColumns": "4,4",
                        "startOffsets": "2662,2763",
                        "endColumns": "100,102",
                        "endOffsets": "2758,2861"
                    }
                },
                {
                    "source": "C:\\Users\\Sanoj\\.gradle\\caches\\transforms-2\\files-2.1\\03736cf4bc3669a69d502627b70a527e\\core-1.1.0\\res\\values-zh-rCN\\values-zh-rCN.xml",
                    "from": {
                        "startLines": "2",
                        "startColumns": "4",
                        "startOffsets": "55",
                        "endColumns": "100",
                        "endOffsets": "151"
                    },
                    "to": {
                        "startLines": "32",
                        "startColumns": "4",
                        "startOffsets": "2944",
                        "endColumns": "100",
                        "endOffsets": "3040"
                    }
                }
            ]
        },
        {
            "outputFile": "D:\\MyStuff\\Android_App_Dev\\MyApplication2\\app\\build\\intermediates\\res\\merged\\debug\\values-v22_values-v22.arsc.flat",
            "map": [
                {
                    "source": "C:\\Users\\Sanoj\\.gradle\\caches\\transforms-2\\files-2.1\\c2c5fa787d66aaf40578b3071f4d283f\\appcompat-1.1.0\\res\\values-v22\\values-v22.xml",
                    "from": {
                        "startLines": "2,3,4,9",
                        "startColumns": "4,4,4,4",
                        "startOffsets": "55,130,217,553",
                        "endLines": "2,3,8,13",
                        "endColumns": "74,86,12,12",
                        "endOffsets": "125,212,548,896"
                    }
                }
            ]
        },
        {
            "outputFile": "D:\\MyStuff\\Android_App_Dev\\MyApplication2\\app\\build\\intermediates\\res\\merged\\debug\\values-gu_values-gu.arsc.flat",
            "map": [
                {
                    "source": "C:\\Users\\Sanoj\\.gradle\\caches\\transforms-2\\files-2.1\\03736cf4bc3669a69d502627b70a527e\\core-1.1.0\\res\\values-gu\\values-gu.xml",
                    "from": {
                        "startLines": "2",
                        "startColumns": "4",
                        "startOffsets": "55",
                        "endColumns": "100",
                        "endOffsets": "151"
                    },
                    "to": {
                        "startLines": "32",
                        "startColumns": "4",
                        "startOffsets": "3093",
                        "endColumns": "100",
                        "endOffsets": "3189"
                    }
                },
                {
                    "source": "C:\\Users\\Sanoj\\.gradle\\caches\\transforms-2\\files-2.1\\c968d98bc843f5f5ecd004ecc1ea62b3\\navigation-ui-2.1.0\\res\\values-gu\\values-gu.xml",
                    "from": {
                        "startLines": "2,3",
                        "startColumns": "4,4",
                        "startOffsets": "55,165",
                        "endColumns": "109,114",
                        "endOffsets": "160,275"
                    },
                    "to": {
                        "startLines": "29,30",
                        "startColumns": "4,4",
                        "startOffsets": "2788,2898",
                        "endColumns": "109,114",
                        "endOffsets": "2893,3008"
                    }
                },
                {
                    "source": "C:\\Users\\Sanoj\\.gradle\\caches\\transforms-2\\files-2.1\\c2c5fa787d66aaf40578b3071f4d283f\\appcompat-1.1.0\\res\\values-gu\\values-gu.xml",
                    "from": {
                        "startLines": "2,3,4,5,6,7,8,9,10,11,12,13,14,15,16,17,18,19,20,21,22,23,24,25,26,27,28,29",
                        "startColumns": "4,4,4,4,4,4,4,4,4,4,4,4,4,4,4,4,4,4,4,4,4,4,4,4,4,4,4,4",
                        "startOffsets": "105,212,316,423,510,610,730,808,886,977,1069,1164,1258,1359,1452,1547,1641,1732,1823,1902,2008,2109,2206,2315,2415,2525,2685,2788",
                        "endColumns": "106,103,106,86,99,119,77,77,90,91,94,93,100,92,94,93,90,90,78,105,100,96,108,99,109,159,102,79",
                        "endOffsets": "207,311,418,505,605,725,803,881,972,1064,1159,1253,1354,1447,1542,1636,1727,1818,1897,2003,2104,2201,2310,2410,2520,2680,2783,2863"
                    },
                    "to": {
                        "startLines": "2,3,4,5,6,7,8,9,10,11,12,13,14,15,16,17,18,19,20,21,22,23,24,25,26,27,28,31",
                        "startColumns": "4,4,4,4,4,4,4,4,4,4,4,4,4,4,4,4,4,4,4,4,4,4,4,4,4,4,4,4",
                        "startOffsets": "105,212,316,423,510,610,730,808,886,977,1069,1164,1258,1359,1452,1547,1641,1732,1823,1902,2008,2109,2206,2315,2415,2525,2685,3013",
                        "endColumns": "106,103,106,86,99,119,77,77,90,91,94,93,100,92,94,93,90,90,78,105,100,96,108,99,109,159,102,79",
                        "endOffsets": "207,311,418,505,605,725,803,881,972,1064,1159,1253,1354,1447,1542,1636,1727,1818,1897,2003,2104,2201,2310,2410,2520,2680,2783,3088"
                    }
                }
            ]
        },
        {
            "outputFile": "D:\\MyStuff\\Android_App_Dev\\MyApplication2\\app\\build\\intermediates\\res\\merged\\debug\\values-mr_values-mr.arsc.flat",
            "map": [
                {
                    "source": "C:\\Users\\Sanoj\\.gradle\\caches\\transforms-2\\files-2.1\\c968d98bc843f5f5ecd004ecc1ea62b3\\navigation-ui-2.1.0\\res\\values-mr\\values-mr.xml",
                    "from": {
                        "startLines": "2,3",
                        "startColumns": "4,4",
                        "startOffsets": "55,167",
                        "endColumns": "111,116",
                        "endOffsets": "162,279"
                    },
                    "to": {
                        "startLines": "29,30",
                        "startColumns": "4,4",
                        "startOffsets": "2795,2907",
                        "endColumns": "111,116",
                        "endOffsets": "2902,3019"
                    }
                },
                {
                    "source": "C:\\Users\\Sanoj\\.gradle\\caches\\transforms-2\\files-2.1\\c2c5fa787d66aaf40578b3071f4d283f\\appcompat-1.1.0\\res\\values-mr\\values-mr.xml",
                    "from": {
                        "startLines": "2,3,4,5,6,7,8,9,10,11,12,13,14,15,16,17,18,19,20,21,22,23,24,25,26,27,28,29",
                        "startColumns": "4,4,4,4,4,4,4,4,4,4,4,4,4,4,4,4,4,4,4,4,4,4,4,4,4,4,4,4",
                        "startOffsets": "105,216,322,429,519,621,733,811,889,980,1072,1165,1262,1363,1456,1551,1645,1736,1827,1906,2013,2114,2210,2319,2421,2535,2692,2795",
                        "endColumns": "110,105,106,89,101,111,77,77,90,91,92,96,100,92,94,93,90,90,78,106,100,95,108,101,113,156,102,78",
                        "endOffsets": "211,317,424,514,616,728,806,884,975,1067,1160,1257,1358,1451,1546,1640,1731,1822,1901,2008,2109,2205,2314,2416,2530,2687,2790,2869"
                    },
                    "to": {
                        "startLines": "2,3,4,5,6,7,8,9,10,11,12,13,14,15,16,17,18,19,20,21,22,23,24,25,26,27,28,31",
                        "startColumns": "4,4,4,4,4,4,4,4,4,4,4,4,4,4,4,4,4,4,4,4,4,4,4,4,4,4,4,4",
                        "startOffsets": "105,216,322,429,519,621,733,811,889,980,1072,1165,1262,1363,1456,1551,1645,1736,1827,1906,2013,2114,2210,2319,2421,2535,2692,3024",
                        "endColumns": "110,105,106,89,101,111,77,77,90,91,92,96,100,92,94,93,90,90,78,106,100,95,108,101,113,156,102,78",
                        "endOffsets": "211,317,424,514,616,728,806,884,975,1067,1160,1257,1358,1451,1546,1640,1731,1822,1901,2008,2109,2205,2314,2416,2530,2687,2790,3098"
                    }
                },
                {
                    "source": "C:\\Users\\Sanoj\\.gradle\\caches\\transforms-2\\files-2.1\\03736cf4bc3669a69d502627b70a527e\\core-1.1.0\\res\\values-mr\\values-mr.xml",
                    "from": {
                        "startLines": "2",
                        "startColumns": "4",
                        "startOffsets": "55",
                        "endColumns": "100",
                        "endOffsets": "151"
                    },
                    "to": {
                        "startLines": "32",
                        "startColumns": "4",
                        "startOffsets": "3103",
                        "endColumns": "100",
                        "endOffsets": "3199"
                    }
                }
            ]
        },
        {
            "outputFile": "D:\\MyStuff\\Android_App_Dev\\MyApplication2\\app\\build\\intermediates\\res\\merged\\debug\\values-hi_values-hi.arsc.flat",
            "map": [
                {
                    "source": "C:\\Users\\Sanoj\\.gradle\\caches\\transforms-2\\files-2.1\\03736cf4bc3669a69d502627b70a527e\\core-1.1.0\\res\\values-hi\\values-hi.xml",
                    "from": {
                        "startLines": "2",
                        "startColumns": "4",
                        "startOffsets": "55",
                        "endColumns": "100",
                        "endOffsets": "151"
                    },
                    "to": {
                        "startLines": "32",
                        "startColumns": "4",
                        "startOffsets": "3086",
                        "endColumns": "100",
                        "endOffsets": "3182"
                    }
                },
                {
                    "source": "C:\\Users\\Sanoj\\.gradle\\caches\\transforms-2\\files-2.1\\c2c5fa787d66aaf40578b3071f4d283f\\appcompat-1.1.0\\res\\values-hi\\values-hi.xml",
                    "from": {
                        "startLines": "2,3,4,5,6,7,8,9,10,11,12,13,14,15,16,17,18,19,20,21,22,23,24,25,26,27,28,29",
                        "startColumns": "4,4,4,4,4,4,4,4,4,4,4,4,4,4,4,4,4,4,4,4,4,4,4,4,4,4,4,4",
                        "startOffsets": "105,211,309,419,505,607,728,806,884,975,1067,1162,1256,1357,1450,1545,1639,1730,1821,1901,2006,2108,2206,2316,2419,2528,2686,2787",
                        "endColumns": "105,97,109,85,101,120,77,77,90,91,94,93,100,92,94,93,90,90,79,104,101,97,109,102,108,157,100,80",
                        "endOffsets": "206,304,414,500,602,723,801,879,970,1062,1157,1251,1352,1445,1540,1634,1725,1816,1896,2001,2103,2201,2311,2414,2523,2681,2782,2863"
                    },
                    "to": {
                        "startLines": "2,3,4,5,6,7,8,9,10,11,12,13,14,15,16,17,18,19,20,21,22,23,24,25,26,27,28,31",
                        "startColumns": "4,4,4,4,4,4,4,4,4,4,4,4,4,4,4,4,4,4,4,4,4,4,4,4,4,4,4,4",
                        "startOffsets": "105,211,309,419,505,607,728,806,884,975,1067,1162,1256,1357,1450,1545,1639,1730,1821,1901,2006,2108,2206,2316,2419,2528,2686,3005",
                        "endColumns": "105,97,109,85,101,120,77,77,90,91,94,93,100,92,94,93,90,90,79,104,101,97,109,102,108,157,100,80",
                        "endOffsets": "206,304,414,500,602,723,801,879,970,1062,1157,1251,1352,1445,1540,1634,1725,1816,1896,2001,2103,2201,2311,2414,2523,2681,2782,3081"
                    }
                },
                {
                    "source": "C:\\Users\\Sanoj\\.gradle\\caches\\transforms-2\\files-2.1\\c968d98bc843f5f5ecd004ecc1ea62b3\\navigation-ui-2.1.0\\res\\values-hi\\values-hi.xml",
                    "from": {
                        "startLines": "2,3",
                        "startColumns": "4,4",
                        "startOffsets": "55,159",
                        "endColumns": "103,113",
                        "endOffsets": "154,268"
                    },
                    "to": {
                        "startLines": "29,30",
                        "startColumns": "4,4",
                        "startOffsets": "2787,2891",
                        "endColumns": "103,113",
                        "endOffsets": "2886,3000"
                    }
                }
            ]
        },
        {
            "outputFile": "D:\\MyStuff\\Android_App_Dev\\MyApplication2\\app\\build\\intermediates\\res\\merged\\debug\\values-sw600dp-v13_values-sw600dp-v13.arsc.flat",
            "map": [
                {
                    "source": "C:\\Users\\Sanoj\\.gradle\\caches\\transforms-2\\files-2.1\\081958b85be993b26123dd5b1125e07f\\material-1.1.0\\res\\values-sw600dp-v13\\values-sw600dp-v13.xml",
                    "from": {
                        "startLines": "2,3,4,5,6,7,8,10,11,12,13,14",
                        "startColumns": "4,4,4,4,4,4,4,4,4,4,4,4",
                        "startOffsets": "55,115,185,256,328,386,444,553,617,673,732,795",
                        "endLines": "2,3,4,5,6,7,9,10,11,12,13,17",
                        "endColumns": "59,69,70,71,57,57,10,63,55,58,62,10",
                        "endOffsets": "110,180,251,323,381,439,548,612,668,727,790,962"
                    },
                    "to": {
                        "startLines": "10,11,12,13,14,15,16,18,19,20,21,22",
                        "startColumns": "4,4,4,4,4,4,4,4,4,4,4,4",
                        "startOffsets": "611,671,741,812,884,942,1000,1109,1173,1229,1288,1351",
                        "endLines": "10,11,12,13,14,15,17,18,19,20,21,25",
                        "endColumns": "59,69,70,71,57,57,10,63,55,58,62,10",
                        "endOffsets": "666,736,807,879,937,995,1104,1168,1224,1283,1346,1518"
                    }
                },
                {
                    "source": "C:\\Users\\Sanoj\\.gradle\\caches\\transforms-2\\files-2.1\\c2c5fa787d66aaf40578b3071f4d283f\\appcompat-1.1.0\\res\\values-sw600dp-v13\\values-sw600dp-v13.xml",
                    "from": {
                        "startLines": "2,3,4,5,6,7,8,9",
                        "startColumns": "4,4,4,4,4,4,4,4",
                        "startOffsets": "55,124,193,263,337,413,472,543",
                        "endColumns": "68,68,69,73,75,58,70,67",
                        "endOffsets": "119,188,258,332,408,467,538,606"
                    }
                }
            ]
        },
        {
            "outputFile": "D:\\MyStuff\\Android_App_Dev\\MyApplication2\\app\\build\\intermediates\\res\\merged\\debug\\values-en-rAU_values-en-rAU.arsc.flat",
            "map": [
                {
                    "source": "C:\\Users\\Sanoj\\.gradle\\caches\\transforms-2\\files-2.1\\c2c5fa787d66aaf40578b3071f4d283f\\appcompat-1.1.0\\res\\values-en-rAU\\values-en-rAU.xml",
                    "from": {
                        "startLines": "2,3,4,5,6,7,8,9,10,11,12,13,14,15,16,17,18,19,20,21,22,23,24,25,26,27,28,29",
                        "startColumns": "4,4,4,4,4,4,4,4,4,4,4,4,4,4,4,4,4,4,4,4,4,4,4,4,4,4,4,4",
                        "startOffsets": "105,209,309,417,501,601,716,794,870,961,1053,1148,1242,1343,1436,1531,1625,1716,1807,1888,1991,2094,2193,2298,2402,2506,2662,2762",
                        "endColumns": "103,99,107,83,99,114,77,75,90,91,94,93,100,92,94,93,90,90,80,102,102,98,104,103,103,155,99,81",
                        "endOffsets": "204,304,412,496,596,711,789,865,956,1048,1143,1237,1338,1431,1526,1620,1711,1802,1883,1986,2089,2188,2293,2397,2501,2657,2757,2839"
                    },
                    "to": {
                        "startLines": "2,3,4,5,6,7,8,9,10,11,12,13,14,15,16,17,18,19,20,21,22,23,24,25,26,27,28,31",
                        "startColumns": "4,4,4,4,4,4,4,4,4,4,4,4,4,4,4,4,4,4,4,4,4,4,4,4,4,4,4,4",
                        "startOffsets": "105,209,309,417,501,601,716,794,870,961,1053,1148,1242,1343,1436,1531,1625,1716,1807,1888,1991,2094,2193,2298,2402,2506,2662,2985",
                        "endColumns": "103,99,107,83,99,114,77,75,90,91,94,93,100,92,94,93,90,90,80,102,102,98,104,103,103,155,99,81",
                        "endOffsets": "204,304,412,496,596,711,789,865,956,1048,1143,1237,1338,1431,1526,1620,1711,1802,1883,1986,2089,2188,2293,2397,2501,2657,2757,3062"
                    }
                },
                {
                    "source": "C:\\Users\\Sanoj\\.gradle\\caches\\transforms-2\\files-2.1\\c968d98bc843f5f5ecd004ecc1ea62b3\\navigation-ui-2.1.0\\res\\values-en-rAU\\values-en-rAU.xml",
                    "from": {
                        "startLines": "2,3",
                        "startColumns": "4,4",
                        "startOffsets": "55,161",
                        "endColumns": "105,116",
                        "endOffsets": "156,273"
                    },
                    "to": {
                        "startLines": "29,30",
                        "startColumns": "4,4",
                        "startOffsets": "2762,2868",
                        "endColumns": "105,116",
                        "endOffsets": "2863,2980"
                    }
                },
                {
                    "source": "C:\\Users\\Sanoj\\.gradle\\caches\\transforms-2\\files-2.1\\03736cf4bc3669a69d502627b70a527e\\core-1.1.0\\res\\values-en-rAU\\values-en-rAU.xml",
                    "from": {
                        "startLines": "2",
                        "startColumns": "4",
                        "startOffsets": "55",
                        "endColumns": "100",
                        "endOffsets": "151"
                    },
                    "to": {
                        "startLines": "32",
                        "startColumns": "4",
                        "startOffsets": "3067",
                        "endColumns": "100",
                        "endOffsets": "3163"
                    }
                }
            ]
        },
        {
            "outputFile": "D:\\MyStuff\\Android_App_Dev\\MyApplication2\\app\\build\\intermediates\\res\\merged\\debug\\values-gl_values-gl.arsc.flat",
            "map": [
                {
                    "source": "C:\\Users\\Sanoj\\.gradle\\caches\\transforms-2\\files-2.1\\03736cf4bc3669a69d502627b70a527e\\core-1.1.0\\res\\values-gl\\values-gl.xml",
                    "from": {
                        "startLines": "2",
                        "startColumns": "4",
                        "startOffsets": "55",
                        "endColumns": "100",
                        "endOffsets": "151"
                    },
                    "to": {
                        "startLines": "32",
                        "startColumns": "4",
                        "startOffsets": "3175",
                        "endColumns": "100",
                        "endOffsets": "3271"
                    }
                },
                {
                    "source": "C:\\Users\\Sanoj\\.gradle\\caches\\transforms-2\\files-2.1\\c968d98bc843f5f5ecd004ecc1ea62b3\\navigation-ui-2.1.0\\res\\values-gl\\values-gl.xml",
                    "from": {
                        "startLines": "2,3",
                        "startColumns": "4,4",
                        "startOffsets": "55,173",
                        "endColumns": "117,121",
                        "endOffsets": "168,290"
                    },
                    "to": {
                        "startLines": "29,30",
                        "startColumns": "4,4",
                        "startOffsets": "2853,2971",
                        "endColumns": "117,121",
                        "endOffsets": "2966,3088"
                    }
                },
                {
                    "source": "C:\\Users\\Sanoj\\.gradle\\caches\\transforms-2\\files-2.1\\c2c5fa787d66aaf40578b3071f4d283f\\appcompat-1.1.0\\res\\values-gl\\values-gl.xml",
                    "from": {
                        "startLines": "2,3,4,5,6,7,8,9,10,11,12,13,14,15,16,17,18,19,20,21,22,23,24,25,26,27,28,29",
                        "startColumns": "4,4,4,4,4,4,4,4,4,4,4,4,4,4,4,4,4,4,4,4,4,4,4,4,4,4,4,4",
                        "startOffsets": "105,209,313,421,506,607,735,820,901,993,1086,1183,1277,1378,1472,1568,1663,1755,1847,1927,2035,2142,2249,2358,2463,2577,2754,2853",
                        "endColumns": "103,103,107,84,100,127,84,80,91,92,96,93,100,93,95,94,91,91,79,107,106,106,108,104,113,176,98,81",
                        "endOffsets": "204,308,416,501,602,730,815,896,988,1081,1178,1272,1373,1467,1563,1658,1750,1842,1922,2030,2137,2244,2353,2458,2572,2749,2848,2930"
                    },
                    "to": {
                        "startLines": "2,3,4,5,6,7,8,9,10,11,12,13,14,15,16,17,18,19,20,21,22,23,24,25,26,27,28,31",
                        "startColumns": "4,4,4,4,4,4,4,4,4,4,4,4,4,4,4,4,4,4,4,4,4,4,4,4,4,4,4,4",
                        "startOffsets": "105,209,313,421,506,607,735,820,901,993,1086,1183,1277,1378,1472,1568,1663,1755,1847,1927,2035,2142,2249,2358,2463,2577,2754,3093",
                        "endColumns": "103,103,107,84,100,127,84,80,91,92,96,93,100,93,95,94,91,91,79,107,106,106,108,104,113,176,98,81",
                        "endOffsets": "204,308,416,501,602,730,815,896,988,1081,1178,1272,1373,1467,1563,1658,1750,1842,1922,2030,2137,2244,2353,2458,2572,2749,2848,3170"
                    }
                }
            ]
        },
        {
            "outputFile": "D:\\MyStuff\\Android_App_Dev\\MyApplication2\\app\\build\\intermediates\\res\\merged\\debug\\values-ca_values-ca.arsc.flat",
            "map": [
                {
                    "source": "C:\\Users\\Sanoj\\.gradle\\caches\\transforms-2\\files-2.1\\03736cf4bc3669a69d502627b70a527e\\core-1.1.0\\res\\values-ca\\values-ca.xml",
                    "from": {
                        "startLines": "2",
                        "startColumns": "4",
                        "startOffsets": "55",
                        "endColumns": "100",
                        "endOffsets": "151"
                    },
                    "to": {
                        "startLines": "32",
                        "startColumns": "4",
                        "startOffsets": "3139",
                        "endColumns": "100",
                        "endOffsets": "3235"
                    }
                },
                {
                    "source": "C:\\Users\\Sanoj\\.gradle\\caches\\transforms-2\\files-2.1\\c2c5fa787d66aaf40578b3071f4d283f\\appcompat-1.1.0\\res\\values-ca\\values-ca.xml",
                    "from": {
                        "startLines": "2,3,4,5,6,7,8,9,10,11,12,13,14,15,16,17,18,19,20,21,22,23,24,25,26,27,28,29",
                        "startColumns": "4,4,4,4,4,4,4,4,4,4,4,4,4,4,4,4,4,4,4,4,4,4,4,4,4,4,4,4",
                        "startOffsets": "105,223,328,435,518,624,750,834,914,1005,1097,1190,1285,1384,1477,1570,1664,1755,1846,1926,2037,2145,2243,2353,2458,2566,2726,2825",
                        "endColumns": "117,104,106,82,105,125,83,79,90,91,92,94,98,92,92,93,90,90,79,110,107,97,109,104,107,159,98,80",
                        "endOffsets": "218,323,430,513,619,745,829,909,1000,1092,1185,1280,1379,1472,1565,1659,1750,1841,1921,2032,2140,2238,2348,2453,2561,2721,2820,2901"
                    },
                    "to": {
                        "startLines": "2,3,4,5,6,7,8,9,10,11,12,13,14,15,16,17,18,19,20,21,22,23,24,25,26,27,28,31",
                        "startColumns": "4,4,4,4,4,4,4,4,4,4,4,4,4,4,4,4,4,4,4,4,4,4,4,4,4,4,4,4",
                        "startOffsets": "105,223,328,435,518,624,750,834,914,1005,1097,1190,1285,1384,1477,1570,1664,1755,1846,1926,2037,2145,2243,2353,2458,2566,2726,3058",
                        "endColumns": "117,104,106,82,105,125,83,79,90,91,92,94,98,92,92,93,90,90,79,110,107,97,109,104,107,159,98,80",
                        "endOffsets": "218,323,430,513,619,745,829,909,1000,1092,1185,1280,1379,1472,1565,1659,1750,1841,1921,2032,2140,2238,2348,2453,2561,2721,2820,3134"
                    }
                },
                {
                    "source": "C:\\Users\\Sanoj\\.gradle\\caches\\transforms-2\\files-2.1\\c968d98bc843f5f5ecd004ecc1ea62b3\\navigation-ui-2.1.0\\res\\values-ca\\values-ca.xml",
                    "from": {
                        "startLines": "2,3",
                        "startColumns": "4,4",
                        "startOffsets": "55,166",
                        "endColumns": "110,121",
                        "endOffsets": "161,283"
                    },
                    "to": {
                        "startLines": "29,30",
                        "startColumns": "4,4",
                        "startOffsets": "2825,2936",
                        "endColumns": "110,121",
                        "endOffsets": "2931,3053"
                    }
                }
            ]
        },
        {
            "outputFile": "D:\\MyStuff\\Android_App_Dev\\MyApplication2\\app\\build\\intermediates\\res\\merged\\debug\\values-lt_values-lt.arsc.flat",
            "map": [
                {
                    "source": "C:\\Users\\Sanoj\\.gradle\\caches\\transforms-2\\files-2.1\\c2c5fa787d66aaf40578b3071f4d283f\\appcompat-1.1.0\\res\\values-lt\\values-lt.xml",
                    "from": {
                        "startLines": "2,3,4,5,6,7,8,9,10,11,12,13,14,15,16,17,18,19,20,21,22,23,24,25,26,27,28,29",
                        "startColumns": "4,4,4,4,4,4,4,4,4,4,4,4,4,4,4,4,4,4,4,4,4,4,4,4,4,4,4,4",
                        "startOffsets": "105,221,325,438,525,627,749,832,913,1007,1102,1199,1295,1399,1495,1593,1689,1783,1877,1959,2068,2176,2276,2386,2491,2597,2773,2874",
                        "endColumns": "115,103,112,86,101,121,82,80,93,94,96,95,103,95,97,95,93,93,81,108,107,99,109,104,105,175,100,82",
                        "endOffsets": "216,320,433,520,622,744,827,908,1002,1097,1194,1290,1394,1490,1588,1684,1778,1872,1954,2063,2171,2271,2381,2486,2592,2768,2869,2952"
                    },
                    "to": {
                        "startLines": "2,3,4,5,6,7,8,9,10,11,12,13,14,15,16,17,18,19,20,21,22,23,24,25,26,27,28,31",
                        "startColumns": "4,4,4,4,4,4,4,4,4,4,4,4,4,4,4,4,4,4,4,4,4,4,4,4,4,4,4,4",
                        "startOffsets": "105,221,325,438,525,627,749,832,913,1007,1102,1199,1295,1399,1495,1593,1689,1783,1877,1959,2068,2176,2276,2386,2491,2597,2773,3103",
                        "endColumns": "115,103,112,86,101,121,82,80,93,94,96,95,103,95,97,95,93,93,81,108,107,99,109,104,105,175,100,82",
                        "endOffsets": "216,320,433,520,622,744,827,908,1002,1097,1194,1290,1394,1490,1588,1684,1778,1872,1954,2063,2171,2271,2381,2486,2592,2768,2869,3181"
                    }
                },
                {
                    "source": "C:\\Users\\Sanoj\\.gradle\\caches\\transforms-2\\files-2.1\\c968d98bc843f5f5ecd004ecc1ea62b3\\navigation-ui-2.1.0\\res\\values-lt\\values-lt.xml",
                    "from": {
                        "startLines": "2,3",
                        "startColumns": "4,4",
                        "startOffsets": "55,165",
                        "endColumns": "109,118",
                        "endOffsets": "160,279"
                    },
                    "to": {
                        "startLines": "29,30",
                        "startColumns": "4,4",
                        "startOffsets": "2874,2984",
                        "endColumns": "109,118",
                        "endOffsets": "2979,3098"
                    }
                },
                {
                    "source": "C:\\Users\\Sanoj\\.gradle\\caches\\transforms-2\\files-2.1\\03736cf4bc3669a69d502627b70a527e\\core-1.1.0\\res\\values-lt\\values-lt.xml",
                    "from": {
                        "startLines": "2",
                        "startColumns": "4",
                        "startOffsets": "55",
                        "endColumns": "100",
                        "endOffsets": "151"
                    },
                    "to": {
                        "startLines": "32",
                        "startColumns": "4",
                        "startOffsets": "3186",
                        "endColumns": "100",
                        "endOffsets": "3282"
                    }
                }
            ]
        },
        {
            "outputFile": "D:\\MyStuff\\Android_App_Dev\\MyApplication2\\app\\build\\intermediates\\res\\merged\\debug\\values-si_values-si.arsc.flat",
            "map": [
                {
                    "source": "C:\\Users\\Sanoj\\.gradle\\caches\\transforms-2\\files-2.1\\c2c5fa787d66aaf40578b3071f4d283f\\appcompat-1.1.0\\res\\values-si\\values-si.xml",
                    "from": {
                        "startLines": "2,3,4,5,6,7,8,9,10,11,12,13,14,15,16,17,18,19,20,21,22,23,24,25,26,27,28,29",
                        "startColumns": "4,4,4,4,4,4,4,4,4,4,4,4,4,4,4,4,4,4,4,4,4,4,4,4,4,4,4,4",
                        "startOffsets": "105,221,328,435,518,623,739,829,916,1007,1099,1193,1287,1388,1481,1576,1670,1761,1852,1935,2044,2148,2246,2356,2456,2563,2722,2821",
                        "endColumns": "115,106,106,82,104,115,89,86,90,91,93,93,100,92,94,93,90,90,82,108,103,97,109,99,106,158,98,80",
                        "endOffsets": "216,323,430,513,618,734,824,911,1002,1094,1188,1282,1383,1476,1571,1665,1756,1847,1930,2039,2143,2241,2351,2451,2558,2717,2816,2897"
                    },
                    "to": {
                        "startLines": "2,3,4,5,6,7,8,9,10,11,12,13,14,15,16,17,18,19,20,21,22,23,24,25,26,27,28,31",
                        "startColumns": "4,4,4,4,4,4,4,4,4,4,4,4,4,4,4,4,4,4,4,4,4,4,4,4,4,4,4,4",
                        "startOffsets": "105,221,328,435,518,623,739,829,916,1007,1099,1193,1287,1388,1481,1576,1670,1761,1852,1935,2044,2148,2246,2356,2456,2563,2722,3049",
                        "endColumns": "115,106,106,82,104,115,89,86,90,91,93,93,100,92,94,93,90,90,82,108,103,97,109,99,106,158,98,80",
                        "endOffsets": "216,323,430,513,618,734,824,911,1002,1094,1188,1282,1383,1476,1571,1665,1756,1847,1930,2039,2143,2241,2351,2451,2558,2717,2816,3125"
                    }
                },
                {
                    "source": "C:\\Users\\Sanoj\\.gradle\\caches\\transforms-2\\files-2.1\\c968d98bc843f5f5ecd004ecc1ea62b3\\navigation-ui-2.1.0\\res\\values-si\\values-si.xml",
                    "from": {
                        "startLines": "2,3",
                        "startColumns": "4,4",
                        "startOffsets": "55,166",
                        "endColumns": "110,116",
                        "endOffsets": "161,278"
                    },
                    "to": {
                        "startLines": "29,30",
                        "startColumns": "4,4",
                        "startOffsets": "2821,2932",
                        "endColumns": "110,116",
                        "endOffsets": "2927,3044"
                    }
                },
                {
                    "source": "C:\\Users\\Sanoj\\.gradle\\caches\\transforms-2\\files-2.1\\03736cf4bc3669a69d502627b70a527e\\core-1.1.0\\res\\values-si\\values-si.xml",
                    "from": {
                        "startLines": "2",
                        "startColumns": "4",
                        "startOffsets": "55",
                        "endColumns": "100",
                        "endOffsets": "151"
                    },
                    "to": {
                        "startLines": "32",
                        "startColumns": "4",
                        "startOffsets": "3130",
                        "endColumns": "100",
                        "endOffsets": "3226"
                    }
                }
            ]
        },
        {
            "outputFile": "D:\\MyStuff\\Android_App_Dev\\MyApplication2\\app\\build\\intermediates\\res\\merged\\debug\\values-h480dp-land-v13_values-h480dp-land-v13.arsc.flat",
            "map": [
                {
                    "source": "C:\\Users\\Sanoj\\.gradle\\caches\\transforms-2\\files-2.1\\081958b85be993b26123dd5b1125e07f\\material-1.1.0\\res\\values-h480dp-land-v13\\values-h480dp-land-v13.xml",
                    "from": {
                        "startLines": "2,3,4,5,6,7,8,9,10",
                        "startColumns": "4,4,4,4,4,4,4,4,4",
                        "startOffsets": "55,114,170,226,293,358,413,478,547",
                        "endColumns": "58,55,55,66,64,54,64,68,68",
                        "endOffsets": "109,165,221,288,353,408,473,542,611"
                    }
                }
            ]
        },
        {
            "outputFile": "D:\\MyStuff\\Android_App_Dev\\MyApplication2\\app\\build\\intermediates\\res\\merged\\debug\\values-ru_values-ru.arsc.flat",
            "map": [
                {
                    "source": "C:\\Users\\Sanoj\\.gradle\\caches\\transforms-2\\files-2.1\\c968d98bc843f5f5ecd004ecc1ea62b3\\navigation-ui-2.1.0\\res\\values-ru\\values-ru.xml",
                    "from": {
                        "startLines": "2,3",
                        "startColumns": "4,4",
                        "startOffsets": "55,163",
                        "endColumns": "107,118",
                        "endOffsets": "158,277"
                    },
                    "to": {
                        "startLines": "29,30",
                        "startColumns": "4,4",
                        "startOffsets": "2822,2930",
                        "endColumns": "107,118",
                        "endOffsets": "2925,3044"
                    }
                },
                {
                    "source": "C:\\Users\\Sanoj\\.gradle\\caches\\transforms-2\\files-2.1\\03736cf4bc3669a69d502627b70a527e\\core-1.1.0\\res\\values-ru\\values-ru.xml",
                    "from": {
                        "startLines": "2",
                        "startColumns": "4",
                        "startOffsets": "55",
                        "endColumns": "100",
                        "endOffsets": "151"
                    },
                    "to": {
                        "startLines": "32",
                        "startColumns": "4",
                        "startOffsets": "3130",
                        "endColumns": "100",
                        "endOffsets": "3226"
                    }
                },
                {
                    "source": "C:\\Users\\Sanoj\\.gradle\\caches\\transforms-2\\files-2.1\\c2c5fa787d66aaf40578b3071f4d283f\\appcompat-1.1.0\\res\\values-ru\\values-ru.xml",
                    "from": {
                        "startLines": "2,3,4,5,6,7,8,9,10,11,12,13,14,15,16,17,18,19,20,21,22,23,24,25,26,27,28,29",
                        "startColumns": "4,4,4,4,4,4,4,4,4,4,4,4,4,4,4,4,4,4,4,4,4,4,4,4,4,4,4,4",
                        "startOffsets": "105,220,322,421,507,612,733,812,889,981,1074,1169,1262,1358,1452,1548,1643,1735,1827,1915,2021,2128,2226,2335,2442,2556,2722,2822",
                        "endColumns": "114,101,98,85,104,120,78,76,91,92,94,92,95,93,95,94,91,91,87,105,106,97,108,106,113,165,99,80",
                        "endOffsets": "215,317,416,502,607,728,807,884,976,1069,1164,1257,1353,1447,1543,1638,1730,1822,1910,2016,2123,2221,2330,2437,2551,2717,2817,2898"
                    },
                    "to": {
                        "startLines": "2,3,4,5,6,7,8,9,10,11,12,13,14,15,16,17,18,19,20,21,22,23,24,25,26,27,28,31",
                        "startColumns": "4,4,4,4,4,4,4,4,4,4,4,4,4,4,4,4,4,4,4,4,4,4,4,4,4,4,4,4",
                        "startOffsets": "105,220,322,421,507,612,733,812,889,981,1074,1169,1262,1358,1452,1548,1643,1735,1827,1915,2021,2128,2226,2335,2442,2556,2722,3049",
                        "endColumns": "114,101,98,85,104,120,78,76,91,92,94,92,95,93,95,94,91,91,87,105,106,97,108,106,113,165,99,80",
                        "endOffsets": "215,317,416,502,607,728,807,884,976,1069,1164,1257,1353,1447,1543,1638,1730,1822,1910,2016,2123,2221,2330,2437,2551,2717,2817,3125"
                    }
                }
            ]
        },
        {
            "outputFile": "D:\\MyStuff\\Android_App_Dev\\MyApplication2\\app\\build\\intermediates\\res\\merged\\debug\\values-pa_values-pa.arsc.flat",
            "map": [
                {
                    "source": "C:\\Users\\Sanoj\\.gradle\\caches\\transforms-2\\files-2.1\\03736cf4bc3669a69d502627b70a527e\\core-1.1.0\\res\\values-pa\\values-pa.xml",
                    "from": {
                        "startLines": "2",
                        "startColumns": "4",
                        "startOffsets": "55",
                        "endColumns": "100",
                        "endOffsets": "151"
                    },
                    "to": {
                        "startLines": "32",
                        "startColumns": "4",
                        "startOffsets": "3079",
                        "endColumns": "100",
                        "endOffsets": "3175"
                    }
                },
                {
                    "source": "C:\\Users\\Sanoj\\.gradle\\caches\\transforms-2\\files-2.1\\c968d98bc843f5f5ecd004ecc1ea62b3\\navigation-ui-2.1.0\\res\\values-pa\\values-pa.xml",
                    "from": {
                        "startLines": "2,3",
                        "startColumns": "4,4",
                        "startOffsets": "55,170",
                        "endColumns": "114,117",
                        "endOffsets": "165,283"
                    },
                    "to": {
                        "startLines": "29,30",
                        "startColumns": "4,4",
                        "startOffsets": "2767,2882",
                        "endColumns": "114,117",
                        "endOffsets": "2877,2995"
                    }
                },
                {
                    "source": "C:\\Users\\Sanoj\\.gradle\\caches\\transforms-2\\files-2.1\\c2c5fa787d66aaf40578b3071f4d283f\\appcompat-1.1.0\\res\\values-pa\\values-pa.xml",
                    "from": {
                        "startLines": "2,3,4,5,6,7,8,9,10,11,12,13,14,15,16,17,18,19,20,21,22,23,24,25,26,27,28,29",
                        "startColumns": "4,4,4,4,4,4,4,4,4,4,4,4,4,4,4,4,4,4,4,4,4,4,4,4,4,4,4,4",
                        "startOffsets": "105,208,305,410,496,596,709,787,865,956,1048,1142,1236,1337,1430,1525,1619,1710,1801,1879,1989,2092,2188,2299,2401,2511,2670,2767",
                        "endColumns": "102,96,104,85,99,112,77,77,90,91,93,93,100,92,94,93,90,90,77,109,102,95,110,101,109,158,96,78",
                        "endOffsets": "203,300,405,491,591,704,782,860,951,1043,1137,1231,1332,1425,1520,1614,1705,1796,1874,1984,2087,2183,2294,2396,2506,2665,2762,2841"
                    },
                    "to": {
                        "startLines": "2,3,4,5,6,7,8,9,10,11,12,13,14,15,16,17,18,19,20,21,22,23,24,25,26,27,28,31",
                        "startColumns": "4,4,4,4,4,4,4,4,4,4,4,4,4,4,4,4,4,4,4,4,4,4,4,4,4,4,4,4",
                        "startOffsets": "105,208,305,410,496,596,709,787,865,956,1048,1142,1236,1337,1430,1525,1619,1710,1801,1879,1989,2092,2188,2299,2401,2511,2670,3000",
                        "endColumns": "102,96,104,85,99,112,77,77,90,91,93,93,100,92,94,93,90,90,77,109,102,95,110,101,109,158,96,78",
                        "endOffsets": "203,300,405,491,591,704,782,860,951,1043,1137,1231,1332,1425,1520,1614,1705,1796,1874,1984,2087,2183,2294,2396,2506,2665,2762,3074"
                    }
                }
            ]
        },
        {
            "outputFile": "D:\\MyStuff\\Android_App_Dev\\MyApplication2\\app\\build\\intermediates\\res\\merged\\debug\\values-af_values-af.arsc.flat",
            "map": [
                {
                    "source": "C:\\Users\\Sanoj\\.gradle\\caches\\transforms-2\\files-2.1\\c2c5fa787d66aaf40578b3071f4d283f\\appcompat-1.1.0\\res\\values-af\\values-af.xml",
                    "from": {
                        "startLines": "2,3,4,5,6,7,8,9,10,11,12,13,14,15,16,17,18,19,20,21,22,23,24,25,26,27,28,29",
                        "startColumns": "4,4,4,4,4,4,4,4,4,4,4,4,4,4,4,4,4,4,4,4,4,4,4,4,4,4,4,4",
                        "startOffsets": "105,213,309,415,500,603,721,798,875,966,1058,1153,1247,1347,1440,1535,1634,1729,1823,1903,2010,2115,2212,2320,2423,2525,2679,2777",
                        "endColumns": "107,95,105,84,102,117,76,76,90,91,94,93,99,92,94,98,94,93,79,106,104,96,107,102,101,153,97,79",
                        "endOffsets": "208,304,410,495,598,716,793,870,961,1053,1148,1242,1342,1435,1530,1629,1724,1818,1898,2005,2110,2207,2315,2418,2520,2674,2772,2852"
                    },
                    "to": {
                        "startLines": "2,3,4,5,6,7,8,9,10,11,12,13,14,15,16,17,18,19,20,21,22,23,24,25,26,27,28,31",
                        "startColumns": "4,4,4,4,4,4,4,4,4,4,4,4,4,4,4,4,4,4,4,4,4,4,4,4,4,4,4,4",
                        "startOffsets": "105,213,309,415,500,603,721,798,875,966,1058,1153,1247,1347,1440,1535,1634,1729,1823,1903,2010,2115,2212,2320,2423,2525,2679,2996",
                        "endColumns": "107,95,105,84,102,117,76,76,90,91,94,93,99,92,94,98,94,93,79,106,104,96,107,102,101,153,97,79",
                        "endOffsets": "208,304,410,495,598,716,793,870,961,1053,1148,1242,1342,1435,1530,1629,1724,1818,1898,2005,2110,2207,2315,2418,2520,2674,2772,3071"
                    }
                },
                {
                    "source": "C:\\Users\\Sanoj\\.gradle\\caches\\transforms-2\\files-2.1\\03736cf4bc3669a69d502627b70a527e\\core-1.1.0\\res\\values-af\\values-af.xml",
                    "from": {
                        "startLines": "2",
                        "startColumns": "4",
                        "startOffsets": "55",
                        "endColumns": "100",
                        "endOffsets": "151"
                    },
                    "to": {
                        "startLines": "32",
                        "startColumns": "4",
                        "startOffsets": "3076",
                        "endColumns": "100",
                        "endOffsets": "3172"
                    }
                },
                {
                    "source": "C:\\Users\\Sanoj\\.gradle\\caches\\transforms-2\\files-2.1\\c968d98bc843f5f5ecd004ecc1ea62b3\\navigation-ui-2.1.0\\res\\values-af\\values-af.xml",
                    "from": {
                        "startLines": "2,3",
                        "startColumns": "4,4",
                        "startOffsets": "55,157",
                        "endColumns": "101,116",
                        "endOffsets": "152,269"
                    },
                    "to": {
                        "startLines": "29,30",
                        "startColumns": "4,4",
                        "startOffsets": "2777,2879",
                        "endColumns": "101,116",
                        "endOffsets": "2874,2991"
                    }
                }
            ]
        },
        {
            "outputFile": "D:\\MyStuff\\Android_App_Dev\\MyApplication2\\app\\build\\intermediates\\res\\merged\\debug\\values-or_values-or.arsc.flat",
            "map": [
                {
                    "source": "C:\\Users\\Sanoj\\.gradle\\caches\\transforms-2\\files-2.1\\c968d98bc843f5f5ecd004ecc1ea62b3\\navigation-ui-2.1.0\\res\\values-or\\values-or.xml",
                    "from": {
                        "startLines": "2,3",
                        "startColumns": "4,4",
                        "startOffsets": "55,172",
                        "endColumns": "116,120",
                        "endOffsets": "167,288"
                    },
                    "to": {
                        "startLines": "29,30",
                        "startColumns": "4,4",
                        "startOffsets": "2856,2973",
                        "endColumns": "116,120",
                        "endOffsets": "2968,3089"
                    }
                },
                {
                    "source": "C:\\Users\\Sanoj\\.gradle\\caches\\transforms-2\\files-2.1\\03736cf4bc3669a69d502627b70a527e\\core-1.1.0\\res\\values-or\\values-or.xml",
                    "from": {
                        "startLines": "2",
                        "startColumns": "4",
                        "startOffsets": "55",
                        "endColumns": "100",
                        "endOffsets": "151"
                    },
                    "to": {
                        "startLines": "32",
                        "startColumns": "4",
                        "startOffsets": "3183",
                        "endColumns": "100",
                        "endOffsets": "3279"
                    }
                },
                {
                    "source": "C:\\Users\\Sanoj\\.gradle\\caches\\transforms-2\\files-2.1\\c2c5fa787d66aaf40578b3071f4d283f\\appcompat-1.1.0\\res\\values-or\\values-or.xml",
                    "from": {
                        "startLines": "2,3,4,5,6,7,8,9,10,11,12,13,14,15,16,17,18,19,20,21,22,23,24,25,26,27,28,29",
                        "startColumns": "4,4,4,4,4,4,4,4,4,4,4,4,4,4,4,4,4,4,4,4,4,4,4,4,4,4,4,4",
                        "startOffsets": "105,224,334,441,527,631,751,829,906,997,1089,1185,1280,1381,1474,1569,1665,1756,1846,1934,2044,2148,2254,2365,2469,2587,2750,2856",
                        "endColumns": "118,109,106,85,103,119,77,76,90,91,95,94,100,92,94,95,90,89,87,109,103,105,110,103,117,162,105,88",
                        "endOffsets": "219,329,436,522,626,746,824,901,992,1084,1180,1275,1376,1469,1564,1660,1751,1841,1929,2039,2143,2249,2360,2464,2582,2745,2851,2940"
                    },
                    "to": {
                        "startLines": "2,3,4,5,6,7,8,9,10,11,12,13,14,15,16,17,18,19,20,21,22,23,24,25,26,27,28,31",
                        "startColumns": "4,4,4,4,4,4,4,4,4,4,4,4,4,4,4,4,4,4,4,4,4,4,4,4,4,4,4,4",
                        "startOffsets": "105,224,334,441,527,631,751,829,906,997,1089,1185,1280,1381,1474,1569,1665,1756,1846,1934,2044,2148,2254,2365,2469,2587,2750,3094",
                        "endColumns": "118,109,106,85,103,119,77,76,90,91,95,94,100,92,94,95,90,89,87,109,103,105,110,103,117,162,105,88",
                        "endOffsets": "219,329,436,522,626,746,824,901,992,1084,1180,1275,1376,1469,1564,1660,1751,1841,1929,2039,2143,2249,2360,2464,2582,2745,2851,3178"
                    }
                }
            ]
        },
        {
            "outputFile": "D:\\MyStuff\\Android_App_Dev\\MyApplication2\\app\\build\\intermediates\\res\\merged\\debug\\values-lo_values-lo.arsc.flat",
            "map": [
                {
                    "source": "C:\\Users\\Sanoj\\.gradle\\caches\\transforms-2\\files-2.1\\03736cf4bc3669a69d502627b70a527e\\core-1.1.0\\res\\values-lo\\values-lo.xml",
                    "from": {
                        "startLines": "2",
                        "startColumns": "4",
                        "startOffsets": "55",
                        "endColumns": "100",
                        "endOffsets": "151"
                    },
                    "to": {
                        "startLines": "32",
                        "startColumns": "4",
                        "startOffsets": "3072",
                        "endColumns": "100",
                        "endOffsets": "3168"
                    }
                },
                {
                    "source": "C:\\Users\\Sanoj\\.gradle\\caches\\transforms-2\\files-2.1\\c2c5fa787d66aaf40578b3071f4d283f\\appcompat-1.1.0\\res\\values-lo\\values-lo.xml",
                    "from": {
                        "startLines": "2,3,4,5,6,7,8,9,10,11,12,13,14,15,16,17,18,19,20,21,22,23,24,25,26,27,28,29",
                        "startColumns": "4,4,4,4,4,4,4,4,4,4,4,4,4,4,4,4,4,4,4,4,4,4,4,4,4,4,4,4",
                        "startOffsets": "105,208,311,424,509,613,724,802,880,971,1063,1155,1249,1350,1443,1538,1634,1725,1816,1896,2003,2107,2205,2308,2412,2516,2673,2772",
                        "endColumns": "102,102,112,84,103,110,77,77,90,91,91,93,100,92,94,95,90,90,79,106,103,97,102,103,103,156,98,80",
                        "endOffsets": "203,306,419,504,608,719,797,875,966,1058,1150,1244,1345,1438,1533,1629,1720,1811,1891,1998,2102,2200,2303,2407,2511,2668,2767,2848"
                    },
                    "to": {
                        "startLines": "2,3,4,5,6,7,8,9,10,11,12,13,14,15,16,17,18,19,20,21,22,23,24,25,26,27,28,31",
                        "startColumns": "4,4,4,4,4,4,4,4,4,4,4,4,4,4,4,4,4,4,4,4,4,4,4,4,4,4,4,4",
                        "startOffsets": "105,208,311,424,509,613,724,802,880,971,1063,1155,1249,1350,1443,1538,1634,1725,1816,1896,2003,2107,2205,2308,2412,2516,2673,2991",
                        "endColumns": "102,102,112,84,103,110,77,77,90,91,91,93,100,92,94,95,90,90,79,106,103,97,102,103,103,156,98,80",
                        "endOffsets": "203,306,419,504,608,719,797,875,966,1058,1150,1244,1345,1438,1533,1629,1720,1811,1891,1998,2102,2200,2303,2407,2511,2668,2767,3067"
                    }
                },
                {
                    "source": "C:\\Users\\Sanoj\\.gradle\\caches\\transforms-2\\files-2.1\\c968d98bc843f5f5ecd004ecc1ea62b3\\navigation-ui-2.1.0\\res\\values-lo\\values-lo.xml",
                    "from": {
                        "startLines": "2,3",
                        "startColumns": "4,4",
                        "startOffsets": "55,164",
                        "endColumns": "108,109",
                        "endOffsets": "159,269"
                    },
                    "to": {
                        "startLines": "29,30",
                        "startColumns": "4,4",
                        "startOffsets": "2772,2881",
                        "endColumns": "108,109",
                        "endOffsets": "2876,2986"
                    }
                }
            ]
        },
        {
            "outputFile": "D:\\MyStuff\\Android_App_Dev\\MyApplication2\\app\\build\\intermediates\\res\\merged\\debug\\values-land_values-land.arsc.flat",
            "map": [
                {
                    "source": "C:\\Users\\Sanoj\\.gradle\\caches\\transforms-2\\files-2.1\\c2c5fa787d66aaf40578b3071f4d283f\\appcompat-1.1.0\\res\\values-land\\values-land.xml",
                    "from": {
                        "startLines": "2,3,4",
                        "startColumns": "4,4,4",
                        "startOffsets": "55,125,196",
                        "endColumns": "69,70,67",
                        "endOffsets": "120,191,259"
                    }
                },
                {
                    "source": "C:\\Users\\Sanoj\\.gradle\\caches\\transforms-2\\files-2.1\\081958b85be993b26123dd5b1125e07f\\material-1.1.0\\res\\values-land\\values-land.xml",
                    "from": {
                        "startLines": "2,3,4,5,6,7,8,9,10,11,12,13,14,15,16,17,18,19,20,24,30",
                        "startColumns": "4,4,4,4,4,4,4,4,4,4,4,4,4,4,4,4,4,4,4,4,4",
                        "startOffsets": "55,128,198,270,340,405,472,542,614,683,752,834,924,1000,1068,1135,1213,1278,1345,1517,1912",
                        "endLines": "2,3,4,5,6,7,8,9,10,11,12,13,14,15,16,17,18,19,23,29,34",
                        "endColumns": "72,69,71,69,64,66,69,71,68,68,81,89,75,67,66,77,64,66,10,10,10",
                        "endOffsets": "123,193,265,335,400,467,537,609,678,747,829,919,995,1063,1130,1208,1273,1340,1512,1907,2176"
                    },
                    "to": {
                        "startLines": "5,6,7,8,9,10,11,12,13,14,15,16,17,18,19,20,21,22,23,27,33",
                        "startColumns": "4,4,4,4,4,4,4,4,4,4,4,4,4,4,4,4,4,4,4,4,4",
                        "startOffsets": "264,337,407,479,549,614,681,751,823,892,961,1043,1133,1209,1277,1344,1422,1487,1554,1726,2121",
                        "endLines": "5,6,7,8,9,10,11,12,13,14,15,16,17,18,19,20,21,22,26,32,37",
                        "endColumns": "72,69,71,69,64,66,69,71,68,68,81,89,75,67,66,77,64,66,10,10,10",
                        "endOffsets": "332,402,474,544,609,676,746,818,887,956,1038,1128,1204,1272,1339,1417,1482,1549,1721,2116,2385"
                    }
                }
            ]
        },
        {
            "outputFile": "D:\\MyStuff\\Android_App_Dev\\MyApplication2\\app\\build\\intermediates\\res\\merged\\debug\\values-zh-rHK_values-zh-rHK.arsc.flat",
            "map": [
                {
                    "source": "C:\\Users\\Sanoj\\.gradle\\caches\\transforms-2\\files-2.1\\03736cf4bc3669a69d502627b70a527e\\core-1.1.0\\res\\values-zh-rHK\\values-zh-rHK.xml",
                    "from": {
                        "startLines": "2",
                        "startColumns": "4",
                        "startOffsets": "55",
                        "endColumns": "100",
                        "endOffsets": "151"
                    },
                    "to": {
                        "startLines": "32",
                        "startColumns": "4",
                        "startOffsets": "2943",
                        "endColumns": "100",
                        "endOffsets": "3039"
                    }
                },
                {
                    "source": "C:\\Users\\Sanoj\\.gradle\\caches\\transforms-2\\files-2.1\\c2c5fa787d66aaf40578b3071f4d283f\\appcompat-1.1.0\\res\\values-zh-rHK\\values-zh-rHK.xml",
                    "from": {
                        "startLines": "2,3,4,5,6,7,8,9,10,11,12,13,14,15,16,17,18,19,20,21,22,23,24,25,26,27,28,29",
                        "startColumns": "4,4,4,4,4,4,4,4,4,4,4,4,4,4,4,4,4,4,4,4,4,4,4,4,4,4,4,4",
                        "startOffsets": "105,200,293,393,475,572,680,757,833,925,1018,1109,1205,1301,1395,1491,1583,1675,1767,1844,1940,2035,2130,2227,2323,2421,2572,2666",
                        "endColumns": "94,92,99,81,96,107,76,75,91,92,90,95,95,93,95,91,91,91,76,95,94,94,96,95,97,150,93,77",
                        "endOffsets": "195,288,388,470,567,675,752,828,920,1013,1104,1200,1296,1390,1486,1578,1670,1762,1839,1935,2030,2125,2222,2318,2416,2567,2661,2739"
                    },
                    "to": {
                        "startLines": "2,3,4,5,6,7,8,9,10,11,12,13,14,15,16,17,18,19,20,21,22,23,24,25,26,27,28,31",
                        "startColumns": "4,4,4,4,4,4,4,4,4,4,4,4,4,4,4,4,4,4,4,4,4,4,4,4,4,4,4,4",
                        "startOffsets": "105,200,293,393,475,572,680,757,833,925,1018,1109,1205,1301,1395,1491,1583,1675,1767,1844,1940,2035,2130,2227,2323,2421,2572,2865",
                        "endColumns": "94,92,99,81,96,107,76,75,91,92,90,95,95,93,95,91,91,91,76,95,94,94,96,95,97,150,93,77",
                        "endOffsets": "195,288,388,470,567,675,752,828,920,1013,1104,1200,1296,1390,1486,1578,1670,1762,1839,1935,2030,2125,2222,2318,2416,2567,2661,2938"
                    }
                },
                {
                    "source": "C:\\Users\\Sanoj\\.gradle\\caches\\transforms-2\\files-2.1\\c968d98bc843f5f5ecd004ecc1ea62b3\\navigation-ui-2.1.0\\res\\values-zh-rHK\\values-zh-rHK.xml",
                    "from": {
                        "startLines": "2,3",
                        "startColumns": "4,4",
                        "startOffsets": "55,154",
                        "endColumns": "98,99",
                        "endOffsets": "149,249"
                    },
                    "to": {
                        "startLines": "29,30",
                        "startColumns": "4,4",
                        "startOffsets": "2666,2765",
                        "endColumns": "98,99",
                        "endOffsets": "2760,2860"
                    }
                }
            ]
        },
        {
            "outputFile": "D:\\MyStuff\\Android_App_Dev\\MyApplication2\\app\\build\\intermediates\\res\\merged\\debug\\values-ta_values-ta.arsc.flat",
            "map": [
                {
                    "source": "C:\\Users\\Sanoj\\.gradle\\caches\\transforms-2\\files-2.1\\c2c5fa787d66aaf40578b3071f4d283f\\appcompat-1.1.0\\res\\values-ta\\values-ta.xml",
                    "from": {
                        "startLines": "2,3,4,5,6,7,8,9,10,11,12,13,14,15,16,17,18,19,20,21,22,23,24,25,26,27,28,29",
                        "startColumns": "4,4,4,4,4,4,4,4,4,4,4,4,4,4,4,4,4,4,4,4,4,4,4,4,4,4,4,4",
                        "startOffsets": "105,218,320,435,524,635,756,835,912,1010,1109,1204,1298,1406,1506,1608,1702,1800,1898,1978,2086,2189,2288,2404,2507,2612,2769,2871",
                        "endColumns": "112,101,114,88,110,120,78,76,97,98,94,93,107,99,101,93,97,97,79,107,102,98,115,102,104,156,101,80",
                        "endOffsets": "213,315,430,519,630,751,830,907,1005,1104,1199,1293,1401,1501,1603,1697,1795,1893,1973,2081,2184,2283,2399,2502,2607,2764,2866,2947"
                    },
                    "to": {
                        "startLines": "2,3,4,5,6,7,8,9,10,11,12,13,14,15,16,17,18,19,20,21,22,23,24,25,26,27,28,31",
                        "startColumns": "4,4,4,4,4,4,4,4,4,4,4,4,4,4,4,4,4,4,4,4,4,4,4,4,4,4,4,4",
                        "startOffsets": "105,218,320,435,524,635,756,835,912,1010,1109,1204,1298,1406,1506,1608,1702,1800,1898,1978,2086,2189,2288,2404,2507,2612,2769,3106",
                        "endColumns": "112,101,114,88,110,120,78,76,97,98,94,93,107,99,101,93,97,97,79,107,102,98,115,102,104,156,101,80",
                        "endOffsets": "213,315,430,519,630,751,830,907,1005,1104,1199,1293,1401,1501,1603,1697,1795,1893,1973,2081,2184,2283,2399,2502,2607,2764,2866,3182"
                    }
                },
                {
                    "source": "C:\\Users\\Sanoj\\.gradle\\caches\\transforms-2\\files-2.1\\03736cf4bc3669a69d502627b70a527e\\core-1.1.0\\res\\values-ta\\values-ta.xml",
                    "from": {
                        "startLines": "2",
                        "startColumns": "4",
                        "startOffsets": "55",
                        "endColumns": "100",
                        "endOffsets": "151"
                    },
                    "to": {
                        "startLines": "32",
                        "startColumns": "4",
                        "startOffsets": "3187",
                        "endColumns": "100",
                        "endOffsets": "3283"
                    }
                },
                {
                    "source": "C:\\Users\\Sanoj\\.gradle\\caches\\transforms-2\\files-2.1\\c968d98bc843f5f5ecd004ecc1ea62b3\\navigation-ui-2.1.0\\res\\values-ta\\values-ta.xml",
                    "from": {
                        "startLines": "2,3",
                        "startColumns": "4,4",
                        "startOffsets": "55,163",
                        "endColumns": "107,126",
                        "endOffsets": "158,285"
                    },
                    "to": {
                        "startLines": "29,30",
                        "startColumns": "4,4",
                        "startOffsets": "2871,2979",
                        "endColumns": "107,126",
                        "endOffsets": "2974,3101"
                    }
                }
            ]
        },
        {
            "outputFile": "D:\\MyStuff\\Android_App_Dev\\MyApplication2\\app\\build\\intermediates\\res\\merged\\debug\\values-sw_values-sw.arsc.flat",
            "map": [
                {
                    "source": "C:\\Users\\Sanoj\\.gradle\\caches\\transforms-2\\files-2.1\\c2c5fa787d66aaf40578b3071f4d283f\\appcompat-1.1.0\\res\\values-sw\\values-sw.xml",
                    "from": {
                        "startLines": "2,3,4,5,6,7,8,9,10,11,12,13,14,15,16,17,18,19,20,21,22,23,24,25,26,27,28,29",
                        "startColumns": "4,4,4,4,4,4,4,4,4,4,4,4,4,4,4,4,4,4,4,4,4,4,4,4,4,4,4,4",
                        "startOffsets": "105,208,307,415,505,610,727,810,893,984,1076,1171,1265,1366,1459,1554,1648,1739,1830,1911,2012,2120,2219,2326,2438,2542,2704,2801",
                        "endColumns": "102,98,107,89,104,116,82,82,90,91,94,93,100,92,94,93,90,90,80,100,107,98,106,111,103,161,96,81",
                        "endOffsets": "203,302,410,500,605,722,805,888,979,1071,1166,1260,1361,1454,1549,1643,1734,1825,1906,2007,2115,2214,2321,2433,2537,2699,2796,2878"
                    },
                    "to": {
                        "startLines": "2,3,4,5,6,7,8,9,10,11,12,13,14,15,16,17,18,19,20,21,22,23,24,25,26,27,28,31",
                        "startColumns": "4,4,4,4,4,4,4,4,4,4,4,4,4,4,4,4,4,4,4,4,4,4,4,4,4,4,4,4",
                        "startOffsets": "105,208,307,415,505,610,727,810,893,984,1076,1171,1265,1366,1459,1554,1648,1739,1830,1911,2012,2120,2219,2326,2438,2542,2704,3024",
                        "endColumns": "102,98,107,89,104,116,82,82,90,91,94,93,100,92,94,93,90,90,80,100,107,98,106,111,103,161,96,81",
                        "endOffsets": "203,302,410,500,605,722,805,888,979,1071,1166,1260,1361,1454,1549,1643,1734,1825,1906,2007,2115,2214,2321,2433,2537,2699,2796,3101"
                    }
                },
                {
                    "source": "C:\\Users\\Sanoj\\.gradle\\caches\\transforms-2\\files-2.1\\c968d98bc843f5f5ecd004ecc1ea62b3\\navigation-ui-2.1.0\\res\\values-sw\\values-sw.xml",
                    "from": {
                        "startLines": "2,3",
                        "startColumns": "4,4",
                        "startOffsets": "55,160",
                        "endColumns": "104,117",
                        "endOffsets": "155,273"
                    },
                    "to": {
                        "startLines": "29,30",
                        "startColumns": "4,4",
                        "startOffsets": "2801,2906",
                        "endColumns": "104,117",
                        "endOffsets": "2901,3019"
                    }
                },
                {
                    "source": "C:\\Users\\Sanoj\\.gradle\\caches\\transforms-2\\files-2.1\\03736cf4bc3669a69d502627b70a527e\\core-1.1.0\\res\\values-sw\\values-sw.xml",
                    "from": {
                        "startLines": "2",
                        "startColumns": "4",
                        "startOffsets": "55",
                        "endColumns": "100",
                        "endOffsets": "151"
                    },
                    "to": {
                        "startLines": "32",
                        "startColumns": "4",
                        "startOffsets": "3106",
                        "endColumns": "100",
                        "endOffsets": "3202"
                    }
                }
            ]
        },
        {
            "outputFile": "D:\\MyStuff\\Android_App_Dev\\MyApplication2\\app\\build\\intermediates\\res\\merged\\debug\\values-et_values-et.arsc.flat",
            "map": [
                {
                    "source": "C:\\Users\\Sanoj\\.gradle\\caches\\transforms-2\\files-2.1\\c968d98bc843f5f5ecd004ecc1ea62b3\\navigation-ui-2.1.0\\res\\values-et\\values-et.xml",
                    "from": {
                        "startLines": "2,3",
                        "startColumns": "4,4",
                        "startOffsets": "55,164",
                        "endColumns": "108,120",
                        "endOffsets": "159,280"
                    },
                    "to": {
                        "startLines": "29,30",
                        "startColumns": "4,4",
                        "startOffsets": "2827,2936",
                        "endColumns": "108,120",
                        "endOffsets": "2931,3052"
                    }
                },
                {
                    "source": "C:\\Users\\Sanoj\\.gradle\\caches\\transforms-2\\files-2.1\\03736cf4bc3669a69d502627b70a527e\\core-1.1.0\\res\\values-et\\values-et.xml",
                    "from": {
                        "startLines": "2",
                        "startColumns": "4",
                        "startOffsets": "55",
                        "endColumns": "100",
                        "endOffsets": "151"
                    },
                    "to": {
                        "startLines": "32",
                        "startColumns": "4",
                        "startOffsets": "3139",
                        "endColumns": "100",
                        "endOffsets": "3235"
                    }
                },
                {
                    "source": "C:\\Users\\Sanoj\\.gradle\\caches\\transforms-2\\files-2.1\\c2c5fa787d66aaf40578b3071f4d283f\\appcompat-1.1.0\\res\\values-et\\values-et.xml",
                    "from": {
                        "startLines": "2,3,4,5,6,7,8,9,10,11,12,13,14,15,16,17,18,19,20,21,22,23,24,25,26,27,28,29",
                        "startColumns": "4,4,4,4,4,4,4,4,4,4,4,4,4,4,4,4,4,4,4,4,4,4,4,4,4,4,4,4",
                        "startOffsets": "105,211,310,421,507,609,726,807,885,977,1070,1166,1268,1378,1472,1573,1667,1759,1852,1934,2045,2149,2248,2358,2460,2559,2725,2827",
                        "endColumns": "105,98,110,85,101,116,80,77,91,92,95,101,109,93,100,93,91,92,81,110,103,98,109,101,98,165,101,81",
                        "endOffsets": "206,305,416,502,604,721,802,880,972,1065,1161,1263,1373,1467,1568,1662,1754,1847,1929,2040,2144,2243,2353,2455,2554,2720,2822,2904"
                    },
                    "to": {
                        "startLines": "2,3,4,5,6,7,8,9,10,11,12,13,14,15,16,17,18,19,20,21,22,23,24,25,26,27,28,31",
                        "startColumns": "4,4,4,4,4,4,4,4,4,4,4,4,4,4,4,4,4,4,4,4,4,4,4,4,4,4,4,4",
                        "startOffsets": "105,211,310,421,507,609,726,807,885,977,1070,1166,1268,1378,1472,1573,1667,1759,1852,1934,2045,2149,2248,2358,2460,2559,2725,3057",
                        "endColumns": "105,98,110,85,101,116,80,77,91,92,95,101,109,93,100,93,91,92,81,110,103,98,109,101,98,165,101,81",
                        "endOffsets": "206,305,416,502,604,721,802,880,972,1065,1161,1263,1373,1467,1568,1662,1754,1847,1929,2040,2144,2243,2353,2455,2554,2720,2822,3134"
                    }
                }
            ]
        },
        {
            "outputFile": "D:\\MyStuff\\Android_App_Dev\\MyApplication2\\app\\build\\intermediates\\res\\merged\\debug\\values-hdpi-v4_values-hdpi-v4.arsc.flat",
            "map": [
                {
                    "source": "C:\\Users\\Sanoj\\.gradle\\caches\\transforms-2\\files-2.1\\c2c5fa787d66aaf40578b3071f4d283f\\appcompat-1.1.0\\res\\values-hdpi-v4\\values-hdpi-v4.xml",
                    "from": {
                        "startLines": "2",
                        "startColumns": "4",
                        "startOffsets": "55",
                        "endLines": "6",
                        "endColumns": "13",
                        "endOffsets": "327"
                    }
                }
            ]
        },
        {
            "outputFile": "D:\\MyStuff\\Android_App_Dev\\MyApplication2\\app\\build\\intermediates\\res\\merged\\debug\\values-hu_values-hu.arsc.flat",
            "map": [
                {
                    "source": "C:\\Users\\Sanoj\\.gradle\\caches\\transforms-2\\files-2.1\\c2c5fa787d66aaf40578b3071f4d283f\\appcompat-1.1.0\\res\\values-hu\\values-hu.xml",
                    "from": {
                        "startLines": "2,3,4,5,6,7,8,9,10,11,12,13,14,15,16,17,18,19,20,21,22,23,24,25,26,27,28,29",
                        "startColumns": "4,4,4,4,4,4,4,4,4,4,4,4,4,4,4,4,4,4,4,4,4,4,4,4,4,4,4,4",
                        "startOffsets": "105,213,305,420,504,619,742,819,895,986,1078,1173,1267,1368,1461,1556,1651,1742,1833,1915,2025,2135,2235,2346,2455,2574,2756,2859",
                        "endColumns": "107,91,114,83,114,122,76,75,90,91,94,93,100,92,94,94,90,90,81,109,109,99,110,108,118,181,102,82",
                        "endOffsets": "208,300,415,499,614,737,814,890,981,1073,1168,1262,1363,1456,1551,1646,1737,1828,1910,2020,2130,2230,2341,2450,2569,2751,2854,2937"
                    },
                    "to": {
                        "startLines": "2,3,4,5,6,7,8,9,10,11,12,13,14,15,16,17,18,19,20,21,22,23,24,25,26,27,28,31",
                        "startColumns": "4,4,4,4,4,4,4,4,4,4,4,4,4,4,4,4,4,4,4,4,4,4,4,4,4,4,4,4",
                        "startOffsets": "105,213,305,420,504,619,742,819,895,986,1078,1173,1267,1368,1461,1556,1651,1742,1833,1915,2025,2135,2235,2346,2455,2574,2756,3091",
                        "endColumns": "107,91,114,83,114,122,76,75,90,91,94,93,100,92,94,94,90,90,81,109,109,99,110,108,118,181,102,82",
                        "endOffsets": "208,300,415,499,614,737,814,890,981,1073,1168,1262,1363,1456,1551,1646,1737,1828,1910,2020,2130,2230,2341,2450,2569,2751,2854,3169"
                    }
                },
                {
                    "source": "C:\\Users\\Sanoj\\.gradle\\caches\\transforms-2\\files-2.1\\c968d98bc843f5f5ecd004ecc1ea62b3\\navigation-ui-2.1.0\\res\\values-hu\\values-hu.xml",
                    "from": {
                        "startLines": "2,3",
                        "startColumns": "4,4",
                        "startOffsets": "55,167",
                        "endColumns": "111,119",
                        "endOffsets": "162,282"
                    },
                    "to": {
                        "startLines": "29,30",
                        "startColumns": "4,4",
                        "startOffsets": "2859,2971",
                        "endColumns": "111,119",
                        "endOffsets": "2966,3086"
                    }
                },
                {
                    "source": "C:\\Users\\Sanoj\\.gradle\\caches\\transforms-2\\files-2.1\\03736cf4bc3669a69d502627b70a527e\\core-1.1.0\\res\\values-hu\\values-hu.xml",
                    "from": {
                        "startLines": "2",
                        "startColumns": "4",
                        "startOffsets": "55",
                        "endColumns": "100",
                        "endOffsets": "151"
                    },
                    "to": {
                        "startLines": "32",
                        "startColumns": "4",
                        "startOffsets": "3174",
                        "endColumns": "100",
                        "endOffsets": "3270"
                    }
                }
            ]
        },
        {
            "outputFile": "D:\\MyStuff\\Android_App_Dev\\MyApplication2\\app\\build\\intermediates\\res\\merged\\debug\\values-v26_values-v26.arsc.flat",
            "map": [
                {
                    "source": "C:\\Users\\Sanoj\\.gradle\\caches\\transforms-2\\files-2.1\\c2c5fa787d66aaf40578b3071f4d283f\\appcompat-1.1.0\\res\\values-v26\\values-v26.xml",
                    "from": {
                        "startLines": "2,3,4,8,12,16",
                        "startColumns": "4,4,4,4,4,4",
                        "startOffsets": "55,130,217,431,657,896",
                        "endLines": "2,3,7,11,15,16",
                        "endColumns": "74,86,12,12,12,92",
                        "endOffsets": "125,212,426,652,891,984"
                    }
                }
            ]
        },
        {
            "outputFile": "D:\\MyStuff\\Android_App_Dev\\MyApplication2\\app\\build\\intermediates\\res\\merged\\debug\\values-km_values-km.arsc.flat",
            "map": [
                {
                    "source": "C:\\Users\\Sanoj\\.gradle\\caches\\transforms-2\\files-2.1\\c968d98bc843f5f5ecd004ecc1ea62b3\\navigation-ui-2.1.0\\res\\values-km\\values-km.xml",
                    "from": {
                        "startLines": "2,3",
                        "startColumns": "4,4",
                        "startOffsets": "55,160",
                        "endColumns": "104,104",
                        "endOffsets": "155,260"
                    },
                    "to": {
                        "startLines": "29,30",
                        "startColumns": "4,4",
                        "startOffsets": "2793,2898",
                        "endColumns": "104,104",
                        "endOffsets": "2893,2998"
                    }
                },
                {
                    "source": "C:\\Users\\Sanoj\\.gradle\\caches\\transforms-2\\files-2.1\\c2c5fa787d66aaf40578b3071f4d283f\\appcompat-1.1.0\\res\\values-km\\values-km.xml",
                    "from": {
                        "startLines": "2,3,4,5,6,7,8,9,10,11,12,13,14,15,16,17,18,19,20,21,22,23,24,25,26,27,28,29",
                        "startColumns": "4,4,4,4,4,4,4,4,4,4,4,4,4,4,4,4,4,4,4,4,4,4,4,4,4,4,4,4",
                        "startOffsets": "105,207,306,416,503,606,727,805,882,973,1065,1157,1251,1352,1445,1540,1634,1725,1816,1898,2002,2106,2206,2315,2424,2533,2695,2793",
                        "endColumns": "101,98,109,86,102,120,77,76,90,91,91,93,100,92,94,93,90,90,81,103,103,99,108,108,108,161,97,82",
                        "endOffsets": "202,301,411,498,601,722,800,877,968,1060,1152,1246,1347,1440,1535,1629,1720,1811,1893,1997,2101,2201,2310,2419,2528,2690,2788,2871"
                    },
                    "to": {
                        "startLines": "2,3,4,5,6,7,8,9,10,11,12,13,14,15,16,17,18,19,20,21,22,23,24,25,26,27,28,31",
                        "startColumns": "4,4,4,4,4,4,4,4,4,4,4,4,4,4,4,4,4,4,4,4,4,4,4,4,4,4,4,4",
                        "startOffsets": "105,207,306,416,503,606,727,805,882,973,1065,1157,1251,1352,1445,1540,1634,1725,1816,1898,2002,2106,2206,2315,2424,2533,2695,3003",
                        "endColumns": "101,98,109,86,102,120,77,76,90,91,91,93,100,92,94,93,90,90,81,103,103,99,108,108,108,161,97,82",
                        "endOffsets": "202,301,411,498,601,722,800,877,968,1060,1152,1246,1347,1440,1535,1629,1720,1811,1893,1997,2101,2201,2310,2419,2528,2690,2788,3081"
                    }
                },
                {
                    "source": "C:\\Users\\Sanoj\\.gradle\\caches\\transforms-2\\files-2.1\\03736cf4bc3669a69d502627b70a527e\\core-1.1.0\\res\\values-km\\values-km.xml",
                    "from": {
                        "startLines": "2",
                        "startColumns": "4",
                        "startOffsets": "55",
                        "endColumns": "100",
                        "endOffsets": "151"
                    },
                    "to": {
                        "startLines": "32",
                        "startColumns": "4",
                        "startOffsets": "3086",
                        "endColumns": "100",
                        "endOffsets": "3182"
                    }
                }
            ]
        },
        {
            "outputFile": "D:\\MyStuff\\Android_App_Dev\\MyApplication2\\app\\build\\intermediates\\res\\merged\\debug\\values-en-rGB_values-en-rGB.arsc.flat",
            "map": [
                {
                    "source": "C:\\Users\\Sanoj\\.gradle\\caches\\transforms-2\\files-2.1\\c968d98bc843f5f5ecd004ecc1ea62b3\\navigation-ui-2.1.0\\res\\values-en-rGB\\values-en-rGB.xml",
                    "from": {
                        "startLines": "2,3",
                        "startColumns": "4,4",
                        "startOffsets": "55,161",
                        "endColumns": "105,116",
                        "endOffsets": "156,273"
                    },
                    "to": {
                        "startLines": "29,30",
                        "startColumns": "4,4",
                        "startOffsets": "2762,2868",
                        "endColumns": "105,116",
                        "endOffsets": "2863,2980"
                    }
                },
                {
                    "source": "C:\\Users\\Sanoj\\.gradle\\caches\\transforms-2\\files-2.1\\c2c5fa787d66aaf40578b3071f4d283f\\appcompat-1.1.0\\res\\values-en-rGB\\values-en-rGB.xml",
                    "from": {
                        "startLines": "2,3,4,5,6,7,8,9,10,11,12,13,14,15,16,17,18,19,20,21,22,23,24,25,26,27,28,29",
                        "startColumns": "4,4,4,4,4,4,4,4,4,4,4,4,4,4,4,4,4,4,4,4,4,4,4,4,4,4,4,4",
                        "startOffsets": "105,209,309,417,501,601,716,794,870,961,1053,1148,1242,1343,1436,1531,1625,1716,1807,1888,1991,2094,2193,2298,2402,2506,2662,2762",
                        "endColumns": "103,99,107,83,99,114,77,75,90,91,94,93,100,92,94,93,90,90,80,102,102,98,104,103,103,155,99,81",
                        "endOffsets": "204,304,412,496,596,711,789,865,956,1048,1143,1237,1338,1431,1526,1620,1711,1802,1883,1986,2089,2188,2293,2397,2501,2657,2757,2839"
                    },
                    "to": {
                        "startLines": "2,3,4,5,6,7,8,9,10,11,12,13,14,15,16,17,18,19,20,21,22,23,24,25,26,27,28,31",
                        "startColumns": "4,4,4,4,4,4,4,4,4,4,4,4,4,4,4,4,4,4,4,4,4,4,4,4,4,4,4,4",
                        "startOffsets": "105,209,309,417,501,601,716,794,870,961,1053,1148,1242,1343,1436,1531,1625,1716,1807,1888,1991,2094,2193,2298,2402,2506,2662,2985",
                        "endColumns": "103,99,107,83,99,114,77,75,90,91,94,93,100,92,94,93,90,90,80,102,102,98,104,103,103,155,99,81",
                        "endOffsets": "204,304,412,496,596,711,789,865,956,1048,1143,1237,1338,1431,1526,1620,1711,1802,1883,1986,2089,2188,2293,2397,2501,2657,2757,3062"
                    }
                },
                {
                    "source": "C:\\Users\\Sanoj\\.gradle\\caches\\transforms-2\\files-2.1\\03736cf4bc3669a69d502627b70a527e\\core-1.1.0\\res\\values-en-rGB\\values-en-rGB.xml",
                    "from": {
                        "startLines": "2",
                        "startColumns": "4",
                        "startOffsets": "55",
                        "endColumns": "100",
                        "endOffsets": "151"
                    },
                    "to": {
                        "startLines": "32",
                        "startColumns": "4",
                        "startOffsets": "3067",
                        "endColumns": "100",
                        "endOffsets": "3163"
                    }
                }
            ]
        },
        {
            "outputFile": "D:\\MyStuff\\Android_App_Dev\\MyApplication2\\app\\build\\intermediates\\res\\merged\\debug\\values-watch-v20_values-watch-v20.arsc.flat",
            "map": [
                {
                    "source": "C:\\Users\\Sanoj\\.gradle\\caches\\transforms-2\\files-2.1\\c2c5fa787d66aaf40578b3071f4d283f\\appcompat-1.1.0\\res\\values-watch-v20\\values-watch-v20.xml",
                    "from": {
                        "startLines": "2,5,8",
                        "startColumns": "4,4,4",
                        "startOffsets": "55,214,385",
                        "endLines": "4,7,10",
                        "endColumns": "12,12,12",
                        "endOffsets": "209,380,553"
                    }
                }
            ]
        },
        {
            "outputFile": "D:\\MyStuff\\Android_App_Dev\\MyApplication2\\app\\build\\intermediates\\res\\merged\\debug\\values-te_values-te.arsc.flat",
            "map": [
                {
                    "source": "C:\\Users\\Sanoj\\.gradle\\caches\\transforms-2\\files-2.1\\c968d98bc843f5f5ecd004ecc1ea62b3\\navigation-ui-2.1.0\\res\\values-te\\values-te.xml",
                    "from": {
                        "startLines": "2,3",
                        "startColumns": "4,4",
                        "startOffsets": "55,168",
                        "endColumns": "112,122",
                        "endOffsets": "163,286"
                    },
                    "to": {
                        "startLines": "29,30",
                        "startColumns": "4,4",
                        "startOffsets": "2845,2958",
                        "endColumns": "112,122",
                        "endOffsets": "2953,3076"
                    }
                },
                {
                    "source": "C:\\Users\\Sanoj\\.gradle\\caches\\transforms-2\\files-2.1\\c2c5fa787d66aaf40578b3071f4d283f\\appcompat-1.1.0\\res\\values-te\\values-te.xml",
                    "from": {
                        "startLines": "2,3,4,5,6,7,8,9,10,11,12,13,14,15,16,17,18,19,20,21,22,23,24,25,26,27,28,29",
                        "startColumns": "4,4,4,4,4,4,4,4,4,4,4,4,4,4,4,4,4,4,4,4,4,4,4,4,4,4,4,4",
                        "startOffsets": "105,222,334,445,535,640,759,837,914,1005,1097,1192,1286,1387,1480,1575,1670,1761,1852,1934,2048,2150,2247,2362,2465,2580,2742,2845",
                        "endColumns": "116,111,110,89,104,118,77,76,90,91,94,93,100,92,94,94,90,90,81,113,101,96,114,102,114,161,102,79",
                        "endOffsets": "217,329,440,530,635,754,832,909,1000,1092,1187,1281,1382,1475,1570,1665,1756,1847,1929,2043,2145,2242,2357,2460,2575,2737,2840,2920"
                    },
                    "to": {
                        "startLines": "2,3,4,5,6,7,8,9,10,11,12,13,14,15,16,17,18,19,20,21,22,23,24,25,26,27,28,31",
                        "startColumns": "4,4,4,4,4,4,4,4,4,4,4,4,4,4,4,4,4,4,4,4,4,4,4,4,4,4,4,4",
                        "startOffsets": "105,222,334,445,535,640,759,837,914,1005,1097,1192,1286,1387,1480,1575,1670,1761,1852,1934,2048,2150,2247,2362,2465,2580,2742,3081",
                        "endColumns": "116,111,110,89,104,118,77,76,90,91,94,93,100,92,94,94,90,90,81,113,101,96,114,102,114,161,102,79",
                        "endOffsets": "217,329,440,530,635,754,832,909,1000,1092,1187,1281,1382,1475,1570,1665,1756,1847,1929,2043,2145,2242,2357,2460,2575,2737,2840,3156"
                    }
                },
                {
                    "source": "C:\\Users\\Sanoj\\.gradle\\caches\\transforms-2\\files-2.1\\03736cf4bc3669a69d502627b70a527e\\core-1.1.0\\res\\values-te\\values-te.xml",
                    "from": {
                        "startLines": "2",
                        "startColumns": "4",
                        "startOffsets": "55",
                        "endColumns": "100",
                        "endOffsets": "151"
                    },
                    "to": {
                        "startLines": "32",
                        "startColumns": "4",
                        "startOffsets": "3161",
                        "endColumns": "100",
                        "endOffsets": "3257"
                    }
                }
            ]
        },
        {
            "outputFile": "D:\\MyStuff\\Android_App_Dev\\MyApplication2\\app\\build\\intermediates\\res\\merged\\debug\\values-fr-rCA_values-fr-rCA.arsc.flat",
            "map": [
                {
                    "source": "C:\\Users\\Sanoj\\.gradle\\caches\\transforms-2\\files-2.1\\c968d98bc843f5f5ecd004ecc1ea62b3\\navigation-ui-2.1.0\\res\\values-fr-rCA\\values-fr-rCA.xml",
                    "from": {
                        "startLines": "2,3",
                        "startColumns": "4,4",
                        "startOffsets": "55,168",
                        "endColumns": "112,125",
                        "endOffsets": "163,289"
                    },
                    "to": {
                        "startLines": "29,30",
                        "startColumns": "4,4",
                        "startOffsets": "2855,2968",
                        "endColumns": "112,125",
                        "endOffsets": "2963,3089"
                    }
                },
                {
                    "source": "C:\\Users\\Sanoj\\.gradle\\caches\\transforms-2\\files-2.1\\c2c5fa787d66aaf40578b3071f4d283f\\appcompat-1.1.0\\res\\values-fr-rCA\\values-fr-rCA.xml",
                    "from": {
                        "startLines": "2,3,4,5,6,7,8,9,10,11,12,13,14,15,16,17,18,19,20,21,22,23,24,25,26,27,28,29",
                        "startColumns": "4,4,4,4,4,4,4,4,4,4,4,4,4,4,4,4,4,4,4,4,4,4,4,4,4,4,4,4",
                        "startOffsets": "105,216,323,433,520,626,756,841,922,1013,1105,1203,1298,1399,1492,1585,1680,1771,1862,1947,2057,2168,2271,2382,2490,2597,2756,2855",
                        "endColumns": "110,106,109,86,105,129,84,80,90,91,97,94,100,92,92,94,90,90,84,109,110,102,110,107,106,158,98,85",
                        "endOffsets": "211,318,428,515,621,751,836,917,1008,1100,1198,1293,1394,1487,1580,1675,1766,1857,1942,2052,2163,2266,2377,2485,2592,2751,2850,2936"
                    },
                    "to": {
                        "startLines": "2,3,4,5,6,7,8,9,10,11,12,13,14,15,16,17,18,19,20,21,22,23,24,25,26,27,28,31",
                        "startColumns": "4,4,4,4,4,4,4,4,4,4,4,4,4,4,4,4,4,4,4,4,4,4,4,4,4,4,4,4",
                        "startOffsets": "105,216,323,433,520,626,756,841,922,1013,1105,1203,1298,1399,1492,1585,1680,1771,1862,1947,2057,2168,2271,2382,2490,2597,2756,3094",
                        "endColumns": "110,106,109,86,105,129,84,80,90,91,97,94,100,92,92,94,90,90,84,109,110,102,110,107,106,158,98,85",
                        "endOffsets": "211,318,428,515,621,751,836,917,1008,1100,1198,1293,1394,1487,1580,1675,1766,1857,1942,2052,2163,2266,2377,2485,2592,2751,2850,3175"
                    }
                },
                {
                    "source": "C:\\Users\\Sanoj\\.gradle\\caches\\transforms-2\\files-2.1\\03736cf4bc3669a69d502627b70a527e\\core-1.1.0\\res\\values-fr-rCA\\values-fr-rCA.xml",
                    "from": {
                        "startLines": "2",
                        "startColumns": "4",
                        "startOffsets": "55",
                        "endColumns": "100",
                        "endOffsets": "151"
                    },
                    "to": {
                        "startLines": "32",
                        "startColumns": "4",
                        "startOffsets": "3180",
                        "endColumns": "100",
                        "endOffsets": "3276"
                    }
                }
            ]
        },
        {
            "outputFile": "D:\\MyStuff\\Android_App_Dev\\MyApplication2\\app\\build\\intermediates\\res\\merged\\debug\\values-cs_values-cs.arsc.flat",
            "map": [
                {
                    "source": "C:\\Users\\Sanoj\\.gradle\\caches\\transforms-2\\files-2.1\\c2c5fa787d66aaf40578b3071f4d283f\\appcompat-1.1.0\\res\\values-cs\\values-cs.xml",
                    "from": {
                        "startLines": "2,3,4,5,6,7,8,9,10,11,12,13,14,15,16,17,18,19,20,21,22,23,24,25,26,27,28,29",
                        "startColumns": "4,4,4,4,4,4,4,4,4,4,4,4,4,4,4,4,4,4,4,4,4,4,4,4,4,4,4,4",
                        "startOffsets": "105,212,314,423,509,614,731,809,886,977,1069,1164,1258,1353,1446,1541,1638,1729,1820,1903,2007,2119,2218,2324,2435,2537,2700,2798",
                        "endColumns": "106,101,108,85,104,116,77,76,90,91,94,93,94,92,94,96,90,90,82,103,111,98,105,110,101,162,97,81",
                        "endOffsets": "207,309,418,504,609,726,804,881,972,1064,1159,1253,1348,1441,1536,1633,1724,1815,1898,2002,2114,2213,2319,2430,2532,2695,2793,2875"
                    },
                    "to": {
                        "startLines": "2,3,4,5,6,7,8,9,10,11,12,13,14,15,16,17,18,19,20,21,22,23,24,25,26,27,28,31",
                        "startColumns": "4,4,4,4,4,4,4,4,4,4,4,4,4,4,4,4,4,4,4,4,4,4,4,4,4,4,4,4",
                        "startOffsets": "105,212,314,423,509,614,731,809,886,977,1069,1164,1258,1353,1446,1541,1638,1729,1820,1903,2007,2119,2218,2324,2435,2537,2700,3033",
                        "endColumns": "106,101,108,85,104,116,77,76,90,91,94,93,94,92,94,96,90,90,82,103,111,98,105,110,101,162,97,81",
                        "endOffsets": "207,309,418,504,609,726,804,881,972,1064,1159,1253,1348,1441,1536,1633,1724,1815,1898,2002,2114,2213,2319,2430,2532,2695,2793,3110"
                    }
                },
                {
                    "source": "C:\\Users\\Sanoj\\.gradle\\caches\\transforms-2\\files-2.1\\c968d98bc843f5f5ecd004ecc1ea62b3\\navigation-ui-2.1.0\\res\\values-cs\\values-cs.xml",
                    "from": {
                        "startLines": "2,3",
                        "startColumns": "4,4",
                        "startOffsets": "55,163",
                        "endColumns": "107,126",
                        "endOffsets": "158,285"
                    },
                    "to": {
                        "startLines": "29,30",
                        "startColumns": "4,4",
                        "startOffsets": "2798,2906",
                        "endColumns": "107,126",
                        "endOffsets": "2901,3028"
                    }
                },
                {
                    "source": "C:\\Users\\Sanoj\\.gradle\\caches\\transforms-2\\files-2.1\\03736cf4bc3669a69d502627b70a527e\\core-1.1.0\\res\\values-cs\\values-cs.xml",
                    "from": {
                        "startLines": "2",
                        "startColumns": "4",
                        "startOffsets": "55",
                        "endColumns": "100",
                        "endOffsets": "151"
                    },
                    "to": {
                        "startLines": "32",
                        "startColumns": "4",
                        "startOffsets": "3115",
                        "endColumns": "100",
                        "endOffsets": "3211"
                    }
                }
            ]
        },
        {
            "outputFile": "D:\\MyStuff\\Android_App_Dev\\MyApplication2\\app\\build\\intermediates\\res\\merged\\debug\\values-be_values-be.arsc.flat",
            "map": [
                {
                    "source": "C:\\Users\\Sanoj\\.gradle\\caches\\transforms-2\\files-2.1\\c2c5fa787d66aaf40578b3071f4d283f\\appcompat-1.1.0\\res\\values-be\\values-be.xml",
                    "from": {
                        "startLines": "2,3,4,5,6,7,8,9,10,11,12,13,14,15,16,17,18,19,20,21,22,23,24,25,26,27,28,29",
                        "startColumns": "4,4,4,4,4,4,4,4,4,4,4,4,4,4,4,4,4,4,4,4,4,4,4,4,4,4,4,4",
                        "startOffsets": "105,225,328,444,530,635,754,834,912,1004,1097,1192,1286,1382,1476,1572,1667,1759,1851,1931,2037,2142,2240,2348,2454,2562,2735,2835",
                        "endColumns": "119,102,115,85,104,118,79,77,91,92,94,93,95,93,95,94,91,91,79,105,104,97,107,105,107,172,99,80",
                        "endOffsets": "220,323,439,525,630,749,829,907,999,1092,1187,1281,1377,1471,1567,1662,1754,1846,1926,2032,2137,2235,2343,2449,2557,2730,2830,2911"
                    },
                    "to": {
                        "startLines": "2,3,4,5,6,7,8,9,10,11,12,13,14,15,16,17,18,19,20,21,22,23,24,25,26,27,28,31",
                        "startColumns": "4,4,4,4,4,4,4,4,4,4,4,4,4,4,4,4,4,4,4,4,4,4,4,4,4,4,4,4",
                        "startOffsets": "105,225,328,444,530,635,754,834,912,1004,1097,1192,1286,1382,1476,1572,1667,1759,1851,1931,2037,2142,2240,2348,2454,2562,2735,3070",
                        "endColumns": "119,102,115,85,104,118,79,77,91,92,94,93,95,93,95,94,91,91,79,105,104,97,107,105,107,172,99,80",
                        "endOffsets": "220,323,439,525,630,749,829,907,999,1092,1187,1281,1377,1471,1567,1662,1754,1846,1926,2032,2137,2235,2343,2449,2557,2730,2830,3146"
                    }
                },
                {
                    "source": "C:\\Users\\Sanoj\\.gradle\\caches\\transforms-2\\files-2.1\\03736cf4bc3669a69d502627b70a527e\\core-1.1.0\\res\\values-be\\values-be.xml",
                    "from": {
                        "startLines": "2",
                        "startColumns": "4",
                        "startOffsets": "55",
                        "endColumns": "100",
                        "endOffsets": "151"
                    },
                    "to": {
                        "startLines": "32",
                        "startColumns": "4",
                        "startOffsets": "3151",
                        "endColumns": "100",
                        "endOffsets": "3247"
                    }
                },
                {
                    "source": "C:\\Users\\Sanoj\\.gradle\\caches\\transforms-2\\files-2.1\\c968d98bc843f5f5ecd004ecc1ea62b3\\navigation-ui-2.1.0\\res\\values-be\\values-be.xml",
                    "from": {
                        "startLines": "2,3",
                        "startColumns": "4,4",
                        "startOffsets": "55,164",
                        "endColumns": "108,125",
                        "endOffsets": "159,285"
                    },
                    "to": {
                        "startLines": "29,30",
                        "startColumns": "4,4",
                        "startOffsets": "2835,2944",
                        "endColumns": "108,125",
                        "endOffsets": "2939,3065"
                    }
                }
            ]
        },
        {
            "outputFile": "D:\\MyStuff\\Android_App_Dev\\MyApplication2\\app\\build\\intermediates\\res\\merged\\debug\\values-v17_values-v17.arsc.flat",
            "map": [
                {
                    "source": "C:\\Users\\Sanoj\\.gradle\\caches\\transforms-2\\files-2.1\\c2c5fa787d66aaf40578b3071f4d283f\\appcompat-1.1.0\\res\\values-v17\\values-v17.xml",
                    "from": {
                        "startLines": "2,5,9,12,15,18,22,25,29,33,37,40,43,46,50,53,57",
                        "startColumns": "4,4,4,4,4,4,4,4,4,4,4,4,4,4,4,4,4",
                        "startOffsets": "55,228,456,614,764,936,1161,1331,1559,1783,2025,2196,2370,2539,2812,3012,3216",
                        "endLines": "4,8,11,14,17,21,24,28,32,36,39,42,45,49,52,56,60",
                        "endColumns": "12,12,12,12,12,12,12,12,12,12,12,12,12,12,12,12,12",
                        "endOffsets": "223,451,609,759,931,1156,1326,1554,1778,2020,2191,2365,2534,2807,3007,3211,3540"
                    }
                }
            ]
        },
        {
            "outputFile": "D:\\MyStuff\\Android_App_Dev\\MyApplication2\\app\\build\\intermediates\\res\\merged\\debug\\values-bs_values-bs.arsc.flat",
            "map": [
                {
                    "source": "C:\\Users\\Sanoj\\.gradle\\caches\\transforms-2\\files-2.1\\03736cf4bc3669a69d502627b70a527e\\core-1.1.0\\res\\values-bs\\values-bs.xml",
                    "from": {
                        "startLines": "2",
                        "startColumns": "4",
                        "startOffsets": "55",
                        "endColumns": "100",
                        "endOffsets": "151"
                    },
                    "to": {
                        "startLines": "32",
                        "startColumns": "4",
                        "startOffsets": "3144",
                        "endColumns": "100",
                        "endOffsets": "3240"
                    }
                },
                {
                    "source": "C:\\Users\\Sanoj\\.gradle\\caches\\transforms-2\\files-2.1\\c2c5fa787d66aaf40578b3071f4d283f\\appcompat-1.1.0\\res\\values-bs\\values-bs.xml",
                    "from": {
                        "startLines": "2,3,4,5,6,7,8,9,10,11,12,13,14,15,16,17,18,19,20,21,22,23,24,25,26,27,28,29",
                        "startColumns": "4,4,4,4,4,4,4,4,4,4,4,4,4,4,4,4,4,4,4,4,4,4,4,4,4,4,4,4",
                        "startOffsets": "105,226,323,430,516,620,742,827,910,1001,1093,1188,1282,1383,1476,1571,1666,1757,1848,1935,2038,2142,2243,2348,2462,2565,2734,2830",
                        "endColumns": "120,96,106,85,103,121,84,82,90,91,94,93,100,92,94,94,90,90,86,102,103,100,104,113,102,168,95,85",
                        "endOffsets": "221,318,425,511,615,737,822,905,996,1088,1183,1277,1378,1471,1566,1661,1752,1843,1930,2033,2137,2238,2343,2457,2560,2729,2825,2911"
                    },
                    "to": {
                        "startLines": "2,3,4,5,6,7,8,9,10,11,12,13,14,15,16,17,18,19,20,21,22,23,24,25,26,27,28,31",
                        "startColumns": "4,4,4,4,4,4,4,4,4,4,4,4,4,4,4,4,4,4,4,4,4,4,4,4,4,4,4,4",
                        "startOffsets": "105,226,323,430,516,620,742,827,910,1001,1093,1188,1282,1383,1476,1571,1666,1757,1848,1935,2038,2142,2243,2348,2462,2565,2734,3058",
                        "endColumns": "120,96,106,85,103,121,84,82,90,91,94,93,100,92,94,94,90,90,86,102,103,100,104,113,102,168,95,85",
                        "endOffsets": "221,318,425,511,615,737,822,905,996,1088,1183,1277,1378,1471,1566,1661,1752,1843,1930,2033,2137,2238,2343,2457,2560,2729,2825,3139"
                    }
                },
                {
                    "source": "C:\\Users\\Sanoj\\.gradle\\caches\\transforms-2\\files-2.1\\c968d98bc843f5f5ecd004ecc1ea62b3\\navigation-ui-2.1.0\\res\\values-bs\\values-bs.xml",
                    "from": {
                        "startLines": "2,3",
                        "startColumns": "4,4",
                        "startOffsets": "55,158",
                        "endColumns": "102,124",
                        "endOffsets": "153,278"
                    },
                    "to": {
                        "startLines": "29,30",
                        "startColumns": "4,4",
                        "startOffsets": "2830,2933",
                        "endColumns": "102,124",
                        "endOffsets": "2928,3053"
                    }
                }
            ]
        },
        {
            "outputFile": "D:\\MyStuff\\Android_App_Dev\\MyApplication2\\app\\build\\intermediates\\res\\merged\\debug\\values-pt-rPT_values-pt-rPT.arsc.flat",
            "map": [
                {
                    "source": "C:\\Users\\Sanoj\\.gradle\\caches\\transforms-2\\files-2.1\\c968d98bc843f5f5ecd004ecc1ea62b3\\navigation-ui-2.1.0\\res\\values-pt-rPT\\values-pt-rPT.xml",
                    "from": {
                        "startLines": "2,3",
                        "startColumns": "4,4",
                        "startOffsets": "55,167",
                        "endColumns": "111,119",
                        "endOffsets": "162,282"
                    },
                    "to": {
                        "startLines": "29,30",
                        "startColumns": "4,4",
                        "startOffsets": "2848,2960",
                        "endColumns": "111,119",
                        "endOffsets": "2955,3075"
                    }
                },
                {
                    "source": "C:\\Users\\Sanoj\\.gradle\\caches\\transforms-2\\files-2.1\\c2c5fa787d66aaf40578b3071f4d283f\\appcompat-1.1.0\\res\\values-pt-rPT\\values-pt-rPT.xml",
                    "from": {
                        "startLines": "2,3,4,5,6,7,8,9,10,11,12,13,14,15,16,17,18,19,20,21,22,23,24,25,26,27,28,29",
                        "startColumns": "4,4,4,4,4,4,4,4,4,4,4,4,4,4,4,4,4,4,4,4,4,4,4,4,4,4,4,4",
                        "startOffsets": "105,213,319,426,515,616,740,825,906,998,1091,1188,1282,1382,1476,1572,1667,1759,1851,1935,2042,2153,2255,2363,2471,2578,2749,2848",
                        "endColumns": "107,105,106,88,100,123,84,80,91,92,96,93,99,93,95,94,91,91,83,106,110,101,107,107,106,170,98,84",
                        "endOffsets": "208,314,421,510,611,735,820,901,993,1086,1183,1277,1377,1471,1567,1662,1754,1846,1930,2037,2148,2250,2358,2466,2573,2744,2843,2928"
                    },
                    "to": {
                        "startLines": "2,3,4,5,6,7,8,9,10,11,12,13,14,15,16,17,18,19,20,21,22,23,24,25,26,27,28,31",
                        "startColumns": "4,4,4,4,4,4,4,4,4,4,4,4,4,4,4,4,4,4,4,4,4,4,4,4,4,4,4,4",
                        "startOffsets": "105,213,319,426,515,616,740,825,906,998,1091,1188,1282,1382,1476,1572,1667,1759,1851,1935,2042,2153,2255,2363,2471,2578,2749,3080",
                        "endColumns": "107,105,106,88,100,123,84,80,91,92,96,93,99,93,95,94,91,91,83,106,110,101,107,107,106,170,98,84",
                        "endOffsets": "208,314,421,510,611,735,820,901,993,1086,1183,1277,1377,1471,1567,1662,1754,1846,1930,2037,2148,2250,2358,2466,2573,2744,2843,3160"
                    }
                },
                {
                    "source": "C:\\Users\\Sanoj\\.gradle\\caches\\transforms-2\\files-2.1\\03736cf4bc3669a69d502627b70a527e\\core-1.1.0\\res\\values-pt-rPT\\values-pt-rPT.xml",
                    "from": {
                        "startLines": "2",
                        "startColumns": "4",
                        "startOffsets": "55",
                        "endColumns": "100",
                        "endOffsets": "151"
                    },
                    "to": {
                        "startLines": "32",
                        "startColumns": "4",
                        "startOffsets": "3165",
                        "endColumns": "100",
                        "endOffsets": "3261"
                    }
                }
            ]
        },
        {
            "outputFile": "D:\\MyStuff\\Android_App_Dev\\MyApplication2\\app\\build\\intermediates\\res\\merged\\debug\\values-v16_values-v16.arsc.flat",
            "map": [
                {
                    "source": "C:\\Users\\Sanoj\\.gradle\\caches\\transforms-2\\files-2.1\\c2c5fa787d66aaf40578b3071f4d283f\\appcompat-1.1.0\\res\\values-v16\\values-v16.xml",
                    "from": {
                        "startLines": "2",
                        "startColumns": "4",
                        "startOffsets": "55",
                        "endLines": "5",
                        "endColumns": "12",
                        "endOffsets": "223"
                    },
                    "to": {
                        "startLines": "3",
                        "startColumns": "4",
                        "startOffsets": "121",
                        "endLines": "6",
                        "endColumns": "12",
                        "endOffsets": "289"
                    }
                },
                {
                    "source": "C:\\Users\\Sanoj\\.gradle\\caches\\transforms-2\\files-2.1\\03736cf4bc3669a69d502627b70a527e\\core-1.1.0\\res\\values-v16\\values-v16.xml",
                    "from": {
                        "startLines": "2",
                        "startColumns": "4",
                        "startOffsets": "55",
                        "endColumns": "65",
                        "endOffsets": "116"
                    }
                }
            ]
        },
        {
            "outputFile": "D:\\MyStuff\\Android_App_Dev\\MyApplication2\\app\\build\\intermediates\\res\\merged\\debug\\values-zu_values-zu.arsc.flat",
            "map": [
                {
                    "source": "C:\\Users\\Sanoj\\.gradle\\caches\\transforms-2\\files-2.1\\c968d98bc843f5f5ecd004ecc1ea62b3\\navigation-ui-2.1.0\\res\\values-zu\\values-zu.xml",
                    "from": {
                        "startLines": "2,3",
                        "startColumns": "4,4",
                        "startOffsets": "55,168",
                        "endColumns": "112,120",
                        "endOffsets": "163,284"
                    },
                    "to": {
                        "startLines": "29,30",
                        "startColumns": "4,4",
                        "startOffsets": "2791,2904",
                        "endColumns": "112,120",
                        "endOffsets": "2899,3020"
                    }
                },
                {
                    "source": "C:\\Users\\Sanoj\\.gradle\\caches\\transforms-2\\files-2.1\\03736cf4bc3669a69d502627b70a527e\\core-1.1.0\\res\\values-zu\\values-zu.xml",
                    "from": {
                        "startLines": "2",
                        "startColumns": "4",
                        "startOffsets": "55",
                        "endColumns": "100",
                        "endOffsets": "151"
                    },
                    "to": {
                        "startLines": "32",
                        "startColumns": "4",
                        "startOffsets": "3106",
                        "endColumns": "100",
                        "endOffsets": "3202"
                    }
                },
                {
                    "source": "C:\\Users\\Sanoj\\.gradle\\caches\\transforms-2\\files-2.1\\c2c5fa787d66aaf40578b3071f4d283f\\appcompat-1.1.0\\res\\values-zu\\values-zu.xml",
                    "from": {
                        "startLines": "2,3,4,5,6,7,8,9,10,11,12,13,14,15,16,17,18,19,20,21,22,23,24,25,26,27,28,29",
                        "startColumns": "4,4,4,4,4,4,4,4,4,4,4,4,4,4,4,4,4,4,4,4,4,4,4,4,4,4,4,4",
                        "startOffsets": "105,213,320,432,520,623,738,817,895,986,1078,1173,1267,1368,1461,1556,1650,1741,1834,1914,2018,2121,2219,2326,2433,2538,2695,2791",
                        "endColumns": "107,106,111,87,102,114,78,77,90,91,94,93,100,92,94,93,90,92,79,103,102,97,106,106,104,156,95,80",
                        "endOffsets": "208,315,427,515,618,733,812,890,981,1073,1168,1262,1363,1456,1551,1645,1736,1829,1909,2013,2116,2214,2321,2428,2533,2690,2786,2867"
                    },
                    "to": {
                        "startLines": "2,3,4,5,6,7,8,9,10,11,12,13,14,15,16,17,18,19,20,21,22,23,24,25,26,27,28,31",
                        "startColumns": "4,4,4,4,4,4,4,4,4,4,4,4,4,4,4,4,4,4,4,4,4,4,4,4,4,4,4,4",
                        "startOffsets": "105,213,320,432,520,623,738,817,895,986,1078,1173,1267,1368,1461,1556,1650,1741,1834,1914,2018,2121,2219,2326,2433,2538,2695,3025",
                        "endColumns": "107,106,111,87,102,114,78,77,90,91,94,93,100,92,94,93,90,92,79,103,102,97,106,106,104,156,95,80",
                        "endOffsets": "208,315,427,515,618,733,812,890,981,1073,1168,1262,1363,1456,1551,1645,1736,1829,1909,2013,2116,2214,2321,2428,2533,2690,2786,3101"
                    }
                }
            ]
        },
        {
            "outputFile": "D:\\MyStuff\\Android_App_Dev\\MyApplication2\\app\\build\\intermediates\\res\\merged\\debug\\values-as_values-as.arsc.flat",
            "map": [
                {
                    "source": "C:\\Users\\Sanoj\\.gradle\\caches\\transforms-2\\files-2.1\\03736cf4bc3669a69d502627b70a527e\\core-1.1.0\\res\\values-as\\values-as.xml",
                    "from": {
                        "startLines": "2",
                        "startColumns": "4",
                        "startOffsets": "55",
                        "endColumns": "100",
                        "endOffsets": "151"
                    },
                    "to": {
                        "startLines": "32",
                        "startColumns": "4",
                        "startOffsets": "3145",
                        "endColumns": "100",
                        "endOffsets": "3241"
                    }
                },
                {
                    "source": "C:\\Users\\Sanoj\\.gradle\\caches\\transforms-2\\files-2.1\\c2c5fa787d66aaf40578b3071f4d283f\\appcompat-1.1.0\\res\\values-as\\values-as.xml",
                    "from": {
                        "startLines": "2,3,4,5,6,7,8,9,10,11,12,13,14,15,16,17,18,19,20,21,22,23,24,25,26,27,28,29",
                        "startColumns": "4,4,4,4,4,4,4,4,4,4,4,4,4,4,4,4,4,4,4,4,4,4,4,4,4,4,4,4",
                        "startOffsets": "105,213,312,419,510,612,732,809,885,976,1068,1163,1257,1358,1451,1546,1640,1731,1822,1907,2020,2128,2227,2336,2452,2572,2739,2841",
                        "endColumns": "107,98,106,90,101,119,76,75,90,91,94,93,100,92,94,93,90,90,84,112,107,98,108,115,119,166,101,81",
                        "endOffsets": "208,307,414,505,607,727,804,880,971,1063,1158,1252,1353,1446,1541,1635,1726,1817,1902,2015,2123,2222,2331,2447,2567,2734,2836,2918"
                    },
                    "to": {
                        "startLines": "2,3,4,5,6,7,8,9,10,11,12,13,14,15,16,17,18,19,20,21,22,23,24,25,26,27,28,31",
                        "startColumns": "4,4,4,4,4,4,4,4,4,4,4,4,4,4,4,4,4,4,4,4,4,4,4,4,4,4,4,4",
                        "startOffsets": "105,213,312,419,510,612,732,809,885,976,1068,1163,1257,1358,1451,1546,1640,1731,1822,1907,2020,2128,2227,2336,2452,2572,2739,3063",
                        "endColumns": "107,98,106,90,101,119,76,75,90,91,94,93,100,92,94,93,90,90,84,112,107,98,108,115,119,166,101,81",
                        "endOffsets": "208,307,414,505,607,727,804,880,971,1063,1158,1252,1353,1446,1541,1635,1726,1817,1902,2015,2123,2222,2331,2447,2567,2734,2836,3140"
                    }
                },
                {
                    "source": "C:\\Users\\Sanoj\\.gradle\\caches\\transforms-2\\files-2.1\\c968d98bc843f5f5ecd004ecc1ea62b3\\navigation-ui-2.1.0\\res\\values-as\\values-as.xml",
                    "from": {
                        "startLines": "2,3",
                        "startColumns": "4,4",
                        "startOffsets": "55,160",
                        "endColumns": "104,116",
                        "endOffsets": "155,272"
                    },
                    "to": {
                        "startLines": "29,30",
                        "startColumns": "4,4",
                        "startOffsets": "2841,2946",
                        "endColumns": "104,116",
                        "endOffsets": "2941,3058"
                    }
                }
            ]
        },
        {
            "outputFile": "D:\\MyStuff\\Android_App_Dev\\MyApplication2\\app\\build\\intermediates\\res\\merged\\debug\\values-w480dp-port-v13_values-w480dp-port-v13.arsc.flat",
            "map": [
                {
                    "source": "C:\\Users\\Sanoj\\.gradle\\caches\\transforms-2\\files-2.1\\081958b85be993b26123dd5b1125e07f\\material-1.1.0\\res\\values-w480dp-port-v13\\values-w480dp-port-v13.xml",
                    "from": {
                        "startLines": "2,3,4,5,6,7,8,9",
                        "startColumns": "4,4,4,4,4,4,4,4",
                        "startOffsets": "55,114,170,226,293,358,413,478",
                        "endColumns": "58,55,55,66,64,54,64,68",
                        "endOffsets": "109,165,221,288,353,408,473,542"
                    }
                }
            ]
        },
        {
            "outputFile": "D:\\MyStuff\\Android_App_Dev\\MyApplication2\\app\\build\\intermediates\\res\\merged\\debug\\values-hy_values-hy.arsc.flat",
            "map": [
                {
                    "source": "C:\\Users\\Sanoj\\.gradle\\caches\\transforms-2\\files-2.1\\03736cf4bc3669a69d502627b70a527e\\core-1.1.0\\res\\values-hy\\values-hy.xml",
                    "from": {
                        "startLines": "2",
                        "startColumns": "4",
                        "startOffsets": "55",
                        "endColumns": "100",
                        "endOffsets": "151"
                    },
                    "to": {
                        "startLines": "32",
                        "startColumns": "4",
                        "startOffsets": "3119",
                        "endColumns": "100",
                        "endOffsets": "3215"
                    }
                },
                {
                    "source": "C:\\Users\\Sanoj\\.gradle\\caches\\transforms-2\\files-2.1\\c968d98bc843f5f5ecd004ecc1ea62b3\\navigation-ui-2.1.0\\res\\values-hy\\values-hy.xml",
                    "from": {
                        "startLines": "2,3",
                        "startColumns": "4,4",
                        "startOffsets": "55,161",
                        "endColumns": "105,116",
                        "endOffsets": "156,273"
                    },
                    "to": {
                        "startLines": "29,30",
                        "startColumns": "4,4",
                        "startOffsets": "2814,2920",
                        "endColumns": "105,116",
                        "endOffsets": "2915,3032"
                    }
                },
                {
                    "source": "C:\\Users\\Sanoj\\.gradle\\caches\\transforms-2\\files-2.1\\c2c5fa787d66aaf40578b3071f4d283f\\appcompat-1.1.0\\res\\values-hy\\values-hy.xml",
                    "from": {
                        "startLines": "2,3,4,5,6,7,8,9,10,11,12,13,14,15,16,17,18,19,20,21,22,23,24,25,26,27,28,29",
                        "startColumns": "4,4,4,4,4,4,4,4,4,4,4,4,4,4,4,4,4,4,4,4,4,4,4,4,4,4,4,4",
                        "startOffsets": "105,213,313,423,512,618,735,817,898,989,1081,1176,1270,1371,1464,1559,1653,1744,1835,1917,2023,2129,2228,2338,2446,2547,2717,2814",
                        "endColumns": "107,99,109,88,105,116,81,80,90,91,94,93,100,92,94,93,90,90,81,105,105,98,109,107,100,169,96,81",
                        "endOffsets": "208,308,418,507,613,730,812,893,984,1076,1171,1265,1366,1459,1554,1648,1739,1830,1912,2018,2124,2223,2333,2441,2542,2712,2809,2891"
                    },
                    "to": {
                        "startLines": "2,3,4,5,6,7,8,9,10,11,12,13,14,15,16,17,18,19,20,21,22,23,24,25,26,27,28,31",
                        "startColumns": "4,4,4,4,4,4,4,4,4,4,4,4,4,4,4,4,4,4,4,4,4,4,4,4,4,4,4,4",
                        "startOffsets": "105,213,313,423,512,618,735,817,898,989,1081,1176,1270,1371,1464,1559,1653,1744,1835,1917,2023,2129,2228,2338,2446,2547,2717,3037",
                        "endColumns": "107,99,109,88,105,116,81,80,90,91,94,93,100,92,94,93,90,90,81,105,105,98,109,107,100,169,96,81",
                        "endOffsets": "208,308,418,507,613,730,812,893,984,1076,1171,1265,1366,1459,1554,1648,1739,1830,1912,2018,2124,2223,2333,2441,2542,2712,2809,3114"
                    }
                }
            ]
        },
        {
            "outputFile": "D:\\MyStuff\\Android_App_Dev\\MyApplication2\\app\\build\\intermediates\\res\\merged\\debug\\values-bg_values-bg.arsc.flat",
            "map": [
                {
                    "source": "C:\\Users\\Sanoj\\.gradle\\caches\\transforms-2\\files-2.1\\03736cf4bc3669a69d502627b70a527e\\core-1.1.0\\res\\values-bg\\values-bg.xml",
                    "from": {
                        "startLines": "2",
                        "startColumns": "4",
                        "startOffsets": "55",
                        "endColumns": "100",
                        "endOffsets": "151"
                    },
                    "to": {
                        "startLines": "32",
                        "startColumns": "4",
                        "startOffsets": "3174",
                        "endColumns": "100",
                        "endOffsets": "3270"
                    }
                },
                {
                    "source": "C:\\Users\\Sanoj\\.gradle\\caches\\transforms-2\\files-2.1\\c2c5fa787d66aaf40578b3071f4d283f\\appcompat-1.1.0\\res\\values-bg\\values-bg.xml",
                    "from": {
                        "startLines": "2,3,4,5,6,7,8,9,10,11,12,13,14,15,16,17,18,19,20,21,22,23,24,25,26,27,28,29",
                        "startColumns": "4,4,4,4,4,4,4,4,4,4,4,4,4,4,4,4,4,4,4,4,4,4,4,4,4,4,4,4",
                        "startOffsets": "105,225,331,436,522,632,753,833,911,1002,1094,1189,1283,1384,1477,1572,1680,1771,1862,1944,2058,2166,2266,2380,2487,2595,2755,2854",
                        "endColumns": "119,105,104,85,109,120,79,77,90,91,94,93,100,92,94,107,90,90,81,113,107,99,113,106,107,159,98,82",
                        "endOffsets": "220,326,431,517,627,748,828,906,997,1089,1184,1278,1379,1472,1567,1675,1766,1857,1939,2053,2161,2261,2375,2482,2590,2750,2849,2932"
                    },
                    "to": {
                        "startLines": "2,3,4,5,6,7,8,9,10,11,12,13,14,15,16,17,18,19,20,21,22,23,24,25,26,27,28,31",
                        "startColumns": "4,4,4,4,4,4,4,4,4,4,4,4,4,4,4,4,4,4,4,4,4,4,4,4,4,4,4,4",
                        "startOffsets": "105,225,331,436,522,632,753,833,911,1002,1094,1189,1283,1384,1477,1572,1680,1771,1862,1944,2058,2166,2266,2380,2487,2595,2755,3091",
                        "endColumns": "119,105,104,85,109,120,79,77,90,91,94,93,100,92,94,107,90,90,81,113,107,99,113,106,107,159,98,82",
                        "endOffsets": "220,326,431,517,627,748,828,906,997,1089,1184,1278,1379,1472,1567,1675,1766,1857,1939,2053,2161,2261,2375,2482,2590,2750,2849,3169"
                    }
                },
                {
                    "source": "C:\\Users\\Sanoj\\.gradle\\caches\\transforms-2\\files-2.1\\c968d98bc843f5f5ecd004ecc1ea62b3\\navigation-ui-2.1.0\\res\\values-bg\\values-bg.xml",
                    "from": {
                        "startLines": "2,3",
                        "startColumns": "4,4",
                        "startOffsets": "55,168",
                        "endColumns": "112,123",
                        "endOffsets": "163,287"
                    },
                    "to": {
                        "startLines": "29,30",
                        "startColumns": "4,4",
                        "startOffsets": "2854,2967",
                        "endColumns": "112,123",
                        "endOffsets": "2962,3086"
                    }
                }
            ]
        },
        {
            "outputFile": "D:\\MyStuff\\Android_App_Dev\\MyApplication2\\app\\build\\intermediates\\res\\merged\\debug\\values-mn_values-mn.arsc.flat",
            "map": [
                {
                    "source": "C:\\Users\\Sanoj\\.gradle\\caches\\transforms-2\\files-2.1\\03736cf4bc3669a69d502627b70a527e\\core-1.1.0\\res\\values-mn\\values-mn.xml",
                    "from": {
                        "startLines": "2",
                        "startColumns": "4",
                        "startOffsets": "55",
                        "endColumns": "100",
                        "endOffsets": "151"
                    },
                    "to": {
                        "startLines": "32",
                        "startColumns": "4",
                        "startOffsets": "3104",
                        "endColumns": "100",
                        "endOffsets": "3200"
                    }
                },
                {
                    "source": "C:\\Users\\Sanoj\\.gradle\\caches\\transforms-2\\files-2.1\\c2c5fa787d66aaf40578b3071f4d283f\\appcompat-1.1.0\\res\\values-mn\\values-mn.xml",
                    "from": {
                        "startLines": "2,3,4,5,6,7,8,9,10,11,12,13,14,15,16,17,18,19,20,21,22,23,24,25,26,27,28,29",
                        "startColumns": "4,4,4,4,4,4,4,4,4,4,4,4,4,4,4,4,4,4,4,4,4,4,4,4,4,4,4,4",
                        "startOffsets": "105,219,319,428,514,620,734,817,899,990,1082,1177,1273,1371,1464,1558,1650,1741,1831,1910,2017,2120,2217,2324,2426,2539,2698,2797",
                        "endColumns": "113,99,108,85,105,113,82,81,90,91,94,95,97,92,93,91,90,89,78,106,102,96,106,101,112,158,98,79",
                        "endOffsets": "214,314,423,509,615,729,812,894,985,1077,1172,1268,1366,1459,1553,1645,1736,1826,1905,2012,2115,2212,2319,2421,2534,2693,2792,2872"
                    },
                    "to": {
                        "startLines": "2,3,4,5,6,7,8,9,10,11,12,13,14,15,16,17,18,19,20,21,22,23,24,25,26,27,28,31",
                        "startColumns": "4,4,4,4,4,4,4,4,4,4,4,4,4,4,4,4,4,4,4,4,4,4,4,4,4,4,4,4",
                        "startOffsets": "105,219,319,428,514,620,734,817,899,990,1082,1177,1273,1371,1464,1558,1650,1741,1831,1910,2017,2120,2217,2324,2426,2539,2698,3024",
                        "endColumns": "113,99,108,85,105,113,82,81,90,91,94,95,97,92,93,91,90,89,78,106,102,96,106,101,112,158,98,79",
                        "endOffsets": "214,314,423,509,615,729,812,894,985,1077,1172,1268,1366,1459,1553,1645,1736,1826,1905,2012,2115,2212,2319,2421,2534,2693,2792,3099"
                    }
                },
                {
                    "source": "C:\\Users\\Sanoj\\.gradle\\caches\\transforms-2\\files-2.1\\c968d98bc843f5f5ecd004ecc1ea62b3\\navigation-ui-2.1.0\\res\\values-mn\\values-mn.xml",
                    "from": {
                        "startLines": "2,3",
                        "startColumns": "4,4",
                        "startOffsets": "55,161",
                        "endColumns": "105,120",
                        "endOffsets": "156,277"
                    },
                    "to": {
                        "startLines": "29,30",
                        "startColumns": "4,4",
                        "startOffsets": "2797,2903",
                        "endColumns": "105,120",
                        "endOffsets": "2898,3019"
                    }
                }
            ]
        },
        {
            "outputFile": "D:\\MyStuff\\Android_App_Dev\\MyApplication2\\app\\build\\intermediates\\res\\merged\\debug\\values-nl_values-nl.arsc.flat",
            "map": [
                {
                    "source": "C:\\Users\\Sanoj\\.gradle\\caches\\transforms-2\\files-2.1\\c968d98bc843f5f5ecd004ecc1ea62b3\\navigation-ui-2.1.0\\res\\values-nl\\values-nl.xml",
                    "from": {
                        "startLines": "2,3",
                        "startColumns": "4,4",
                        "startOffsets": "55,166",
                        "endColumns": "110,108",
                        "endOffsets": "161,270"
                    },
                    "to": {
                        "startLines": "29,30",
                        "startColumns": "4,4",
                        "startOffsets": "2832,2943",
                        "endColumns": "110,108",
                        "endOffsets": "2938,3047"
                    }
                },
                {
                    "source": "C:\\Users\\Sanoj\\.gradle\\caches\\transforms-2\\files-2.1\\c2c5fa787d66aaf40578b3071f4d283f\\appcompat-1.1.0\\res\\values-nl\\values-nl.xml",
                    "from": {
                        "startLines": "2,3,4,5,6,7,8,9,10,11,12,13,14,15,16,17,18,19,20,21,22,23,24,25,26,27,28,29",
                        "startColumns": "4,4,4,4,4,4,4,4,4,4,4,4,4,4,4,4,4,4,4,4,4,4,4,4,4,4,4,4",
                        "startOffsets": "105,223,328,435,521,629,749,827,904,996,1089,1184,1278,1379,1473,1569,1664,1756,1848,1929,2040,2143,2242,2357,2471,2574,2729,2832",
                        "endColumns": "117,104,106,85,107,119,77,76,91,92,94,93,100,93,95,94,91,91,80,110,102,98,114,113,102,154,102,81",
                        "endOffsets": "218,323,430,516,624,744,822,899,991,1084,1179,1273,1374,1468,1564,1659,1751,1843,1924,2035,2138,2237,2352,2466,2569,2724,2827,2909"
                    },
                    "to": {
                        "startLines": "2,3,4,5,6,7,8,9,10,11,12,13,14,15,16,17,18,19,20,21,22,23,24,25,26,27,28,31",
                        "startColumns": "4,4,4,4,4,4,4,4,4,4,4,4,4,4,4,4,4,4,4,4,4,4,4,4,4,4,4,4",
                        "startOffsets": "105,223,328,435,521,629,749,827,904,996,1089,1184,1278,1379,1473,1569,1664,1756,1848,1929,2040,2143,2242,2357,2471,2574,2729,3052",
                        "endColumns": "117,104,106,85,107,119,77,76,91,92,94,93,100,93,95,94,91,91,80,110,102,98,114,113,102,154,102,81",
                        "endOffsets": "218,323,430,516,624,744,822,899,991,1084,1179,1273,1374,1468,1564,1659,1751,1843,1924,2035,2138,2237,2352,2466,2569,2724,2827,3129"
                    }
                },
                {
                    "source": "C:\\Users\\Sanoj\\.gradle\\caches\\transforms-2\\files-2.1\\03736cf4bc3669a69d502627b70a527e\\core-1.1.0\\res\\values-nl\\values-nl.xml",
                    "from": {
                        "startLines": "2",
                        "startColumns": "4",
                        "startOffsets": "55",
                        "endColumns": "100",
                        "endOffsets": "151"
                    },
                    "to": {
                        "startLines": "32",
                        "startColumns": "4",
                        "startOffsets": "3134",
                        "endColumns": "100",
                        "endOffsets": "3230"
                    }
                }
            ]
        },
        {
            "outputFile": "D:\\MyStuff\\Android_App_Dev\\MyApplication2\\app\\build\\intermediates\\res\\merged\\debug\\values_values.arsc.flat",
            "map": [
                {
                    "source": "C:\\Users\\Sanoj\\.gradle\\caches\\transforms-2\\files-2.1\\c968d98bc843f5f5ecd004ecc1ea62b3\\navigation-ui-2.1.0\\res\\values\\values.xml",
                    "from": {
                        "startLines": "-1,-1,-1",
                        "startColumns": "-1,-1,-1",
                        "startOffsets": "-1,-1,-1"
                    },
                    "to": {
                        "startLines": "784,889,890",
                        "startColumns": "4,4,4",
                        "startOffsets": "50073,61644,61720",
                        "endColumns": "52,75,86",
                        "endOffsets": "50121,61715,61802"
                    }
                },
                {
                    "source": "D:\\MyStuff\\Android_App_Dev\\MyApplication2\\app\\src\\main\\res\\values\\strings.xml",
                    "from": {
                        "startLines": "-1,-1,-1,-1,-1,-1,-1,-1,-1,-1,-1,-1,-1,-1",
                        "startColumns": "-1,-1,-1,-1,-1,-1,-1,-1,-1,-1,-1,-1,-1,-1",
                        "startOffsets": "-1,-1,-1,-1,-1,-1,-1,-1,-1,-1,-1,-1,-1,-1"
                    },
                    "to": {
                        "startLines": "832,841,846,850,851,854,891,900,902,904,905,906,907,908",
                        "startColumns": "4,4,4,4,4,4,4,4,4,4,4,4,4,4",
                        "startOffsets": "53311,54151,54657,54964,55034,55424,61807,62899,62998,63135,63206,63267,63321,63365",
                        "endColumns": "47,37,63,69,82,48,37,45,65,70,60,53,43,61",
                        "endOffsets": "53354,54184,54716,55029,55112,55468,61840,62940,63059,63201,63262,63316,63360,63422"
                    }
                },
                {
                    "source": "D:\\MyStuff\\Android_App_Dev\\MyApplication2\\app\\src\\main\\res\\values\\font_certs.xml",
                    "from": {
                        "startLines": "-1,-1,-1",
                        "startColumns": "-1,-1,-1",
                        "startOffsets": "-1,-1,-1"
                    },
                    "to": {
                        "startLines": "2,6,11",
                        "startColumns": "4,4,4",
                        "startOffsets": "150,352,2077",
                        "endLines": "5,10,15",
                        "endColumns": "12,19,19",
                        "endOffsets": "347,2072,3662"
                    }
                },
                {
                    "source": "C:\\Users\\Sanoj\\.gradle\\caches\\transforms-2\\files-2.1\\ef1bfea887576eaff1d5eb03478b384e\\jetified-lib-1.0.4\\res\\values\\values.xml",
                    "from": {
                        "startLines": "-1,-1,-1,-1,-1,-1",
                        "startColumns": "-1,-1,-1,-1,-1,-1",
                        "startOffsets": "-1,-1,-1,-1,-1,-1"
                    },
                    "to": {
                        "startLines": "243,244,245,439,440,688",
                        "startColumns": "4,4,4,4,4,4",
                        "startOffsets": "15304,15362,15416,28437,28480,44804",
                        "endColumns": "57,53,51,42,43,41",
                        "endOffsets": "15357,15411,15463,28475,28519,44841"
                    }
                },
                {
                    "source": "D:\\MyStuff\\Android_App_Dev\\MyApplication2\\app\\src\\main\\res\\values\\dimens.xml",
                    "from": {
                        "startLines": "-1,-1,-1",
                        "startColumns": "-1,-1,-1",
                        "startOffsets": "-1,-1,-1"
                    },
                    "to": {
                        "startLines": "436,437,509",
                        "startColumns": "4,4,4",
                        "startOffsets": "28258,28316,32886",
                        "endColumns": "57,55,41",
                        "endOffsets": "28311,28367,32923"
                    }
                },
                {
                    "source": "C:\\Users\\Sanoj\\.gradle\\caches\\transforms-2\\files-2.1\\03736cf4bc3669a69d502627b70a527e\\core-1.1.0\\res\\values\\values.xml",
                    "from": {
                        "startLines": "-1,-1,-1,-1,-1,-1,-1,-1,-1,-1,-1,-1,-1,-1,-1,-1,-1,-1,-1,-1,-1,-1,-1,-1,-1,-1,-1,-1,-1,-1,-1,-1,-1,-1,-1,-1,-1,-1,-1,-1,-1,-1,-1,-1,-1,-1,-1,-1,-1,-1,-1,-1,-1,-1,-1,-1,-1,-1,-1,-1,-1,-1,-1,-1,-1,-1,-1,-1,-1,-1,-1,-1,-1,-1,-1,-1,-1,-1,-1,-1,-1",
                        "startColumns": "-1,-1,-1,-1,-1,-1,-1,-1,-1,-1,-1,-1,-1,-1,-1,-1,-1,-1,-1,-1,-1,-1,-1,-1,-1,-1,-1,-1,-1,-1,-1,-1,-1,-1,-1,-1,-1,-1,-1,-1,-1,-1,-1,-1,-1,-1,-1,-1,-1,-1,-1,-1,-1,-1,-1,-1,-1,-1,-1,-1,-1,-1,-1,-1,-1,-1,-1,-1,-1,-1,-1,-1,-1,-1,-1,-1,-1,-1,-1,-1,-1",
                        "startOffsets": "-1,-1,-1,-1,-1,-1,-1,-1,-1,-1,-1,-1,-1,-1,-1,-1,-1,-1,-1,-1,-1,-1,-1,-1,-1,-1,-1,-1,-1,-1,-1,-1,-1,-1,-1,-1,-1,-1,-1,-1,-1,-1,-1,-1,-1,-1,-1,-1,-1,-1,-1,-1,-1,-1,-1,-1,-1,-1,-1,-1,-1,-1,-1,-1,-1,-1,-1,-1,-1,-1,-1,-1,-1,-1,-1,-1,-1,-1,-1,-1,-1"
                    },
                    "to": {
                        "startLines": "332,333,444,445,446,447,448,449,450,673,674,675,676,677,678,679,680,681,682,683,684,685,686,687,701,702,703,704,705,706,707,708,709,710,711,712,713,714,715,716,717,718,719,720,721,722,723,724,725,726,727,728,729,730,731,732,733,734,735,744,745,758,759,760,761,762,763,764,765,766,767,771,800,903,3208,3209,3213,3214,3218,3741,3742",
                        "startColumns": "4,4,4,4,4,4,4,4,4,4,4,4,4,4,4,4,4,4,4,4,4,4,4,4,4,4,4,4,4,4,4,4,4,4,4,4,4,4,4,4,4,4,4,4,4,4,4,4,4,4,4,4,4,4,4,4,4,4,4,4,4,4,4,4,4,4,4,4,4,4,4,4,4,4,4,4,4,4,4,4,4",
                        "startOffsets": "21198,21267,28694,28764,28832,28904,28974,29035,29109,43826,43887,43948,44010,44074,44136,44197,44265,44365,44425,44491,44564,44633,44690,44742,45521,45593,45669,45734,45793,45852,45912,45972,46032,46092,46152,46212,46272,46332,46392,46452,46511,46571,46631,46691,46751,46811,46871,46931,46991,47051,47111,47170,47230,47290,47349,47408,47467,47526,47585,48036,48071,48710,48765,48828,48883,48941,48998,49048,49109,49166,49200,49378,51055,63064,213194,213311,213512,213622,213823,250982,251054",
                        "endLines": "332,333,444,445,446,447,448,449,450,673,674,675,676,677,678,679,680,681,682,683,684,685,686,687,701,702,703,704,705,706,707,708,709,710,711,712,713,714,715,716,717,718,719,720,721,722,723,724,725,726,727,728,729,730,731,732,733,734,735,744,745,758,759,760,761,762,763,764,765,766,767,771,800,903,3208,3212,3213,3217,3218,3741,3742",
                        "endColumns": "68,62,69,67,71,69,60,73,72,60,60,61,63,61,60,67,99,59,65,72,68,56,51,61,71,75,64,58,58,59,59,59,59,59,59,59,59,59,59,58,59,59,59,59,59,59,59,59,59,59,58,59,59,58,58,58,58,58,58,34,34,54,62,54,57,56,49,60,56,33,34,34,69,70,116,12,109,12,128,71,66",
                        "endOffsets": "21262,21325,28759,28827,28899,28969,29030,29104,29177,43882,43943,44005,44069,44131,44192,44260,44360,44420,44486,44559,44628,44685,44737,44799,45588,45664,45729,45788,45847,45907,45967,46027,46087,46147,46207,46267,46327,46387,46447,46506,46566,46626,46686,46746,46806,46866,46926,46986,47046,47106,47165,47225,47285,47344,47403,47462,47521,47580,47639,48066,48101,48760,48823,48878,48936,48993,49043,49104,49161,49195,49230,49408,51120,63130,213306,213507,213617,213818,213947,251049,251116"
                    }
                },
                {
                    "source": "C:\\Users\\Sanoj\\.gradle\\caches\\transforms-2\\files-2.1\\081958b85be993b26123dd5b1125e07f\\material-1.1.0\\res\\values\\values.xml",
                    "from": {
                        "startLines": "-1,-1,-1,-1,-1,-1,-1,-1,-1,-1,-1,-1,-1,-1,-1,-1,-1,-1,-1,-1,-1,-1,-1,-1,-1,-1,-1,-1,-1,-1,-1,-1,-1,-1,-1,-1,-1,-1,-1,-1,-1,-1,-1,-1,-1,-1,-1,-1,-1,-1,-1,-1,-1,-1,-1,-1,-1,-1,-1,-1,-1,-1,-1,-1,-1,-1,-1,-1,-1,-1,-1,-1,-1,-1,-1,-1,-1,-1,-1,-1,-1,-1,-1,-1,-1,-1,-1,-1,-1,-1,-1,-1,-1,-1,-1,-1,-1,-1,-1,-1,-1,-1,-1,-1,-1,-1,-1,-1,-1,-1,-1,-1,-1,-1,-1,-1,-1,-1,-1,-1,-1,-1,-1,-1,-1,-1,-1,-1,-1,-1,-1,-1,-1,-1,-1,-1,-1,-1,-1,-1,-1,-1,-1,-1,-1,-1,-1,-1,-1,-1,-1,-1,-1,-1,-1,-1,-1,-1,-1,-1,-1,-1,-1,-1,-1,-1,-1,-1,-1,-1,-1,-1,-1,-1,-1,-1,-1,-1,-1,-1,-1,-1,-1,-1,-1,-1,-1,-1,-1,-1,-1,-1,-1,-1,-1,-1,-1,-1,-1,-1,-1,-1,-1,-1,-1,-1,-1,-1,-1,-1,-1,-1,-1,-1,-1,-1,-1,-1,-1,-1,-1,-1,-1,-1,-1,-1,-1,-1,-1,-1,-1,-1,-1,-1,-1,-1,-1,-1,-1,-1,-1,-1,-1,-1,-1,-1,-1,-1,-1,-1,-1,-1,-1,-1,-1,-1,-1,-1,-1,-1,-1,-1,-1,-1,-1,-1,-1,-1,-1,-1,-1,-1,-1,-1,-1,-1,-1,-1,-1,-1,-1,-1,-1,-1,-1,-1,-1,-1,-1,-1,-1,-1,-1,-1,-1,-1,-1,-1,-1,-1,-1,-1,-1,-1,-1,-1,-1,-1,-1,-1,-1,-1,-1,-1,-1,-1,-1,-1,-1,-1,-1,-1,-1,-1,-1,-1,-1,-1,-1,-1,-1,-1,-1,-1,-1,-1,-1,-1,-1,-1,-1,-1,-1,-1,-1,-1,-1,-1,-1,-1,-1,-1,-1,-1,-1,-1,-1,-1,-1,-1,-1,-1,-1,-1,-1,-1,-1,-1,-1,-1,-1,-1,-1,-1,-1,-1,-1,-1,-1,-1,-1,-1,-1,-1,-1,-1,-1,-1,-1,-1,-1,-1,-1,-1,-1,-1,-1,-1,-1,-1,-1,-1,-1,-1,-1,-1,-1,-1,-1,-1,-1,-1,-1,-1,-1,-1,-1,-1,-1,-1,-1,-1,-1,-1,-1,-1,-1,-1,-1,-1,-1,-1,-1,-1,-1,-1,-1,-1,-1,-1,-1,-1,-1,-1,-1,-1,-1,-1,-1,-1,-1,-1,-1,-1,-1,-1,-1,-1,-1,-1,-1,-1,-1,-1,-1,-1,-1,-1,-1,-1,-1,-1,-1,-1,-1,-1,-1,-1,-1,-1,-1,-1,-1,-1,-1,-1,-1,-1,-1,-1,-1,-1,-1,-1,-1,-1,-1,-1,-1,-1,-1,-1,-1,-1,-1,-1,-1,-1,-1,-1,-1,-1,-1,-1,-1,-1,-1,-1,-1,-1,-1,-1,-1,-1,-1,-1,-1,-1,-1,-1,-1,-1,-1,-1,-1,-1,-1,-1,-1,-1,-1,-1,-1,-1,-1,-1,-1,-1,-1,-1,-1,-1,-1,-1,-1,-1,-1,-1,-1,-1,-1,-1,-1,-1,-1,-1,-1,-1,-1,-1,-1,-1,-1,-1,-1,-1,-1,-1,-1,-1,-1,-1,-1,-1,-1,-1,-1,-1,-1,-1,-1,-1,-1,-1,-1,-1,-1,-1,-1,-1,-1,-1,-1,-1,-1,-1,-1,-1,-1,-1,-1,-1,-1,-1,-1,-1,-1,-1,-1,-1,-1,-1,-1,-1,-1,-1,-1,-1,-1,-1,-1,-1,-1,-1,-1,-1,-1,-1,-1,-1,-1,-1,-1,-1,-1,-1,-1,-1,-1,-1,-1,-1,-1,-1,-1,-1,-1,-1,-1,-1,-1,-1,-1,-1,-1,-1,-1,-1,-1,-1,-1,-1,-1,-1,-1,-1,-1,-1,-1,-1,-1,-1,-1,-1,-1,-1,-1,-1,-1,-1,-1,-1,-1,-1,-1,-1,-1,-1,-1,-1,-1,-1,-1,-1,-1,-1,-1,-1,-1,-1,-1,-1",
                        "startColumns": "-1,-1,-1,-1,-1,-1,-1,-1,-1,-1,-1,-1,-1,-1,-1,-1,-1,-1,-1,-1,-1,-1,-1,-1,-1,-1,-1,-1,-1,-1,-1,-1,-1,-1,-1,-1,-1,-1,-1,-1,-1,-1,-1,-1,-1,-1,-1,-1,-1,-1,-1,-1,-1,-1,-1,-1,-1,-1,-1,-1,-1,-1,-1,-1,-1,-1,-1,-1,-1,-1,-1,-1,-1,-1,-1,-1,-1,-1,-1,-1,-1,-1,-1,-1,-1,-1,-1,-1,-1,-1,-1,-1,-1,-1,-1,-1,-1,-1,-1,-1,-1,-1,-1,-1,-1,-1,-1,-1,-1,-1,-1,-1,-1,-1,-1,-1,-1,-1,-1,-1,-1,-1,-1,-1,-1,-1,-1,-1,-1,-1,-1,-1,-1,-1,-1,-1,-1,-1,-1,-1,-1,-1,-1,-1,-1,-1,-1,-1,-1,-1,-1,-1,-1,-1,-1,-1,-1,-1,-1,-1,-1,-1,-1,-1,-1,-1,-1,-1,-1,-1,-1,-1,-1,-1,-1,-1,-1,-1,-1,-1,-1,-1,-1,-1,-1,-1,-1,-1,-1,-1,-1,-1,-1,-1,-1,-1,-1,-1,-1,-1,-1,-1,-1,-1,-1,-1,-1,-1,-1,-1,-1,-1,-1,-1,-1,-1,-1,-1,-1,-1,-1,-1,-1,-1,-1,-1,-1,-1,-1,-1,-1,-1,-1,-1,-1,-1,-1,-1,-1,-1,-1,-1,-1,-1,-1,-1,-1,-1,-1,-1,-1,-1,-1,-1,-1,-1,-1,-1,-1,-1,-1,-1,-1,-1,-1,-1,-1,-1,-1,-1,-1,-1,-1,-1,-1,-1,-1,-1,-1,-1,-1,-1,-1,-1,-1,-1,-1,-1,-1,-1,-1,-1,-1,-1,-1,-1,-1,-1,-1,-1,-1,-1,-1,-1,-1,-1,-1,-1,-1,-1,-1,-1,-1,-1,-1,-1,-1,-1,-1,-1,-1,-1,-1,-1,-1,-1,-1,-1,-1,-1,-1,-1,-1,-1,-1,-1,-1,-1,-1,-1,-1,-1,-1,-1,-1,-1,-1,-1,-1,-1,-1,-1,-1,-1,-1,-1,-1,-1,-1,-1,-1,-1,-1,-1,-1,-1,-1,-1,-1,-1,-1,-1,-1,-1,-1,-1,-1,-1,-1,-1,-1,-1,-1,-1,-1,-1,-1,-1,-1,-1,-1,-1,-1,-1,-1,-1,-1,-1,-1,-1,-1,-1,-1,-1,-1,-1,-1,-1,-1,-1,-1,-1,-1,-1,-1,-1,-1,-1,-1,-1,-1,-1,-1,-1,-1,-1,-1,-1,-1,-1,-1,-1,-1,-1,-1,-1,-1,-1,-1,-1,-1,-1,-1,-1,-1,-1,-1,-1,-1,-1,-1,-1,-1,-1,-1,-1,-1,-1,-1,-1,-1,-1,-1,-1,-1,-1,-1,-1,-1,-1,-1,-1,-1,-1,-1,-1,-1,-1,-1,-1,-1,-1,-1,-1,-1,-1,-1,-1,-1,-1,-1,-1,-1,-1,-1,-1,-1,-1,-1,-1,-1,-1,-1,-1,-1,-1,-1,-1,-1,-1,-1,-1,-1,-1,-1,-1,-1,-1,-1,-1,-1,-1,-1,-1,-1,-1,-1,-1,-1,-1,-1,-1,-1,-1,-1,-1,-1,-1,-1,-1,-1,-1,-1,-1,-1,-1,-1,-1,-1,-1,-1,-1,-1,-1,-1,-1,-1,-1,-1,-1,-1,-1,-1,-1,-1,-1,-1,-1,-1,-1,-1,-1,-1,-1,-1,-1,-1,-1,-1,-1,-1,-1,-1,-1,-1,-1,-1,-1,-1,-1,-1,-1,-1,-1,-1,-1,-1,-1,-1,-1,-1,-1,-1,-1,-1,-1,-1,-1,-1,-1,-1,-1,-1,-1,-1,-1,-1,-1,-1,-1,-1,-1,-1,-1,-1,-1,-1,-1,-1,-1,-1,-1,-1,-1,-1,-1,-1,-1,-1,-1,-1,-1,-1,-1,-1,-1,-1,-1,-1,-1,-1,-1,-1,-1,-1,-1,-1,-1,-1,-1,-1,-1,-1,-1,-1,-1,-1,-1,-1,-1,-1,-1,-1,-1,-1,-1,-1,-1,-1,-1,-1,-1,-1,-1,-1,-1,-1,-1,-1,-1,-1,-1,-1,-1,-1,-1,-1,-1,-1,-1,-1,-1,-1,-1,-1,-1,-1,-1,-1,-1,-1,-1",
                        "startOffsets": "-1,-1,-1,-1,-1,-1,-1,-1,-1,-1,-1,-1,-1,-1,-1,-1,-1,-1,-1,-1,-1,-1,-1,-1,-1,-1,-1,-1,-1,-1,-1,-1,-1,-1,-1,-1,-1,-1,-1,-1,-1,-1,-1,-1,-1,-1,-1,-1,-1,-1,-1,-1,-1,-1,-1,-1,-1,-1,-1,-1,-1,-1,-1,-1,-1,-1,-1,-1,-1,-1,-1,-1,-1,-1,-1,-1,-1,-1,-1,-1,-1,-1,-1,-1,-1,-1,-1,-1,-1,-1,-1,-1,-1,-1,-1,-1,-1,-1,-1,-1,-1,-1,-1,-1,-1,-1,-1,-1,-1,-1,-1,-1,-1,-1,-1,-1,-1,-1,-1,-1,-1,-1,-1,-1,-1,-1,-1,-1,-1,-1,-1,-1,-1,-1,-1,-1,-1,-1,-1,-1,-1,-1,-1,-1,-1,-1,-1,-1,-1,-1,-1,-1,-1,-1,-1,-1,-1,-1,-1,-1,-1,-1,-1,-1,-1,-1,-1,-1,-1,-1,-1,-1,-1,-1,-1,-1,-1,-1,-1,-1,-1,-1,-1,-1,-1,-1,-1,-1,-1,-1,-1,-1,-1,-1,-1,-1,-1,-1,-1,-1,-1,-1,-1,-1,-1,-1,-1,-1,-1,-1,-1,-1,-1,-1,-1,-1,-1,-1,-1,-1,-1,-1,-1,-1,-1,-1,-1,-1,-1,-1,-1,-1,-1,-1,-1,-1,-1,-1,-1,-1,-1,-1,-1,-1,-1,-1,-1,-1,-1,-1,-1,-1,-1,-1,-1,-1,-1,-1,-1,-1,-1,-1,-1,-1,-1,-1,-1,-1,-1,-1,-1,-1,-1,-1,-1,-1,-1,-1,-1,-1,-1,-1,-1,-1,-1,-1,-1,-1,-1,-1,-1,-1,-1,-1,-1,-1,-1,-1,-1,-1,-1,-1,-1,-1,-1,-1,-1,-1,-1,-1,-1,-1,-1,-1,-1,-1,-1,-1,-1,-1,-1,-1,-1,-1,-1,-1,-1,-1,-1,-1,-1,-1,-1,-1,-1,-1,-1,-1,-1,-1,-1,-1,-1,-1,-1,-1,-1,-1,-1,-1,-1,-1,-1,-1,-1,-1,-1,-1,-1,-1,-1,-1,-1,-1,-1,-1,-1,-1,-1,-1,-1,-1,-1,-1,-1,-1,-1,-1,-1,-1,-1,-1,-1,-1,-1,-1,-1,-1,-1,-1,-1,-1,-1,-1,-1,-1,-1,-1,-1,-1,-1,-1,-1,-1,-1,-1,-1,-1,-1,-1,-1,-1,-1,-1,-1,-1,-1,-1,-1,-1,-1,-1,-1,-1,-1,-1,-1,-1,-1,-1,-1,-1,-1,-1,-1,-1,-1,-1,-1,-1,-1,-1,-1,-1,-1,-1,-1,-1,-1,-1,-1,-1,-1,-1,-1,-1,-1,-1,-1,-1,-1,-1,-1,-1,-1,-1,-1,-1,-1,-1,-1,-1,-1,-1,-1,-1,-1,-1,-1,-1,-1,-1,-1,-1,-1,-1,-1,-1,-1,-1,-1,-1,-1,-1,-1,-1,-1,-1,-1,-1,-1,-1,-1,-1,-1,-1,-1,-1,-1,-1,-1,-1,-1,-1,-1,-1,-1,-1,-1,-1,-1,-1,-1,-1,-1,-1,-1,-1,-1,-1,-1,-1,-1,-1,-1,-1,-1,-1,-1,-1,-1,-1,-1,-1,-1,-1,-1,-1,-1,-1,-1,-1,-1,-1,-1,-1,-1,-1,-1,-1,-1,-1,-1,-1,-1,-1,-1,-1,-1,-1,-1,-1,-1,-1,-1,-1,-1,-1,-1,-1,-1,-1,-1,-1,-1,-1,-1,-1,-1,-1,-1,-1,-1,-1,-1,-1,-1,-1,-1,-1,-1,-1,-1,-1,-1,-1,-1,-1,-1,-1,-1,-1,-1,-1,-1,-1,-1,-1,-1,-1,-1,-1,-1,-1,-1,-1,-1,-1,-1,-1,-1,-1,-1,-1,-1,-1,-1,-1,-1,-1,-1,-1,-1,-1,-1,-1,-1,-1,-1,-1,-1,-1,-1,-1,-1,-1,-1,-1,-1,-1,-1,-1,-1,-1,-1,-1,-1,-1,-1,-1,-1,-1,-1,-1,-1,-1,-1,-1,-1,-1,-1,-1,-1,-1,-1,-1,-1,-1,-1,-1,-1,-1,-1,-1,-1,-1,-1,-1,-1,-1,-1,-1,-1,-1,-1,-1,-1,-1,-1,-1,-1,-1"
                    },
                    "to": {
                        "startLines": "21,22,32,33,34,35,38,39,40,41,42,43,44,45,46,47,48,49,50,51,52,58,59,64,65,66,68,70,71,72,73,182,183,184,185,186,187,188,189,190,191,192,193,194,195,196,197,198,199,201,202,203,204,205,206,207,208,209,210,211,212,213,214,215,216,217,218,219,220,221,222,223,224,225,226,228,232,267,268,269,270,271,272,273,274,275,276,277,278,279,280,281,282,283,284,285,286,287,288,289,290,291,292,293,294,295,296,297,298,299,300,301,324,325,326,327,328,329,330,331,435,438,453,461,462,463,464,465,466,467,468,469,470,471,472,473,474,475,476,477,478,479,480,481,482,483,484,485,486,487,488,489,490,491,492,493,494,495,496,497,498,499,500,501,502,503,504,505,506,523,524,525,526,527,528,529,530,531,532,533,534,535,536,537,538,539,540,541,542,543,544,545,546,547,548,549,550,551,552,553,554,555,556,557,558,559,560,561,562,563,564,565,566,567,568,569,570,571,572,573,574,575,576,577,578,579,580,581,582,583,584,585,586,587,588,589,590,591,592,593,594,595,596,597,598,599,600,601,602,603,604,605,606,607,608,609,610,611,612,613,614,615,616,617,618,619,620,621,622,623,624,625,626,627,628,629,630,631,632,633,634,635,636,637,638,639,640,641,642,643,644,645,646,647,648,649,650,651,652,653,654,655,656,657,658,659,660,661,662,663,664,665,666,667,668,669,670,671,672,692,746,747,748,755,756,768,769,770,778,781,782,786,787,788,789,790,791,792,793,794,795,796,797,798,799,801,833,835,836,837,838,839,840,842,843,844,845,852,853,855,856,857,858,859,860,861,862,863,864,865,866,867,868,869,870,871,872,873,874,875,876,877,878,879,880,881,882,883,884,885,886,887,888,895,896,897,898,899,914,918,977,984,991,1161,1171,1180,1189,1257,1258,1259,1264,1265,1269,1270,1276,1280,1281,1282,1283,1293,1294,1295,1299,1300,1306,1310,1380,1381,1382,1383,1449,1497,1555,1603,1668,1716,1764,1822,1870,1874,1878,2635,2650,2662,2663,2710,2714,2715,2716,2719,2729,2762,2771,2772,2784,2788,2793,2798,2803,2806,2809,2812,2816,2959,2960,2961,2962,3039,3042,3045,3048,3051,3055,3056,3059,3062,3065,3068,3072,3075,3079,3082,3085,3088,3091,3095,3098,3101,3105,3108,3118,3126,3134,3137,3140,3143,3146,3149,3219,3222,3223,3226,3229,3230,3233,3237,3242,3243,3251,3259,3260,3268,3272,3280,3288,3296,3304,3312,3313,3321,3329,3365,3367,3372,3374,3379,3383,3387,3388,3393,3394,3395,3396,3397,3398,3399,3400,3401,3402,3403,3404,3405,3406,3407,3408,3409,3410,3411,3412,3413,3417,3418,3419,3425,3426,3430,3432,3433,3436,3441,3442,3443,3444,3445,3446,3450,3451,3452,3458,3459,3463,3465,3468,3472,3476,3480,3496,3497,3498,3499,3507,3515,3518,3523,3528,3533,3538,3542,3546,3555,3563,3564,3565,3566,3567,3575,3584,3589,3594,3595,3596,3597,3615,3619,3624,3627,3631,3634,3638,3642,3743,3751,3760,3773,3777,3792,3800,3803,3814,3819,3848,3852,3853,3860,3864,3865,3866,3869,3873,3877,3878,3882,3887,3899,3903,3904,3916,3926,3927,3937,3942,3964,3967,3973,3976,3985,3993,3997,4000,4003,4006,4010,4013,4028,4032,4035,4050,4053,4061,4066,4072,4078,4084,4114,4125,4142,4149,4152,4164,4173,4177,4182,4186,4190,4194,4198,4202,4205,4214,4219,4228,4232,4239,4248,4254,4258,4276,4277,4278,4279,4280,4288,4292,4304,4311,4312,4316,4320,4321,4325,4339,4345,4351,4357,4363,4368,4374,4380,4381,4390,4398,4399",
                        "startColumns": "4,4,4,4,4,4,4,4,4,4,4,4,4,4,4,4,4,4,4,4,4,4,4,4,4,4,4,4,4,4,4,4,4,4,4,4,4,4,4,4,4,4,4,4,4,4,4,4,4,4,4,4,4,4,4,4,4,4,4,4,4,4,4,4,4,4,4,4,4,4,4,4,4,4,4,4,4,4,4,4,4,4,4,4,4,4,4,4,4,4,4,4,4,4,4,4,4,4,4,4,4,4,4,4,4,4,4,4,4,4,4,4,4,4,4,4,4,4,4,4,4,4,4,4,4,4,4,4,4,4,4,4,4,4,4,4,4,4,4,4,4,4,4,4,4,4,4,4,4,4,4,4,4,4,4,4,4,4,4,4,4,4,4,4,4,4,4,4,4,4,4,4,4,4,4,4,4,4,4,4,4,4,4,4,4,4,4,4,4,4,4,4,4,4,4,4,4,4,4,4,4,4,4,4,4,4,4,4,4,4,4,4,4,4,4,4,4,4,4,4,4,4,4,4,4,4,4,4,4,4,4,4,4,4,4,4,4,4,4,4,4,4,4,4,4,4,4,4,4,4,4,4,4,4,4,4,4,4,4,4,4,4,4,4,4,4,4,4,4,4,4,4,4,4,4,4,4,4,4,4,4,4,4,4,4,4,4,4,4,4,4,4,4,4,4,4,4,4,4,4,4,4,4,4,4,4,4,4,4,4,4,4,4,4,4,4,4,4,4,4,4,4,4,4,4,4,4,4,4,4,4,4,4,4,4,4,4,4,4,4,4,4,4,4,4,4,4,4,4,4,4,4,4,4,4,4,4,4,4,4,4,4,4,4,4,4,4,4,4,4,4,4,4,4,4,4,4,4,4,4,4,4,4,4,4,4,4,4,4,4,4,4,4,4,4,4,4,4,4,4,4,4,4,4,4,4,4,4,4,4,4,4,4,4,4,4,4,4,4,4,4,4,4,4,4,4,4,4,4,4,4,4,4,4,4,4,4,4,4,4,4,4,4,4,4,4,4,4,4,4,4,4,4,4,4,4,4,4,4,4,4,4,4,4,4,4,4,4,4,4,4,4,4,4,4,4,4,4,4,4,4,4,4,4,4,4,4,4,4,4,4,4,4,4,4,4,4,4,4,4,4,4,4,4,4,4,4,4,4,4,4,4,4,4,4,4,4,4,4,4,4,4,4,4,4,4,4,4,4,4,4,4,4,4,4,4,4,4,4,4,4,4,4,4,4,4,4,4,4,4,4,4,4,4,4,4,4,4,4,4,4,4,4,4,4,4,4,4,4,4,4,4,4,4,4,4,4,4,4,4,4,4,4,4,4,4,4,4,4,4,4,4,4,4,4,4,4,4,4,4,4,4,4,4,4,4,4,4,4,4,4,4,4,4,4,4,4,4,4,4,4,4,4,4,4,4,4,4,4,4,4,4,4,4,4,4,4,4,4,4,4,4,4,4,4,4,4,4,4,4,4,4,4,4,4,4,4,4,4,4,4,4,4,4,4,4,4,4,4,4,4,4,4,4,4,4,4,4,4,4,4,4,4,4,4,4,4,4,4,4,4,4,4,4,4,4,4,4,4,4,4,4,4,4,4,4,4,4,4,4,4,4",
                        "startOffsets": "3846,3883,4284,4340,4400,4461,4616,4666,4719,4777,4825,4862,4909,4958,5014,5065,5114,5168,5222,5271,5327,5649,5705,5892,5953,6006,6096,6198,6250,6308,6373,11466,11532,11590,11659,11717,11787,11861,11929,11996,12066,12132,12205,12265,12325,12385,12444,12501,12559,12673,12719,12779,12847,12916,12984,13037,13089,13135,13185,13232,13290,13348,13407,13467,13529,13591,13653,13715,13777,13839,13907,13968,14030,14092,14145,14240,14475,16857,16931,17002,17068,17142,17211,17282,17355,17426,17494,17567,17643,17713,17791,17859,17925,17986,18055,18119,18185,18253,18319,18382,18450,18521,18586,18659,18722,18803,18867,18933,19003,19073,19143,19213,20633,20698,20764,20817,20893,20959,21046,21122,28211,28372,29292,29753,29807,29886,29964,30037,30102,30165,30231,30302,30373,30435,30504,30570,30630,30697,30764,30820,30871,30924,30976,31030,31101,31164,31223,31285,31344,31417,31484,31544,31607,31682,31754,31850,31921,31977,32048,32105,32162,32228,32292,32363,32420,32473,32536,32588,32646,33925,34009,34094,34175,34243,34320,34393,34463,34535,34605,34678,34742,34812,34860,34929,34981,35039,35105,35172,35238,35319,35394,35450,35503,35564,35622,35672,35721,35770,35819,35881,35933,35978,36059,36113,36166,36220,36271,36320,36371,36432,36493,36555,36605,36646,36705,36764,36823,36884,36940,36996,37063,37124,37189,37244,37309,37378,37446,37524,37593,37653,37724,37798,37863,37935,38005,38072,38156,38225,38292,38362,38425,38492,38560,38643,38722,38812,38889,38957,39024,39102,39159,39216,39284,39350,39406,39466,39525,39579,39629,39679,39727,39789,39840,39913,39993,40073,40137,40200,40267,40338,40396,40457,40523,40582,40649,40709,40769,40832,40900,40961,41028,41106,41176,41225,41282,41351,41412,41500,41588,41676,41764,41820,41907,41994,42081,42168,42226,42282,42353,42418,42480,42555,42628,42697,42767,42836,42930,42999,43100,43151,43209,43279,43348,43418,43488,43558,43625,43700,43767,45003,48106,48162,48220,48576,48621,49235,49282,49327,49711,49885,49951,50183,50246,50318,50375,50438,50495,50555,50620,50687,50752,50809,50870,50928,50998,51125,53359,53593,53724,53822,53937,54024,54072,54189,54254,54343,54500,55117,55270,55473,55651,55833,56015,56197,56387,56577,56776,56949,57059,57244,57381,57601,57785,57945,58103,58287,58490,58661,58881,59103,59258,59465,59649,59752,59893,60058,60229,60429,60633,60835,61040,61241,61440,62097,62175,62476,62642,62797,63869,64146,67828,68218,68674,79811,80325,80762,81196,85471,85564,85671,86014,86121,86350,86471,86880,87112,87212,87317,87436,87945,88092,88211,88446,88579,88994,89232,94447,94568,94701,94848,99517,102490,106683,109670,114246,117182,120134,124228,127178,127408,127651,174713,175560,176379,176470,178601,178811,178920,179039,179223,179799,181606,182019,182050,182920,183206,183609,184011,184354,184566,184767,184980,185269,196189,196262,196349,196434,201103,201223,201384,201547,201708,201873,201926,202059,202179,202277,202390,202583,202709,202866,203008,203178,203334,203506,203797,203909,204038,204267,204485,205340,205927,206541,206709,206851,207012,207155,207323,213952,214147,214239,214412,214574,214669,214838,215081,215374,215488,215897,216311,216427,216845,217086,217516,217951,218361,218783,219193,219315,219724,220140,222846,222914,223258,223338,223694,223844,223988,224072,224449,224547,224655,224749,224879,224987,225109,225245,225353,225473,225607,225729,225857,225999,226125,226265,226391,226509,226641,226739,226849,227133,227245,227363,227827,227943,228230,228356,228452,228582,228971,229081,229205,229343,229453,229575,229871,229995,230125,230601,230729,231028,231166,231312,231474,231690,231846,233053,233121,233205,233309,233764,234288,234446,234665,234896,235119,235354,235576,235842,236434,237033,237147,237291,237403,237527,238098,238696,239191,239737,239882,239975,240067,241364,241752,242050,242239,242445,242638,242848,243065,251121,251553,252077,252721,252918,253866,254423,254546,255319,255540,257121,257356,257480,257892,258106,258209,258339,258514,258761,258952,259092,259286,259556,260257,260545,260675,261440,262085,262231,262792,263030,264453,264603,265020,265185,265871,266341,266537,266628,266712,266856,267090,267257,268031,268317,268477,269092,269251,269579,269806,270171,270542,270903,272683,273312,274357,274781,274933,275923,276660,276863,277109,277356,277598,277919,278224,278447,278619,279160,279429,279923,280184,280624,281369,281734,282039,283329,283435,283565,283703,283827,284289,284590,285345,285784,285908,286149,286337,286471,286662,287441,287710,288001,288280,288597,288819,289114,289397,289501,290052,290522,290642",
                        "endLines": "21,22,32,33,34,35,38,39,40,41,42,43,44,45,46,47,48,49,50,51,52,58,59,64,65,66,68,70,71,72,73,182,183,184,185,186,187,188,189,190,191,192,193,194,195,196,197,198,199,201,202,203,204,205,206,207,208,209,210,211,212,213,214,215,216,217,218,219,220,221,222,223,224,225,226,228,232,267,268,269,270,271,272,273,274,275,276,277,278,279,280,281,282,283,284,285,286,287,288,289,290,291,292,293,294,295,296,297,298,299,300,301,324,325,326,327,328,329,330,331,435,438,453,461,462,463,464,465,466,467,468,469,470,471,472,473,474,475,476,477,478,479,480,481,482,483,484,485,486,487,488,489,490,491,492,493,494,495,496,497,498,499,500,501,502,503,504,505,506,523,524,525,526,527,528,529,530,531,532,533,534,535,536,537,538,539,540,541,542,543,544,545,546,547,548,549,550,551,552,553,554,555,556,557,558,559,560,561,562,563,564,565,566,567,568,569,570,571,572,573,574,575,576,577,578,579,580,581,582,583,584,585,586,587,588,589,590,591,592,593,594,595,596,597,598,599,600,601,602,603,604,605,606,607,608,609,610,611,612,613,614,615,616,617,618,619,620,621,622,623,624,625,626,627,628,629,630,631,632,633,634,635,636,637,638,639,640,641,642,643,644,645,646,647,648,649,650,651,652,653,654,655,656,657,658,659,660,661,662,663,664,665,666,667,668,669,670,671,672,692,746,747,748,755,756,768,769,770,778,781,782,786,787,788,789,790,791,792,793,794,795,796,797,798,799,804,833,835,836,837,838,839,840,842,843,844,845,852,853,855,856,857,858,859,860,861,862,863,864,865,866,867,868,869,870,871,872,873,874,875,876,877,878,879,880,881,882,883,884,885,886,887,888,895,896,897,898,899,917,921,983,990,998,1170,1179,1188,1197,1257,1258,1263,1264,1268,1269,1275,1279,1280,1281,1282,1292,1293,1294,1298,1299,1305,1309,1310,1380,1381,1382,1448,1496,1554,1602,1667,1715,1763,1821,1869,1873,1877,1889,2649,2661,2662,2709,2713,2714,2715,2718,2728,2761,2762,2771,2783,2787,2792,2797,2802,2805,2808,2811,2815,2819,2959,2960,2961,2962,3041,3044,3047,3050,3054,3055,3058,3061,3064,3067,3071,3074,3078,3081,3084,3087,3090,3094,3097,3100,3104,3107,3117,3125,3133,3136,3139,3142,3145,3148,3151,3221,3222,3225,3228,3229,3232,3236,3241,3242,3250,3258,3259,3267,3271,3279,3287,3295,3303,3311,3312,3320,3328,3329,3366,3371,3373,3378,3382,3386,3387,3392,3393,3394,3395,3396,3397,3398,3399,3400,3401,3402,3403,3404,3405,3406,3407,3408,3409,3410,3411,3412,3416,3417,3418,3424,3425,3429,3431,3432,3435,3440,3441,3442,3443,3444,3445,3449,3450,3451,3457,3458,3462,3464,3467,3471,3475,3479,3483,3496,3497,3498,3506,3514,3517,3522,3527,3532,3537,3541,3545,3554,3562,3563,3564,3565,3566,3574,3583,3588,3593,3594,3595,3596,3614,3618,3623,3626,3630,3633,3637,3641,3645,3750,3759,3772,3776,3791,3799,3802,3813,3818,3847,3851,3852,3859,3863,3864,3865,3868,3872,3876,3877,3881,3886,3898,3902,3903,3915,3925,3926,3936,3941,3963,3966,3972,3975,3984,3992,3996,3999,4002,4005,4009,4012,4027,4031,4034,4049,4052,4060,4065,4071,4077,4083,4113,4124,4141,4148,4151,4163,4172,4176,4181,4185,4189,4193,4197,4201,4204,4213,4218,4227,4231,4238,4247,4253,4257,4275,4276,4277,4278,4279,4287,4291,4303,4310,4311,4315,4319,4320,4324,4338,4344,4350,4356,4362,4367,4373,4379,4380,4389,4397,4398,4405",
                        "endColumns": "36,48,55,59,60,54,49,52,57,47,36,46,48,55,50,48,53,53,48,55,46,55,59,60,52,44,52,51,57,64,47,65,57,68,57,69,73,67,66,69,65,72,59,59,59,58,56,57,57,45,59,67,68,67,52,51,45,49,46,57,57,58,59,61,61,61,61,61,61,67,60,61,61,52,53,58,61,73,70,65,73,68,70,72,70,67,72,75,69,77,67,65,60,68,63,65,67,65,62,67,70,64,72,62,80,63,65,69,69,69,69,66,64,65,52,75,65,86,75,75,46,64,49,53,78,77,72,64,62,65,70,70,61,68,65,59,66,66,55,50,52,51,53,70,62,58,61,58,72,66,59,62,74,71,95,70,55,70,56,56,65,63,70,56,52,62,51,57,66,83,84,80,67,76,72,69,71,69,72,63,69,47,68,51,57,65,66,65,80,74,55,52,60,57,49,48,48,48,61,51,44,80,53,52,53,50,48,50,60,60,61,49,40,58,58,58,60,55,55,66,60,64,54,64,68,67,77,68,59,70,73,64,71,69,66,83,68,66,69,62,66,67,82,78,89,76,67,66,77,56,56,67,65,55,59,58,53,49,49,47,61,50,72,79,79,63,62,66,70,57,60,65,58,66,59,59,62,67,60,66,77,69,48,56,68,60,87,87,87,87,55,86,86,86,86,57,55,70,64,61,74,72,68,69,68,93,68,100,50,57,69,68,69,69,69,66,74,66,58,64,55,57,61,44,42,46,44,50,47,65,61,62,71,56,62,56,59,64,66,64,56,60,57,69,56,12,149,130,97,114,86,47,78,64,88,156,156,152,153,177,181,181,181,189,189,198,172,109,184,136,219,183,159,157,183,202,170,219,221,154,206,183,102,140,164,170,199,203,201,204,200,198,203,77,300,165,154,101,10,10,10,10,10,10,10,10,10,92,106,10,106,10,120,10,10,99,104,118,10,146,118,10,132,10,10,111,120,132,146,10,10,10,10,10,10,10,10,10,10,10,10,10,10,90,10,10,108,118,10,10,10,94,30,10,10,10,10,10,10,10,10,10,10,72,86,84,98,10,10,10,10,10,52,10,10,10,10,10,10,10,10,10,10,10,10,10,10,10,10,10,10,10,10,10,10,10,10,10,10,91,10,10,94,10,10,10,113,10,10,115,10,10,10,10,10,10,10,121,10,10,121,10,10,10,10,10,10,83,10,97,107,93,129,107,121,135,107,119,133,121,127,141,125,139,125,117,131,97,109,10,111,117,10,115,10,10,95,10,10,109,123,137,109,121,10,123,129,10,127,10,10,10,10,10,10,10,67,83,103,10,10,10,10,10,10,10,10,10,10,10,113,143,111,123,10,10,10,10,144,92,91,10,10,10,10,10,10,10,10,10,10,10,10,10,10,10,10,10,10,10,10,123,10,10,102,129,10,10,10,139,10,10,10,10,129,10,10,145,10,10,10,10,10,10,10,10,10,10,10,10,10,10,10,10,10,10,10,10,10,10,10,10,10,10,10,10,10,10,10,10,10,10,10,10,10,10,10,10,10,10,10,10,10,10,10,10,105,129,137,123,10,10,10,10,123,10,10,133,10,10,10,10,10,10,10,10,10,103,10,10,119,10",
                        "endOffsets": "3878,3927,4335,4395,4456,4511,4661,4714,4772,4820,4857,4904,4953,5009,5060,5109,5163,5217,5266,5322,5369,5700,5760,5948,6001,6046,6144,6245,6303,6368,6416,11527,11585,11654,11712,11782,11856,11924,11991,12061,12127,12200,12260,12320,12380,12439,12496,12554,12612,12714,12774,12842,12911,12979,13032,13084,13130,13180,13227,13285,13343,13402,13462,13524,13586,13648,13710,13772,13834,13902,13963,14025,14087,14140,14194,14294,14532,16926,16997,17063,17137,17206,17277,17350,17421,17489,17562,17638,17708,17786,17854,17920,17981,18050,18114,18180,18248,18314,18377,18445,18516,18581,18654,18717,18798,18862,18928,18998,19068,19138,19208,19275,20693,20759,20812,20888,20954,21041,21117,21193,28253,28432,29337,29802,29881,29959,30032,30097,30160,30226,30297,30368,30430,30499,30565,30625,30692,30759,30815,30866,30919,30971,31025,31096,31159,31218,31280,31339,31412,31479,31539,31602,31677,31749,31845,31916,31972,32043,32100,32157,32223,32287,32358,32415,32468,32531,32583,32641,32708,34004,34089,34170,34238,34315,34388,34458,34530,34600,34673,34737,34807,34855,34924,34976,35034,35100,35167,35233,35314,35389,35445,35498,35559,35617,35667,35716,35765,35814,35876,35928,35973,36054,36108,36161,36215,36266,36315,36366,36427,36488,36550,36600,36641,36700,36759,36818,36879,36935,36991,37058,37119,37184,37239,37304,37373,37441,37519,37588,37648,37719,37793,37858,37930,38000,38067,38151,38220,38287,38357,38420,38487,38555,38638,38717,38807,38884,38952,39019,39097,39154,39211,39279,39345,39401,39461,39520,39574,39624,39674,39722,39784,39835,39908,39988,40068,40132,40195,40262,40333,40391,40452,40518,40577,40644,40704,40764,40827,40895,40956,41023,41101,41171,41220,41277,41346,41407,41495,41583,41671,41759,41815,41902,41989,42076,42163,42221,42277,42348,42413,42475,42550,42623,42692,42762,42831,42925,42994,43095,43146,43204,43274,43343,43413,43483,43553,43620,43695,43762,43821,45063,48157,48215,48277,48616,48659,49277,49322,49373,49754,49946,50008,50241,50313,50370,50433,50490,50550,50615,50682,50747,50804,50865,50923,50993,51050,51440,53504,53719,53817,53932,54019,54067,54146,54249,54338,54495,54652,55265,55419,55646,55828,56010,56192,56382,56572,56771,56944,57054,57239,57376,57596,57780,57940,58098,58282,58485,58656,58876,59098,59253,59460,59644,59747,59888,60053,60224,60424,60628,60830,61035,61236,61435,61639,62170,62471,62637,62792,62894,64141,64426,68213,68669,69178,80320,80757,81191,81634,85559,85666,86009,86116,86345,86466,86875,87107,87207,87312,87431,87940,88087,88206,88441,88574,88989,89227,89339,94563,94696,94843,99512,102485,106678,109665,114241,117177,120129,124223,127173,127403,127646,128684,175555,176374,176465,178596,178806,178915,179034,179218,179794,181601,181696,182045,182915,183201,183604,184006,184349,184561,184762,184975,185264,185549,196257,196344,196429,196528,201218,201379,201542,201703,201868,201921,202054,202174,202272,202385,202578,202704,202861,203003,203173,203329,203501,203792,203904,204033,204262,204480,205335,205922,206536,206704,206846,207007,207150,207318,207475,214142,214234,214407,214569,214664,214833,215076,215369,215483,215892,216306,216422,216840,217081,217511,217946,218356,218778,219188,219310,219719,220135,220257,222909,223253,223333,223689,223839,223983,224067,224444,224542,224650,224744,224874,224982,225104,225240,225348,225468,225602,225724,225852,225994,226120,226260,226386,226504,226636,226734,226844,227128,227240,227358,227822,227938,228225,228351,228447,228577,228966,229076,229200,229338,229448,229570,229866,229990,230120,230596,230724,231023,231161,231307,231469,231685,231841,232045,233116,233200,233304,233759,234283,234441,234660,234891,235114,235349,235571,235837,236429,237028,237142,237286,237398,237522,238093,238691,239186,239732,239877,239970,240062,241359,241747,242045,242234,242440,242633,242843,243060,243321,251548,252072,252716,252913,253861,254418,254541,255314,255535,257116,257351,257475,257887,258101,258204,258334,258509,258756,258947,259087,259281,259551,260252,260540,260670,261435,262080,262226,262787,263025,264448,264598,265015,265180,265866,266336,266532,266623,266707,266851,267085,267252,268026,268312,268472,269087,269246,269574,269801,270166,270537,270898,272678,273307,274352,274776,274928,275918,276655,276858,277104,277351,277593,277914,278219,278442,278614,279155,279424,279918,280179,280619,281364,281729,282034,283324,283430,283560,283698,283822,284284,284585,285340,285779,285903,286144,286332,286466,286657,287436,287705,287996,288275,288592,288814,289109,289392,289496,290047,290517,290637,291039"
                    }
                },
                {
                    "source": "D:\\MyStuff\\Android_App_Dev\\MyApplication2\\app\\src\\main\\res\\values\\colors.xml",
                    "from": {
                        "startLines": "-1,-1,-1,-1",
                        "startColumns": "-1,-1,-1,-1",
                        "startOffsets": "-1,-1,-1,-1"
                    },
                    "to": {
                        "startLines": "258,259,260,261",
                        "startColumns": "4,4,4,4",
                        "startOffsets": "16358,16404,16455,16499",
                        "endColumns": "45,50,43,50",
                        "endOffsets": "16399,16450,16494,16545"
                    }
                },
                {
                    "source": "C:\\Users\\Sanoj\\.gradle\\caches\\transforms-2\\files-2.1\\bf9fe2c920747fc8887d65d599c47d6a\\recyclerview-1.1.0\\res\\values\\values.xml",
                    "from": {
                        "startLines": "-1,-1,-1,-1,-1,-1,-1,-1",
                        "startColumns": "-1,-1,-1,-1,-1,-1,-1,-1",
                        "startOffsets": "-1,-1,-1,-1,-1,-1,-1,-1"
                    },
                    "to": {
                        "startLines": "200,510,511,512,520,521,522,743",
                        "startColumns": "4,4,4,4,4,4,4,4",
                        "startOffsets": "12617,32928,32987,33035,33702,33777,33853,47970",
                        "endColumns": "55,58,47,55,74,75,71,65",
                        "endOffsets": "12668,32982,33030,33086,33772,33848,33920,48031"
                    }
                },
                {
                    "source": "C:\\Users\\Sanoj\\.gradle\\caches\\transforms-2\\files-2.1\\cfb35286f1f1bc3e2a27eb826e35e1e0\\transition-1.2.0\\res\\values\\values.xml",
                    "from": {
                        "startLines": "-1,-1,-1,-1,-1,-1,-1,-1,-1,-1",
                        "startColumns": "-1,-1,-1,-1,-1,-1,-1,-1,-1,-1",
                        "startOffsets": "-1,-1,-1,-1,-1,-1,-1,-1,-1,-1"
                    },
                    "to": {
                        "startLines": "740,741,750,753,754,772,773,774,775,776",
                        "startColumns": "4,4,4,4,4,4,4,4,4,4",
                        "startOffsets": "47849,47889,48335,48474,48529,49413,49467,49519,49568,49629",
                        "endColumns": "39,46,42,54,46,53,51,48,60,49",
                        "endOffsets": "47884,47931,48373,48524,48571,49462,49514,49563,49624,49674"
                    }
                },
                {
                    "source": "C:\\Users\\Sanoj\\.gradle\\caches\\transforms-2\\files-2.1\\c53a1cf06eec9ec8e2c1fa79d76edf7f\\cardview-1.0.0\\res\\values\\values.xml",
                    "from": {
                        "startLines": "-1,-1,-1,-1,-1,-1,-1,-1,-1,-1,-1,-1",
                        "startColumns": "-1,-1,-1,-1,-1,-1,-1,-1,-1,-1,-1,-1",
                        "startOffsets": "-1,-1,-1,-1,-1,-1,-1,-1,-1,-1,-1,-1"
                    },
                    "to": {
                        "startLines": "36,254,255,256,257,441,442,443,959,2763,2765,2768",
                        "startColumns": "4,4,4,4,4,4,4,4,4,4,4,4",
                        "startOffsets": "4516,16109,16170,16232,16294,28524,28583,28640,66736,181701,181765,181891",
                        "endLines": "36,254,255,256,257,441,442,443,965,2764,2767,2770",
                        "endColumns": "51,60,61,61,63,58,56,53,12,12,12,12",
                        "endOffsets": "4563,16165,16227,16289,16353,28578,28635,28689,67145,181760,181886,182014"
                    }
                },
                {
                    "source": "C:\\Users\\Sanoj\\.gradle\\caches\\transforms-2\\files-2.1\\c2c5fa787d66aaf40578b3071f4d283f\\appcompat-1.1.0\\res\\values\\values.xml",
                    "from": {
                        "startLines": "-1,-1,-1,-1,-1,-1,-1,-1,-1,-1,-1,-1,-1,-1,-1,-1,-1,-1,-1,-1,-1,-1,-1,-1,-1,-1,-1,-1,-1,-1,-1,-1,-1,-1,-1,-1,-1,-1,-1,-1,-1,-1,-1,-1,-1,-1,-1,-1,-1,-1,-1,-1,-1,-1,-1,-1,-1,-1,-1,-1,-1,-1,-1,-1,-1,-1,-1,-1,-1,-1,-1,-1,-1,-1,-1,-1,-1,-1,-1,-1,-1,-1,-1,-1,-1,-1,-1,-1,-1,-1,-1,-1,-1,-1,-1,-1,-1,-1,-1,-1,-1,-1,-1,-1,-1,-1,-1,-1,-1,-1,-1,-1,-1,-1,-1,-1,-1,-1,-1,-1,-1,-1,-1,-1,-1,-1,-1,-1,-1,-1,-1,-1,-1,-1,-1,-1,-1,-1,-1,-1,-1,-1,-1,-1,-1,-1,-1,-1,-1,-1,-1,-1,-1,-1,-1,-1,-1,-1,-1,-1,-1,-1,-1,-1,-1,-1,-1,-1,-1,-1,-1,-1,-1,-1,-1,-1,-1,-1,-1,-1,-1,-1,-1,-1,-1,-1,-1,-1,-1,-1,-1,-1,-1,-1,-1,-1,-1,-1,-1,-1,-1,-1,-1,-1,-1,-1,-1,-1,-1,-1,-1,-1,-1,-1,-1,-1,-1,-1,-1,-1,-1,-1,-1,-1,-1,-1,-1,-1,-1,-1,-1,-1,-1,-1,-1,-1,-1,-1,-1,-1,-1,-1,-1,-1,-1,-1,-1,-1,-1,-1,-1,-1,-1,-1,-1,-1,-1,-1,-1,-1,-1,-1,-1,-1,-1,-1,-1,-1,-1,-1,-1,-1,-1,-1,-1,-1,-1,-1,-1,-1,-1,-1,-1,-1,-1,-1,-1,-1,-1,-1,-1,-1,-1,-1,-1,-1,-1,-1,-1,-1,-1,-1,-1,-1,-1,-1,-1,-1,-1,-1,-1,-1,-1,-1,-1,-1,-1,-1,-1,-1,-1,-1,-1,-1,-1,-1,-1,-1,-1,-1,-1,-1,-1,-1,-1,-1,-1,-1,-1,-1,-1,-1,-1,-1,-1,-1,-1,-1,-1,-1,-1,-1,-1,-1,-1,-1,-1,-1,-1,-1,-1,-1,-1,-1,-1,-1,-1,-1,-1,-1,-1,-1,-1,-1,-1,-1,-1,-1,-1,-1,-1,-1,-1,-1,-1,-1,-1,-1,-1,-1,-1,-1,-1,-1,-1,-1,-1,-1,-1,-1,-1,-1,-1,-1,-1,-1,-1,-1,-1,-1,-1,-1,-1,-1,-1,-1,-1,-1,-1,-1,-1,-1,-1,-1,-1,-1,-1,-1,-1,-1,-1,-1,-1,-1,-1,-1,-1,-1,-1,-1,-1,-1,-1,-1,-1,-1,-1,-1,-1,-1,-1,-1,-1,-1,-1,-1,-1,-1,-1,-1,-1,-1,-1,-1,-1,-1,-1,-1,-1,-1,-1,-1,-1,-1,-1,-1,-1,-1,-1,-1,-1,-1,-1,-1,-1,-1,-1,-1,-1,-1,-1,-1,-1,-1,-1,-1,-1,-1,-1,-1,-1,-1,-1,-1,-1,-1,-1,-1,-1,-1,-1,-1,-1,-1,-1,-1,-1,-1,-1,-1,-1,-1,-1,-1,-1",
                        "startColumns": "-1,-1,-1,-1,-1,-1,-1,-1,-1,-1,-1,-1,-1,-1,-1,-1,-1,-1,-1,-1,-1,-1,-1,-1,-1,-1,-1,-1,-1,-1,-1,-1,-1,-1,-1,-1,-1,-1,-1,-1,-1,-1,-1,-1,-1,-1,-1,-1,-1,-1,-1,-1,-1,-1,-1,-1,-1,-1,-1,-1,-1,-1,-1,-1,-1,-1,-1,-1,-1,-1,-1,-1,-1,-1,-1,-1,-1,-1,-1,-1,-1,-1,-1,-1,-1,-1,-1,-1,-1,-1,-1,-1,-1,-1,-1,-1,-1,-1,-1,-1,-1,-1,-1,-1,-1,-1,-1,-1,-1,-1,-1,-1,-1,-1,-1,-1,-1,-1,-1,-1,-1,-1,-1,-1,-1,-1,-1,-1,-1,-1,-1,-1,-1,-1,-1,-1,-1,-1,-1,-1,-1,-1,-1,-1,-1,-1,-1,-1,-1,-1,-1,-1,-1,-1,-1,-1,-1,-1,-1,-1,-1,-1,-1,-1,-1,-1,-1,-1,-1,-1,-1,-1,-1,-1,-1,-1,-1,-1,-1,-1,-1,-1,-1,-1,-1,-1,-1,-1,-1,-1,-1,-1,-1,-1,-1,-1,-1,-1,-1,-1,-1,-1,-1,-1,-1,-1,-1,-1,-1,-1,-1,-1,-1,-1,-1,-1,-1,-1,-1,-1,-1,-1,-1,-1,-1,-1,-1,-1,-1,-1,-1,-1,-1,-1,-1,-1,-1,-1,-1,-1,-1,-1,-1,-1,-1,-1,-1,-1,-1,-1,-1,-1,-1,-1,-1,-1,-1,-1,-1,-1,-1,-1,-1,-1,-1,-1,-1,-1,-1,-1,-1,-1,-1,-1,-1,-1,-1,-1,-1,-1,-1,-1,-1,-1,-1,-1,-1,-1,-1,-1,-1,-1,-1,-1,-1,-1,-1,-1,-1,-1,-1,-1,-1,-1,-1,-1,-1,-1,-1,-1,-1,-1,-1,-1,-1,-1,-1,-1,-1,-1,-1,-1,-1,-1,-1,-1,-1,-1,-1,-1,-1,-1,-1,-1,-1,-1,-1,-1,-1,-1,-1,-1,-1,-1,-1,-1,-1,-1,-1,-1,-1,-1,-1,-1,-1,-1,-1,-1,-1,-1,-1,-1,-1,-1,-1,-1,-1,-1,-1,-1,-1,-1,-1,-1,-1,-1,-1,-1,-1,-1,-1,-1,-1,-1,-1,-1,-1,-1,-1,-1,-1,-1,-1,-1,-1,-1,-1,-1,-1,-1,-1,-1,-1,-1,-1,-1,-1,-1,-1,-1,-1,-1,-1,-1,-1,-1,-1,-1,-1,-1,-1,-1,-1,-1,-1,-1,-1,-1,-1,-1,-1,-1,-1,-1,-1,-1,-1,-1,-1,-1,-1,-1,-1,-1,-1,-1,-1,-1,-1,-1,-1,-1,-1,-1,-1,-1,-1,-1,-1,-1,-1,-1,-1,-1,-1,-1,-1,-1,-1,-1,-1,-1,-1,-1,-1,-1,-1,-1,-1,-1,-1,-1,-1,-1,-1,-1,-1,-1,-1,-1,-1,-1,-1,-1,-1,-1,-1,-1,-1,-1,-1,-1,-1,-1,-1,-1,-1,-1,-1,-1,-1,-1,-1,-1,-1,-1,-1,-1,-1,-1,-1,-1,-1,-1,-1",
                        "startOffsets": "-1,-1,-1,-1,-1,-1,-1,-1,-1,-1,-1,-1,-1,-1,-1,-1,-1,-1,-1,-1,-1,-1,-1,-1,-1,-1,-1,-1,-1,-1,-1,-1,-1,-1,-1,-1,-1,-1,-1,-1,-1,-1,-1,-1,-1,-1,-1,-1,-1,-1,-1,-1,-1,-1,-1,-1,-1,-1,-1,-1,-1,-1,-1,-1,-1,-1,-1,-1,-1,-1,-1,-1,-1,-1,-1,-1,-1,-1,-1,-1,-1,-1,-1,-1,-1,-1,-1,-1,-1,-1,-1,-1,-1,-1,-1,-1,-1,-1,-1,-1,-1,-1,-1,-1,-1,-1,-1,-1,-1,-1,-1,-1,-1,-1,-1,-1,-1,-1,-1,-1,-1,-1,-1,-1,-1,-1,-1,-1,-1,-1,-1,-1,-1,-1,-1,-1,-1,-1,-1,-1,-1,-1,-1,-1,-1,-1,-1,-1,-1,-1,-1,-1,-1,-1,-1,-1,-1,-1,-1,-1,-1,-1,-1,-1,-1,-1,-1,-1,-1,-1,-1,-1,-1,-1,-1,-1,-1,-1,-1,-1,-1,-1,-1,-1,-1,-1,-1,-1,-1,-1,-1,-1,-1,-1,-1,-1,-1,-1,-1,-1,-1,-1,-1,-1,-1,-1,-1,-1,-1,-1,-1,-1,-1,-1,-1,-1,-1,-1,-1,-1,-1,-1,-1,-1,-1,-1,-1,-1,-1,-1,-1,-1,-1,-1,-1,-1,-1,-1,-1,-1,-1,-1,-1,-1,-1,-1,-1,-1,-1,-1,-1,-1,-1,-1,-1,-1,-1,-1,-1,-1,-1,-1,-1,-1,-1,-1,-1,-1,-1,-1,-1,-1,-1,-1,-1,-1,-1,-1,-1,-1,-1,-1,-1,-1,-1,-1,-1,-1,-1,-1,-1,-1,-1,-1,-1,-1,-1,-1,-1,-1,-1,-1,-1,-1,-1,-1,-1,-1,-1,-1,-1,-1,-1,-1,-1,-1,-1,-1,-1,-1,-1,-1,-1,-1,-1,-1,-1,-1,-1,-1,-1,-1,-1,-1,-1,-1,-1,-1,-1,-1,-1,-1,-1,-1,-1,-1,-1,-1,-1,-1,-1,-1,-1,-1,-1,-1,-1,-1,-1,-1,-1,-1,-1,-1,-1,-1,-1,-1,-1,-1,-1,-1,-1,-1,-1,-1,-1,-1,-1,-1,-1,-1,-1,-1,-1,-1,-1,-1,-1,-1,-1,-1,-1,-1,-1,-1,-1,-1,-1,-1,-1,-1,-1,-1,-1,-1,-1,-1,-1,-1,-1,-1,-1,-1,-1,-1,-1,-1,-1,-1,-1,-1,-1,-1,-1,-1,-1,-1,-1,-1,-1,-1,-1,-1,-1,-1,-1,-1,-1,-1,-1,-1,-1,-1,-1,-1,-1,-1,-1,-1,-1,-1,-1,-1,-1,-1,-1,-1,-1,-1,-1,-1,-1,-1,-1,-1,-1,-1,-1,-1,-1,-1,-1,-1,-1,-1,-1,-1,-1,-1,-1,-1,-1,-1,-1,-1,-1,-1,-1,-1,-1,-1,-1,-1,-1,-1,-1,-1,-1,-1,-1,-1,-1,-1,-1,-1,-1,-1,-1,-1,-1,-1,-1,-1,-1,-1,-1,-1,-1,-1,-1,-1,-1,-1,-1"
                    },
                    "to": {
                        "startLines": "57,67,69,227,229,230,231,233,234,235,236,237,238,239,240,241,242,246,247,248,249,250,251,252,253,302,303,304,305,306,307,308,309,310,311,312,313,314,315,316,317,318,319,320,321,322,323,336,337,338,339,340,341,342,343,344,345,346,347,348,349,351,352,353,354,355,356,357,358,359,360,361,362,363,364,365,366,367,368,369,370,371,372,373,374,375,376,377,378,379,380,381,382,383,384,385,386,387,388,389,390,391,392,393,394,395,396,397,398,399,400,401,402,403,404,405,406,407,408,409,410,411,412,413,414,415,416,417,418,419,420,421,422,423,424,425,426,427,428,429,430,431,432,433,434,507,508,513,514,515,516,517,518,519,693,694,695,696,697,698,699,700,736,737,738,739,742,751,752,757,777,779,780,783,785,805,806,807,808,809,810,811,812,813,814,815,816,817,818,819,820,821,822,823,824,825,826,827,828,829,830,831,901,909,910,911,912,913,938,946,947,951,955,966,971,999,1006,1010,1014,1019,1023,1027,1031,1035,1039,1043,1049,1053,1059,1063,1069,1073,1078,1082,1085,1089,1095,1099,1105,1109,1115,1118,1122,1126,1130,1134,1138,1139,1140,1141,1144,1147,1150,1153,1157,1158,1159,1160,1198,1201,1203,1205,1207,1212,1213,1217,1223,1227,1228,1230,1241,1242,1246,1252,1256,1311,1312,1316,1343,1347,1348,1352,1890,2060,2086,2257,2283,2314,2322,2328,2342,2364,2369,2374,2384,2393,2402,2406,2413,2421,2428,2429,2438,2441,2444,2448,2452,2456,2459,2460,2465,2470,2480,2485,2492,2498,2499,2502,2506,2511,2513,2515,2518,2521,2523,2527,2530,2537,2540,2543,2547,2549,2553,2555,2557,2559,2563,2571,2579,2591,2597,2606,2609,2620,2623,2624,2629,2630,2820,2889,2963,2964,2974,2983,2984,2986,2990,2993,2996,2999,3002,3005,3008,3011,3015,3018,3021,3024,3028,3031,3035,3152,3153,3154,3155,3156,3157,3158,3159,3160,3161,3162,3163,3164,3165,3166,3167,3168,3169,3170,3171,3172,3174,3176,3177,3178,3179,3180,3181,3182,3183,3185,3186,3188,3189,3191,3193,3194,3196,3197,3198,3199,3200,3201,3203,3204,3205,3206,3207,3330,3332,3334,3336,3337,3338,3339,3340,3341,3342,3343,3344,3345,3346,3347,3348,3350,3351,3352,3353,3354,3355,3357,3361,3484,3485,3486,3487,3488,3489,3493,3494,3495,3646,3648,3650,3652,3654,3656,3657,3658,3659,3661,3663,3665,3666,3667,3668,3669,3670,3671,3672,3673,3674,3675,3676,3679,3680,3681,3682,3684,3686,3687,3689,3690,3692,3694,3696,3697,3698,3699,3700,3701,3702,3703,3704,3705,3706,3707,3709,3710,3711,3712,3714,3715,3716,3717,3718,3720,3722,3724,3726,3727,3728,3729,3730,3731,3732,3733,3734,3735,3736,3737,3738,3739,3740",
                        "startColumns": "4,4,4,4,4,4,4,4,4,4,4,4,4,4,4,4,4,4,4,4,4,4,4,4,4,4,4,4,4,4,4,4,4,4,4,4,4,4,4,4,4,4,4,4,4,4,4,4,4,4,4,4,4,4,4,4,4,4,4,4,4,4,4,4,4,4,4,4,4,4,4,4,4,4,4,4,4,4,4,4,4,4,4,4,4,4,4,4,4,4,4,4,4,4,4,4,4,4,4,4,4,4,4,4,4,4,4,4,4,4,4,4,4,4,4,4,4,4,4,4,4,4,4,4,4,4,4,4,4,4,4,4,4,4,4,4,4,4,4,4,4,4,4,4,4,4,4,4,4,4,4,4,4,4,4,4,4,4,4,4,4,4,4,4,4,4,4,4,4,4,4,4,4,4,4,4,4,4,4,4,4,4,4,4,4,4,4,4,4,4,4,4,4,4,4,4,4,4,4,4,4,4,4,4,4,4,4,4,4,4,4,4,4,4,4,4,4,4,4,4,4,4,4,4,4,4,4,4,4,4,4,4,4,4,4,4,4,4,4,4,4,4,4,4,4,4,4,4,4,4,4,4,4,4,4,4,4,4,4,4,4,4,4,4,4,4,4,4,4,4,4,4,4,4,4,4,4,4,4,4,4,4,4,4,4,4,4,4,4,4,4,4,4,4,4,4,4,4,4,4,4,4,4,4,4,4,4,4,4,4,4,4,4,4,4,4,4,4,4,4,4,4,4,4,4,4,4,4,4,4,4,4,4,4,4,4,4,4,4,4,4,4,4,4,4,4,4,4,4,4,4,4,4,4,4,4,4,4,4,4,4,4,4,4,4,4,4,4,4,4,4,4,4,4,4,4,4,4,4,4,4,4,4,4,4,4,4,4,4,4,4,4,4,4,4,4,4,4,4,4,4,4,4,4,4,4,4,4,4,4,4,4,4,4,4,4,4,4,4,4,4,4,4,4,4,4,4,4,4,4,4,4,4,4,4,4,4,4,4,4,4,4,4,4,4,4,4,4,4,4,4,4,4,4,4,4,4,4,4,4,4,4,4,4,4,4,4,4,4,4,4,4,4,4,4,4,4,4,4,4,4,4,4,4,4,4,4,4,4,4,4,4,4,4,4,4,4,4,4,4,4,4,4,4,4,4,4,4,4,4,4,4,4,4,4,4,4,4,4,4,4,4,4,4,4",
                        "startOffsets": "5594,6051,6149,14199,14299,14354,14413,14537,14618,14679,14754,14830,14907,14985,15070,15152,15228,15468,15545,15623,15729,15835,15914,15994,16051,19280,19354,19429,19494,19560,19620,19681,19753,19826,19893,19961,20020,20079,20138,20197,20256,20310,20364,20417,20471,20525,20579,21445,21519,21598,21671,21745,21816,21888,21960,22033,22090,22148,22221,22295,22369,22492,22564,22637,22707,22778,22838,22899,22968,23037,23107,23181,23257,23321,23398,23474,23551,23616,23685,23762,23837,23906,23974,24051,24117,24178,24275,24340,24409,24508,24579,24638,24696,24753,24812,24876,24947,25019,25091,25163,25235,25302,25370,25438,25497,25560,25624,25714,25805,25865,25931,25998,26064,26134,26198,26251,26318,26379,26446,26559,26617,26680,26745,26810,26885,26958,27030,27079,27140,27201,27262,27324,27388,27452,27516,27581,27644,27704,27765,27831,27890,27950,28012,28083,28143,32713,32799,33091,33181,33268,33356,33438,33521,33611,45068,45120,45178,45223,45289,45353,45410,45467,47644,47701,47749,47798,47936,48378,48425,48664,49679,49759,49823,50013,50126,51445,51519,51589,51667,51721,51791,51876,51924,51970,52031,52094,52160,52224,52295,52358,52423,52487,52548,52609,52661,52734,52808,52877,52952,53026,53100,53241,62945,63427,63505,63595,63683,63779,65285,65867,65956,66203,66484,67150,67435,69183,69660,69882,70104,70380,70607,70837,71067,71297,71527,71754,72173,72399,72824,73054,73482,73701,73984,74192,74323,74550,74976,75201,75628,75849,76274,76394,76670,76971,77295,77586,77900,78037,78168,78273,78515,78682,78886,79094,79365,79477,79589,79694,81639,81853,81999,82139,82225,82573,82661,82907,83325,83574,83656,83754,84346,84446,84698,85122,85377,89344,89433,89670,91694,91936,92038,92291,128689,139221,140737,151368,152896,154653,155279,155699,156760,158025,158281,158517,159064,159558,160163,160361,160941,161505,161880,161998,162536,162693,162889,163162,163418,163588,163729,163793,164158,164525,165201,165465,165803,166156,166250,166436,166742,167004,167129,167256,167495,167706,167825,168018,168195,168650,168831,168953,169212,169325,169512,169614,169721,169850,170125,170633,171129,172006,172300,172870,173019,173751,173923,174007,174343,174435,185554,190800,196533,196595,197173,197757,197848,197961,198190,198350,198502,198673,198839,199008,199175,199338,199581,199751,199924,200095,200369,200568,200773,207480,207564,207660,207756,207854,207954,208056,208158,208260,208362,208464,208564,208660,208772,208901,209024,209155,209286,209384,209498,209592,209732,209866,209962,210074,210174,210290,210386,210498,210598,210738,210874,211038,211168,211326,211476,211617,211761,211896,212008,212158,212286,212414,212550,212682,212812,212942,213054,220262,220408,220552,220690,220756,220846,220922,221026,221116,221218,221326,221434,221534,221614,221706,221804,221914,221992,222098,222190,222294,222404,222526,222689,232050,232130,232230,232320,232430,232520,232761,232855,232961,243326,243426,243538,243652,243768,243884,243978,244092,244204,244306,244426,244548,244630,244734,244854,244980,245078,245172,245260,245372,245488,245610,245722,245897,246013,246099,246191,246303,246427,246494,246620,246688,246816,246960,247088,247157,247252,247367,247480,247579,247688,247799,247910,248011,248116,248216,248346,248437,248560,248654,248766,248852,248956,249052,249140,249258,249362,249466,249592,249680,249788,249888,249978,250088,250172,250274,250358,250412,250476,250582,250668,250778,250862",
                        "endLines": "57,67,69,227,229,230,231,233,234,235,236,237,238,239,240,241,242,246,247,248,249,250,251,252,253,302,303,304,305,306,307,308,309,310,311,312,313,314,315,316,317,318,319,320,321,322,323,336,337,338,339,340,341,342,343,344,345,346,347,348,349,351,352,353,354,355,356,357,358,359,360,361,362,363,364,365,366,367,368,369,370,371,372,373,374,375,376,377,378,379,380,381,382,383,384,385,386,387,388,389,390,391,392,393,394,395,396,397,398,399,400,401,402,403,404,405,406,407,408,409,410,411,412,413,414,415,416,417,418,419,420,421,422,423,424,425,426,427,428,429,430,431,432,433,434,507,508,513,514,515,516,517,518,519,693,694,695,696,697,698,699,700,736,737,738,739,742,751,752,757,777,779,780,783,785,805,806,807,808,809,810,811,812,813,814,815,816,817,818,819,820,821,822,823,824,825,826,827,828,829,830,831,901,909,910,911,912,913,945,946,950,954,958,970,976,1005,1009,1013,1018,1022,1026,1030,1034,1038,1042,1048,1052,1058,1062,1068,1072,1077,1081,1084,1088,1094,1098,1104,1108,1114,1117,1121,1125,1129,1133,1137,1138,1139,1140,1143,1146,1149,1152,1156,1157,1158,1159,1160,1200,1202,1204,1206,1211,1212,1216,1222,1226,1227,1229,1240,1241,1245,1251,1255,1256,1311,1315,1342,1346,1347,1351,1379,2059,2085,2256,2282,2313,2321,2327,2341,2363,2368,2373,2383,2392,2401,2405,2412,2420,2427,2428,2437,2440,2443,2447,2451,2455,2458,2459,2464,2469,2479,2484,2491,2497,2498,2501,2505,2510,2512,2514,2517,2520,2522,2526,2529,2536,2539,2542,2546,2548,2552,2554,2556,2558,2562,2570,2578,2590,2596,2605,2608,2619,2622,2623,2628,2629,2634,2888,2958,2963,2973,2982,2983,2985,2989,2992,2995,2998,3001,3004,3007,3010,3014,3017,3020,3023,3027,3030,3034,3038,3152,3153,3154,3155,3156,3157,3158,3159,3160,3161,3162,3163,3164,3165,3166,3167,3168,3169,3170,3171,3173,3175,3176,3177,3178,3179,3180,3181,3182,3184,3185,3187,3188,3190,3192,3193,3195,3196,3197,3198,3199,3200,3202,3203,3204,3205,3206,3207,3331,3333,3335,3336,3337,3338,3339,3340,3341,3342,3343,3344,3345,3346,3347,3349,3350,3351,3352,3353,3354,3356,3360,3364,3484,3485,3486,3487,3488,3492,3493,3494,3495,3647,3649,3651,3653,3655,3656,3657,3658,3660,3662,3664,3665,3666,3667,3668,3669,3670,3671,3672,3673,3674,3675,3678,3679,3680,3681,3683,3685,3686,3688,3689,3691,3693,3695,3696,3697,3698,3699,3700,3701,3702,3703,3704,3705,3706,3708,3709,3710,3711,3713,3714,3715,3716,3717,3719,3721,3723,3725,3726,3727,3728,3729,3730,3731,3732,3733,3734,3735,3736,3737,3738,3739,3740",
                        "endColumns": "54,44,48,40,54,58,61,80,60,74,75,76,77,84,81,75,75,76,77,105,105,78,79,56,57,73,74,64,65,59,60,71,72,66,67,58,58,58,58,58,53,53,52,53,53,53,53,73,78,72,73,70,71,71,72,56,57,72,73,73,74,71,72,69,70,59,60,68,68,69,73,75,63,76,75,76,64,68,76,74,68,67,76,65,60,96,64,68,98,70,58,57,56,58,63,70,71,71,71,71,66,67,67,58,62,63,89,90,59,65,66,65,69,63,52,66,60,66,112,57,62,64,64,74,72,71,48,60,60,60,61,63,63,63,64,62,59,60,65,58,59,61,70,59,67,85,86,89,86,87,81,82,89,90,51,57,44,65,63,56,56,53,56,47,48,50,33,46,48,45,31,63,61,59,56,73,69,77,53,69,84,47,45,60,62,65,63,70,62,64,63,60,60,51,72,73,68,74,73,73,140,69,52,77,89,87,95,89,12,88,12,12,12,12,12,12,12,12,12,12,12,12,12,12,12,12,12,12,12,12,12,12,12,12,12,12,12,12,12,12,12,12,12,12,12,12,136,130,104,12,12,12,12,12,111,111,104,116,12,12,12,12,12,87,12,12,12,81,12,12,99,12,12,12,93,88,12,12,12,101,12,12,12,12,12,12,12,12,12,12,12,12,12,12,12,12,12,12,12,12,117,12,12,12,12,12,12,12,63,12,12,12,12,12,12,93,12,12,12,12,12,12,12,12,12,12,12,12,12,12,12,12,12,12,12,12,12,12,12,12,12,12,12,12,83,12,91,12,12,12,61,12,12,90,12,12,12,12,12,12,12,12,12,12,12,12,12,12,12,12,12,83,95,95,97,99,101,101,101,101,101,99,95,111,128,122,130,130,97,113,93,12,12,95,111,99,115,95,111,99,12,135,12,129,12,12,140,12,134,111,149,127,127,12,131,129,129,111,139,12,12,12,65,89,75,103,89,101,107,107,99,79,91,97,12,77,105,91,103,109,12,12,12,79,99,89,109,89,12,93,105,91,12,12,12,12,12,93,113,111,12,12,12,81,103,119,125,97,93,87,111,115,121,111,12,115,85,91,12,12,66,12,67,12,12,12,68,94,114,112,98,108,110,110,100,104,99,12,90,122,93,12,85,103,95,87,12,12,12,12,87,107,99,89,109,83,101,83,53,63,105,85,109,83,119",
                        "endOffsets": "5644,6091,6193,14235,14349,14408,14470,14613,14674,14749,14825,14902,14980,15065,15147,15223,15299,15540,15618,15724,15830,15909,15989,16046,16104,19349,19424,19489,19555,19615,19676,19748,19821,19888,19956,20015,20074,20133,20192,20251,20305,20359,20412,20466,20520,20574,20628,21514,21593,21666,21740,21811,21883,21955,22028,22085,22143,22216,22290,22364,22439,22559,22632,22702,22773,22833,22894,22963,23032,23102,23176,23252,23316,23393,23469,23546,23611,23680,23757,23832,23901,23969,24046,24112,24173,24270,24335,24404,24503,24574,24633,24691,24748,24807,24871,24942,25014,25086,25158,25230,25297,25365,25433,25492,25555,25619,25709,25800,25860,25926,25993,26059,26129,26193,26246,26313,26374,26441,26554,26612,26675,26740,26805,26880,26953,27025,27074,27135,27196,27257,27319,27383,27447,27511,27576,27639,27699,27760,27826,27885,27945,28007,28078,28138,28206,32794,32881,33176,33263,33351,33433,33516,33606,33697,45115,45173,45218,45284,45348,45405,45462,45516,47696,47744,47793,47844,47965,48420,48469,48705,49706,49818,49880,50068,50178,51514,51584,51662,51716,51786,51871,51919,51965,52026,52089,52155,52219,52290,52353,52418,52482,52543,52604,52656,52729,52803,52872,52947,53021,53095,53236,53306,62993,63500,63590,63678,63774,63864,65862,65951,66198,66479,66731,67430,67823,69655,69877,70099,70375,70602,70832,71062,71292,71522,71749,72168,72394,72819,73049,73477,73696,73979,74187,74318,74545,74971,75196,75623,75844,76269,76389,76665,76966,77290,77581,77895,78032,78163,78268,78510,78677,78881,79089,79360,79472,79584,79689,79806,81848,81994,82134,82220,82568,82656,82902,83320,83569,83651,83749,84341,84441,84693,85117,85372,85466,89428,89665,91689,91931,92033,92286,94442,139216,140732,151363,152891,154648,155274,155694,156755,158020,158276,158512,159059,159553,160158,160356,160936,161500,161875,161993,162531,162688,162884,163157,163413,163583,163724,163788,164153,164520,165196,165460,165798,166151,166245,166431,166737,166999,167124,167251,167490,167701,167820,168013,168190,168645,168826,168948,169207,169320,169507,169609,169716,169845,170120,170628,171124,172001,172295,172865,173014,173746,173918,174002,174338,174430,174708,190795,196184,196590,197168,197752,197843,197956,198185,198345,198497,198668,198834,199003,199170,199333,199576,199746,199919,200090,200364,200563,200768,201098,207559,207655,207751,207849,207949,208051,208153,208255,208357,208459,208559,208655,208767,208896,209019,209150,209281,209379,209493,209587,209727,209861,209957,210069,210169,210285,210381,210493,210593,210733,210869,211033,211163,211321,211471,211612,211756,211891,212003,212153,212281,212409,212545,212677,212807,212937,213049,213189,220403,220547,220685,220751,220841,220917,221021,221111,221213,221321,221429,221529,221609,221701,221799,221909,221987,222093,222185,222289,222399,222521,222684,222841,232125,232225,232315,232425,232515,232756,232850,232956,233048,243421,243533,243647,243763,243879,243973,244087,244199,244301,244421,244543,244625,244729,244849,244975,245073,245167,245255,245367,245483,245605,245717,245892,246008,246094,246186,246298,246422,246489,246615,246683,246811,246955,247083,247152,247247,247362,247475,247574,247683,247794,247905,248006,248111,248211,248341,248432,248555,248649,248761,248847,248951,249047,249135,249253,249357,249461,249587,249675,249783,249883,249973,250083,250167,250269,250353,250407,250471,250577,250663,250773,250857,250977"
                    }
                },
                {
                    "source": "C:\\Users\\Sanoj\\.gradle\\caches\\transforms-2\\files-2.1\\b7c0909daa09139bb4999d7c149aa122\\jetified-bubblenavigation-1.0.7\\res\\values\\values.xml",
                    "from": {
                        "startLines": "-1,-1,-1,-1,-1,-1,-1,-1,-1,-1,-1,-1,-1,-1",
                        "startColumns": "-1,-1,-1,-1,-1,-1,-1,-1,-1,-1,-1,-1,-1,-1",
                        "startOffsets": "-1,-1,-1,-1,-1,-1,-1,-1,-1,-1,-1,-1,-1,-1"
                    },
                    "to": {
                        "startLines": "262,263,264,265,266,451,452,454,455,456,457,458,459,460",
                        "startColumns": "4,4,4,4,4,4,4,4,4,4,4,4,4,4",
                        "startOffsets": "16550,16615,16674,16731,16794,29182,29240,29342,29391,29452,29515,29571,29631,29689",
                        "endColumns": "64,58,56,62,62,57,51,48,60,62,55,59,57,63",
                        "endOffsets": "16610,16669,16726,16789,16852,29235,29287,29386,29447,29510,29566,29626,29684,29748"
                    }
                },
                {
                    "source": "C:\\Users\\Sanoj\\.gradle\\caches\\transforms-2\\files-2.1\\6c40941472a486997a18100917790e72\\navigation-runtime-2.1.0\\res\\values\\values.xml",
                    "from": {
                        "startLines": "-1",
                        "startColumns": "-1",
                        "startOffsets": "-1"
                    },
                    "to": {
                        "startLines": "749",
                        "startColumns": "4",
                        "startOffsets": "48282",
                        "endColumns": "52",
                        "endOffsets": "48330"
                    }
                },
                {
                    "source": "D:\\MyStuff\\Android_App_Dev\\MyApplication2\\app\\src\\main\\res\\values\\styles.xml",
                    "from": {
                        "startLines": "3,-1,-1,-1",
                        "startColumns": "4,-1,-1,-1",
                        "startOffsets": "57,-1,-1,-1",
                        "endLines": "12,-1,-1,-1",
                        "endColumns": "12,-1,-1,-1",
                        "endOffsets": "595,-1,-1,-1"
                    },
                    "to": {
                        "startLines": "922,932,933,937",
                        "startColumns": "4,4,4,4",
                        "startOffsets": "64431,64965,65055,65205",
                        "endLines": "931,932,936,937",
                        "endColumns": "12,89,12,79",
                        "endOffsets": "64960,65050,65200,65280"
                    }
                },
                {
                    "source": "D:\\MyStuff\\Android_App_Dev\\MyApplication2\\app\\src\\main\\res\\values\\preloaded_fonts.xml",
                    "from": {
                        "startLines": "-1",
                        "startColumns": "-1",
                        "startOffsets": "-1"
                    },
                    "to": {
                        "startLines": "16",
                        "startColumns": "4",
                        "startOffsets": "3667",
                        "endLines": "20",
                        "endColumns": "12",
                        "endOffsets": "3841"
                    }
                },
                {
                    "source": "C:\\Users\\Sanoj\\.gradle\\caches\\transforms-2\\files-2.1\\28120aa98d624ce8fee0a8087788fd91\\constraintlayout-1.1.3\\res\\values\\values.xml",
                    "from": {
                        "startLines": "-1,-1,-1,-1,-1,-1,-1,-1,-1,-1,-1,-1,-1,-1,-1,-1,-1,-1,-1,-1,-1,-1,-1,-1,-1,-1,-1,-1,-1,-1,-1,-1,-1,-1,-1,-1,-1,-1,-1,-1,-1,-1,-1,-1,-1,-1,-1,-1,-1,-1,-1,-1,-1,-1,-1,-1,-1",
                        "startColumns": "-1,-1,-1,-1,-1,-1,-1,-1,-1,-1,-1,-1,-1,-1,-1,-1,-1,-1,-1,-1,-1,-1,-1,-1,-1,-1,-1,-1,-1,-1,-1,-1,-1,-1,-1,-1,-1,-1,-1,-1,-1,-1,-1,-1,-1,-1,-1,-1,-1,-1,-1,-1,-1,-1,-1,-1,-1",
                        "startOffsets": "-1,-1,-1,-1,-1,-1,-1,-1,-1,-1,-1,-1,-1,-1,-1,-1,-1,-1,-1,-1,-1,-1,-1,-1,-1,-1,-1,-1,-1,-1,-1,-1,-1,-1,-1,-1,-1,-1,-1,-1,-1,-1,-1,-1,-1,-1,-1,-1,-1,-1,-1,-1,-1,-1,-1,-1,-1"
                    },
                    "to": {
                        "startLines": "23,24,37,53,54,55,60,74,75,76,77,80,81,84,87,88,89,90,91,94,97,98,99,100,105,108,111,112,113,118,119,120,123,126,127,130,133,136,139,140,143,146,147,152,153,158,161,164,165,166,167,168,169,170,171,172,173",
                        "startColumns": "4,4,4,4,4,4,4,4,4,4,4,4,4,4,4,4,4,4,4,4,4,4,4,4,4,4,4,4,4,4,4,4,4,4,4,4,4,4,4,4,4,4,4,4,4,4,4,4,4,4,4,4,4,4,4,4,4",
                        "startOffsets": "3932,3993,4568,5374,5426,5487,5765,6421,6482,6542,6612,6745,6813,6942,7068,7130,7195,7263,7330,7453,7578,7645,7710,7775,7956,8077,8198,8264,8331,8541,8610,8676,8801,8927,8994,9120,9247,9372,9499,9564,9690,9813,9878,10086,10153,10333,10453,10573,10638,10700,10762,10824,10883,10943,11004,11065,11124",
                        "endLines": "23,31,37,53,54,55,63,74,75,76,79,80,83,86,87,88,89,90,93,96,97,98,99,104,107,110,111,112,117,118,119,122,125,126,129,132,135,138,139,142,145,146,151,152,157,160,163,164,165,166,167,168,169,170,171,172,181",
                        "endColumns": "60,11,47,51,60,45,11,60,59,69,11,67,11,11,61,64,67,66,11,11,66,64,64,11,11,11,65,66,11,68,65,11,11,66,11,11,11,11,64,11,11,64,11,66,11,11,11,64,61,61,61,58,59,60,60,58,11",
                        "endOffsets": "3988,4279,4611,5421,5482,5528,5887,6477,6537,6607,6740,6808,6937,7063,7125,7190,7258,7325,7448,7573,7640,7705,7770,7951,8072,8193,8259,8326,8536,8605,8671,8796,8922,8989,9115,9242,9367,9494,9559,9685,9808,9873,10081,10148,10328,10448,10568,10633,10695,10757,10819,10878,10938,10999,11060,11119,11461"
                    }
                },
                {
                    "source": "C:\\Users\\Sanoj\\.gradle\\caches\\transforms-2\\files-2.1\\6cac2e40aaad7d17efd78ef41d825d1b\\coordinatorlayout-1.1.0\\res\\values\\values.xml",
                    "from": {
                        "startLines": "-1,-1",
                        "startColumns": "-1,-1",
                        "startOffsets": "-1,-1"
                    },
                    "to": {
                        "startLines": "56,4406",
                        "startColumns": "4,4",
                        "startOffsets": "5533,291044",
                        "endLines": "56,4408",
                        "endColumns": "60,12",
                        "endOffsets": "5589,291184"
                    }
                },
                {
                    "source": "C:\\Users\\Sanoj\\.gradle\\caches\\transforms-2\\files-2.1\\678de4fc068420ebc21bd2879803acf2\\jetified-volleyplus-0.1.4\\res\\values\\values.xml",
                    "from": {
                        "startLines": "-1,-1,-1,-1,-1,-1,-1,-1,-1,-1,-1,-1,-1",
                        "startColumns": "-1,-1,-1,-1,-1,-1,-1,-1,-1,-1,-1,-1,-1",
                        "startOffsets": "-1,-1,-1,-1,-1,-1,-1,-1,-1,-1,-1,-1,-1"
                    },
                    "to": {
                        "startLines": "334,335,350,689,690,691,834,847,848,849,892,893,894",
                        "startColumns": "4,4,4,4,4,4,4,4,4,4,4,4,4",
                        "startOffsets": "21330,21387,22444,44846,44901,44951,53509,54721,54796,54877,61845,61918,62017",
                        "endColumns": "56,57,47,54,49,51,83,74,80,86,72,98,79",
                        "endOffsets": "21382,21440,22487,44896,44946,44998,53588,54791,54872,54959,61913,62012,62092"
                    }
                }
            ]
        },
        {
            "outputFile": "D:\\MyStuff\\Android_App_Dev\\MyApplication2\\app\\build\\intermediates\\res\\merged\\debug\\values-sv_values-sv.arsc.flat",
            "map": [
                {
                    "source": "C:\\Users\\Sanoj\\.gradle\\caches\\transforms-2\\files-2.1\\03736cf4bc3669a69d502627b70a527e\\core-1.1.0\\res\\values-sv\\values-sv.xml",
                    "from": {
                        "startLines": "2",
                        "startColumns": "4",
                        "startOffsets": "55",
                        "endColumns": "100",
                        "endOffsets": "151"
                    },
                    "to": {
                        "startLines": "32",
                        "startColumns": "4",
                        "startOffsets": "3085",
                        "endColumns": "100",
                        "endOffsets": "3181"
                    }
                },
                {
                    "source": "C:\\Users\\Sanoj\\.gradle\\caches\\transforms-2\\files-2.1\\c2c5fa787d66aaf40578b3071f4d283f\\appcompat-1.1.0\\res\\values-sv\\values-sv.xml",
                    "from": {
                        "startLines": "2,3,4,5,6,7,8,9,10,11,12,13,14,15,16,17,18,19,20,21,22,23,24,25,26,27,28,29",
                        "startColumns": "4,4,4,4,4,4,4,4,4,4,4,4,4,4,4,4,4,4,4,4,4,4,4,4,4,4,4,4",
                        "startOffsets": "105,208,311,422,506,608,721,798,874,967,1061,1156,1250,1353,1448,1545,1643,1739,1832,1911,2017,2116,2212,2317,2420,2522,2676,2778",
                        "endColumns": "102,102,110,83,101,112,76,75,92,93,94,93,102,94,96,97,95,92,78,105,98,95,104,102,101,153,101,78",
                        "endOffsets": "203,306,417,501,603,716,793,869,962,1056,1151,1245,1348,1443,1540,1638,1734,1827,1906,2012,2111,2207,2312,2415,2517,2671,2773,2852"
                    },
                    "to": {
                        "startLines": "2,3,4,5,6,7,8,9,10,11,12,13,14,15,16,17,18,19,20,21,22,23,24,25,26,27,28,31",
                        "startColumns": "4,4,4,4,4,4,4,4,4,4,4,4,4,4,4,4,4,4,4,4,4,4,4,4,4,4,4,4",
                        "startOffsets": "105,208,311,422,506,608,721,798,874,967,1061,1156,1250,1353,1448,1545,1643,1739,1832,1911,2017,2116,2212,2317,2420,2522,2676,3006",
                        "endColumns": "102,102,110,83,101,112,76,75,92,93,94,93,102,94,96,97,95,92,78,105,98,95,104,102,101,153,101,78",
                        "endOffsets": "203,306,417,501,603,716,793,869,962,1056,1151,1245,1348,1443,1540,1638,1734,1827,1906,2012,2111,2207,2312,2415,2517,2671,2773,3080"
                    }
                },
                {
                    "source": "C:\\Users\\Sanoj\\.gradle\\caches\\transforms-2\\files-2.1\\c968d98bc843f5f5ecd004ecc1ea62b3\\navigation-ui-2.1.0\\res\\values-sv\\values-sv.xml",
                    "from": {
                        "startLines": "2,3",
                        "startColumns": "4,4",
                        "startOffsets": "55,164",
                        "endColumns": "108,118",
                        "endOffsets": "159,278"
                    },
                    "to": {
                        "startLines": "29,30",
                        "startColumns": "4,4",
                        "startOffsets": "2778,2887",
                        "endColumns": "108,118",
                        "endOffsets": "2882,3001"
                    }
                }
            ]
        },
        {
            "outputFile": "D:\\MyStuff\\Android_App_Dev\\MyApplication2\\app\\build\\intermediates\\res\\merged\\debug\\values-ar_values-ar.arsc.flat",
            "map": [
                {
                    "source": "C:\\Users\\Sanoj\\.gradle\\caches\\transforms-2\\files-2.1\\03736cf4bc3669a69d502627b70a527e\\core-1.1.0\\res\\values-ar\\values-ar.xml",
                    "from": {
                        "startLines": "2",
                        "startColumns": "4",
                        "startOffsets": "55",
                        "endColumns": "100",
                        "endOffsets": "151"
                    },
                    "to": {
                        "startLines": "32",
                        "startColumns": "4",
                        "startOffsets": "3060",
                        "endColumns": "100",
                        "endOffsets": "3156"
                    }
                },
                {
                    "source": "C:\\Users\\Sanoj\\.gradle\\caches\\transforms-2\\files-2.1\\c968d98bc843f5f5ecd004ecc1ea62b3\\navigation-ui-2.1.0\\res\\values-ar\\values-ar.xml",
                    "from": {
                        "startLines": "2,3",
                        "startColumns": "4,4",
                        "startOffsets": "55,165",
                        "endColumns": "109,110",
                        "endOffsets": "160,271"
                    },
                    "to": {
                        "startLines": "29,30",
                        "startColumns": "4,4",
                        "startOffsets": "2758,2868",
                        "endColumns": "109,110",
                        "endOffsets": "2863,2974"
                    }
                },
                {
                    "source": "C:\\Users\\Sanoj\\.gradle\\caches\\transforms-2\\files-2.1\\c2c5fa787d66aaf40578b3071f4d283f\\appcompat-1.1.0\\res\\values-ar\\values-ar.xml",
                    "from": {
                        "startLines": "2,3,4,5,6,7,8,9,10,11,12,13,14,15,16,17,18,19,20,21,22,23,24,25,26,27,28,29",
                        "startColumns": "4,4,4,4,4,4,4,4,4,4,4,4,4,4,4,4,4,4,4,4,4,4,4,4,4,4,4,4",
                        "startOffsets": "105,213,317,424,506,607,721,801,880,971,1063,1155,1249,1350,1443,1538,1631,1722,1816,1894,1999,2097,2195,2303,2403,2506,2661,2758",
                        "endColumns": "107,103,106,81,100,113,79,78,90,91,91,93,100,92,94,92,90,93,77,104,97,97,107,99,102,154,96,80",
                        "endOffsets": "208,312,419,501,602,716,796,875,966,1058,1150,1244,1345,1438,1533,1626,1717,1811,1889,1994,2092,2190,2298,2398,2501,2656,2753,2834"
                    },
                    "to": {
                        "startLines": "2,3,4,5,6,7,8,9,10,11,12,13,14,15,16,17,18,19,20,21,22,23,24,25,26,27,28,31",
                        "startColumns": "4,4,4,4,4,4,4,4,4,4,4,4,4,4,4,4,4,4,4,4,4,4,4,4,4,4,4,4",
                        "startOffsets": "105,213,317,424,506,607,721,801,880,971,1063,1155,1249,1350,1443,1538,1631,1722,1816,1894,1999,2097,2195,2303,2403,2506,2661,2979",
                        "endColumns": "107,103,106,81,100,113,79,78,90,91,91,93,100,92,94,92,90,93,77,104,97,97,107,99,102,154,96,80",
                        "endOffsets": "208,312,419,501,602,716,796,875,966,1058,1150,1244,1345,1438,1533,1626,1717,1811,1889,1994,2092,2190,2298,2398,2501,2656,2753,3055"
                    }
                }
            ]
        },
        {
            "outputFile": "D:\\MyStuff\\Android_App_Dev\\MyApplication2\\app\\build\\intermediates\\res\\merged\\debug\\values-w360dp-port-v13_values-w360dp-port-v13.arsc.flat",
            "map": [
                {
                    "source": "C:\\Users\\Sanoj\\.gradle\\caches\\transforms-2\\files-2.1\\081958b85be993b26123dd5b1125e07f\\material-1.1.0\\res\\values-w360dp-port-v13\\values-w360dp-port-v13.xml",
                    "from": {
                        "startLines": "2,3,4,5,6,7,8,9",
                        "startColumns": "4,4,4,4,4,4,4,4",
                        "startOffsets": "55,114,170,226,293,358,413,478",
                        "endColumns": "58,55,55,66,64,54,64,68",
                        "endOffsets": "109,165,221,288,353,408,473,542"
                    }
                }
            ]
        },
        {
            "outputFile": "D:\\MyStuff\\Android_App_Dev\\MyApplication2\\app\\build\\intermediates\\res\\merged\\debug\\values-sk_values-sk.arsc.flat",
            "map": [
                {
                    "source": "C:\\Users\\Sanoj\\.gradle\\caches\\transforms-2\\files-2.1\\03736cf4bc3669a69d502627b70a527e\\core-1.1.0\\res\\values-sk\\values-sk.xml",
                    "from": {
                        "startLines": "2",
                        "startColumns": "4",
                        "startOffsets": "55",
                        "endColumns": "100",
                        "endOffsets": "151"
                    },
                    "to": {
                        "startLines": "32",
                        "startColumns": "4",
                        "startOffsets": "3132",
                        "endColumns": "100",
                        "endOffsets": "3228"
                    }
                },
                {
                    "source": "C:\\Users\\Sanoj\\.gradle\\caches\\transforms-2\\files-2.1\\c2c5fa787d66aaf40578b3071f4d283f\\appcompat-1.1.0\\res\\values-sk\\values-sk.xml",
                    "from": {
                        "startLines": "2,3,4,5,6,7,8,9,10,11,12,13,14,15,16,17,18,19,20,21,22,23,24,25,26,27,28,29",
                        "startColumns": "4,4,4,4,4,4,4,4,4,4,4,4,4,4,4,4,4,4,4,4,4,4,4,4,4,4,4,4",
                        "startOffsets": "105,212,313,424,510,618,736,815,893,984,1076,1174,1268,1369,1462,1557,1655,1746,1837,1920,2025,2133,2232,2338,2450,2553,2719,2817",
                        "endColumns": "106,100,110,85,107,117,78,77,90,91,97,93,100,92,94,97,90,90,82,104,107,98,105,111,102,165,97,81",
                        "endOffsets": "207,308,419,505,613,731,810,888,979,1071,1169,1263,1364,1457,1552,1650,1741,1832,1915,2020,2128,2227,2333,2445,2548,2714,2812,2894"
                    },
                    "to": {
                        "startLines": "2,3,4,5,6,7,8,9,10,11,12,13,14,15,16,17,18,19,20,21,22,23,24,25,26,27,28,31",
                        "startColumns": "4,4,4,4,4,4,4,4,4,4,4,4,4,4,4,4,4,4,4,4,4,4,4,4,4,4,4,4",
                        "startOffsets": "105,212,313,424,510,618,736,815,893,984,1076,1174,1268,1369,1462,1557,1655,1746,1837,1920,2025,2133,2232,2338,2450,2553,2719,3050",
                        "endColumns": "106,100,110,85,107,117,78,77,90,91,97,93,100,92,94,97,90,90,82,104,107,98,105,111,102,165,97,81",
                        "endOffsets": "207,308,419,505,613,731,810,888,979,1071,1169,1263,1364,1457,1552,1650,1741,1832,1915,2020,2128,2227,2333,2445,2548,2714,2812,3127"
                    }
                },
                {
                    "source": "C:\\Users\\Sanoj\\.gradle\\caches\\transforms-2\\files-2.1\\c968d98bc843f5f5ecd004ecc1ea62b3\\navigation-ui-2.1.0\\res\\values-sk\\values-sk.xml",
                    "from": {
                        "startLines": "2,3",
                        "startColumns": "4,4",
                        "startOffsets": "55,161",
                        "endColumns": "105,126",
                        "endOffsets": "156,283"
                    },
                    "to": {
                        "startLines": "29,30",
                        "startColumns": "4,4",
                        "startOffsets": "2817,2923",
                        "endColumns": "105,126",
                        "endOffsets": "2918,3045"
                    }
                }
            ]
        },
        {
            "outputFile": "D:\\MyStuff\\Android_App_Dev\\MyApplication2\\app\\build\\intermediates\\res\\merged\\debug\\values-fa_values-fa.arsc.flat",
            "map": [
                {
                    "source": "C:\\Users\\Sanoj\\.gradle\\caches\\transforms-2\\files-2.1\\c2c5fa787d66aaf40578b3071f4d283f\\appcompat-1.1.0\\res\\values-fa\\values-fa.xml",
                    "from": {
                        "startLines": "2,3,4,5,6,7,8,9,10,11,12,13,14,15,16,17,18,19,20,21,22,23,24,25,26,27,28,29",
                        "startColumns": "4,4,4,4,4,4,4,4,4,4,4,4,4,4,4,4,4,4,4,4,4,4,4,4,4,4,4,4",
                        "startOffsets": "105,215,316,427,511,612,727,807,885,978,1072,1164,1258,1361,1456,1553,1647,1740,1830,1911,2019,2123,2221,2327,2432,2537,2694,2795",
                        "endColumns": "109,100,110,83,100,114,79,77,92,93,91,93,102,94,96,93,92,89,80,107,103,97,105,104,104,156,100,80",
                        "endOffsets": "210,311,422,506,607,722,802,880,973,1067,1159,1253,1356,1451,1548,1642,1735,1825,1906,2014,2118,2216,2322,2427,2532,2689,2790,2871"
                    },
                    "to": {
                        "startLines": "2,3,4,5,6,7,8,9,10,11,12,13,14,15,16,17,18,19,20,21,22,23,24,25,26,27,28,31",
                        "startColumns": "4,4,4,4,4,4,4,4,4,4,4,4,4,4,4,4,4,4,4,4,4,4,4,4,4,4,4,4",
                        "startOffsets": "105,215,316,427,511,612,727,807,885,978,1072,1164,1258,1361,1456,1553,1647,1740,1830,1911,2019,2123,2221,2327,2432,2537,2694,3019",
                        "endColumns": "109,100,110,83,100,114,79,77,92,93,91,93,102,94,96,93,92,89,80,107,103,97,105,104,104,156,100,80",
                        "endOffsets": "210,311,422,506,607,722,802,880,973,1067,1159,1253,1356,1451,1548,1642,1735,1825,1906,2014,2118,2216,2322,2427,2532,2689,2790,3095"
                    }
                },
                {
                    "source": "C:\\Users\\Sanoj\\.gradle\\caches\\transforms-2\\files-2.1\\c968d98bc843f5f5ecd004ecc1ea62b3\\navigation-ui-2.1.0\\res\\values-fa\\values-fa.xml",
                    "from": {
                        "startLines": "2,3",
                        "startColumns": "4,4",
                        "startOffsets": "55,164",
                        "endColumns": "108,114",
                        "endOffsets": "159,274"
                    },
                    "to": {
                        "startLines": "29,30",
                        "startColumns": "4,4",
                        "startOffsets": "2795,2904",
                        "endColumns": "108,114",
                        "endOffsets": "2899,3014"
                    }
                },
                {
                    "source": "C:\\Users\\Sanoj\\.gradle\\caches\\transforms-2\\files-2.1\\03736cf4bc3669a69d502627b70a527e\\core-1.1.0\\res\\values-fa\\values-fa.xml",
                    "from": {
                        "startLines": "2",
                        "startColumns": "4",
                        "startOffsets": "55",
                        "endColumns": "100",
                        "endOffsets": "151"
                    },
                    "to": {
                        "startLines": "32",
                        "startColumns": "4",
                        "startOffsets": "3100",
                        "endColumns": "100",
                        "endOffsets": "3196"
                    }
                }
            ]
        },
        {
            "outputFile": "D:\\MyStuff\\Android_App_Dev\\MyApplication2\\app\\build\\intermediates\\res\\merged\\debug\\values-my_values-my.arsc.flat",
            "map": [
                {
                    "source": "C:\\Users\\Sanoj\\.gradle\\caches\\transforms-2\\files-2.1\\c968d98bc843f5f5ecd004ecc1ea62b3\\navigation-ui-2.1.0\\res\\values-my\\values-my.xml",
                    "from": {
                        "startLines": "2,3",
                        "startColumns": "4,4",
                        "startOffsets": "55,168",
                        "endColumns": "112,125",
                        "endOffsets": "163,289"
                    },
                    "to": {
                        "startLines": "29,30",
                        "startColumns": "4,4",
                        "startOffsets": "2872,2985",
                        "endColumns": "112,125",
                        "endOffsets": "2980,3106"
                    }
                },
                {
                    "source": "C:\\Users\\Sanoj\\.gradle\\caches\\transforms-2\\files-2.1\\c2c5fa787d66aaf40578b3071f4d283f\\appcompat-1.1.0\\res\\values-my\\values-my.xml",
                    "from": {
                        "startLines": "2,3,4,5,6,7,8,9,10,11,12,13,14,15,16,17,18,19,20,21,22,23,24,25,26,27,28,29",
                        "startColumns": "4,4,4,4,4,4,4,4,4,4,4,4,4,4,4,4,4,4,4,4,4,4,4,4,4,4,4,4",
                        "startOffsets": "105,218,325,441,528,637,760,842,924,1015,1107,1202,1296,1397,1490,1585,1679,1770,1861,1945,2060,2169,2268,2394,2501,2609,2769,2872",
                        "endColumns": "112,106,115,86,108,122,81,81,90,91,94,93,100,92,94,93,90,90,83,114,108,98,125,106,107,159,102,84",
                        "endOffsets": "213,320,436,523,632,755,837,919,1010,1102,1197,1291,1392,1485,1580,1674,1765,1856,1940,2055,2164,2263,2389,2496,2604,2764,2867,2952"
                    },
                    "to": {
                        "startLines": "2,3,4,5,6,7,8,9,10,11,12,13,14,15,16,17,18,19,20,21,22,23,24,25,26,27,28,31",
                        "startColumns": "4,4,4,4,4,4,4,4,4,4,4,4,4,4,4,4,4,4,4,4,4,4,4,4,4,4,4,4",
                        "startOffsets": "105,218,325,441,528,637,760,842,924,1015,1107,1202,1296,1397,1490,1585,1679,1770,1861,1945,2060,2169,2268,2394,2501,2609,2769,3111",
                        "endColumns": "112,106,115,86,108,122,81,81,90,91,94,93,100,92,94,93,90,90,83,114,108,98,125,106,107,159,102,84",
                        "endOffsets": "213,320,436,523,632,755,837,919,1010,1102,1197,1291,1392,1485,1580,1674,1765,1856,1940,2055,2164,2263,2389,2496,2604,2764,2867,3191"
                    }
                },
                {
                    "source": "C:\\Users\\Sanoj\\.gradle\\caches\\transforms-2\\files-2.1\\03736cf4bc3669a69d502627b70a527e\\core-1.1.0\\res\\values-my\\values-my.xml",
                    "from": {
                        "startLines": "2",
                        "startColumns": "4",
                        "startOffsets": "55",
                        "endColumns": "100",
                        "endOffsets": "151"
                    },
                    "to": {
                        "startLines": "32",
                        "startColumns": "4",
                        "startOffsets": "3196",
                        "endColumns": "100",
                        "endOffsets": "3292"
                    }
                }
            ]
        },
        {
            "outputFile": "D:\\MyStuff\\Android_App_Dev\\MyApplication2\\app\\build\\intermediates\\res\\merged\\debug\\values-da_values-da.arsc.flat",
            "map": [
                {
                    "source": "C:\\Users\\Sanoj\\.gradle\\caches\\transforms-2\\files-2.1\\03736cf4bc3669a69d502627b70a527e\\core-1.1.0\\res\\values-da\\values-da.xml",
                    "from": {
                        "startLines": "2",
                        "startColumns": "4",
                        "startOffsets": "55",
                        "endColumns": "100",
                        "endOffsets": "151"
                    },
                    "to": {
                        "startLines": "32",
                        "startColumns": "4",
                        "startOffsets": "3050",
                        "endColumns": "100",
                        "endOffsets": "3146"
                    }
                },
                {
                    "source": "C:\\Users\\Sanoj\\.gradle\\caches\\transforms-2\\files-2.1\\c2c5fa787d66aaf40578b3071f4d283f\\appcompat-1.1.0\\res\\values-da\\values-da.xml",
                    "from": {
                        "startLines": "2,3,4,5,6,7,8,9,10,11,12,13,14,15,16,17,18,19,20,21,22,23,24,25,26,27,28,29",
                        "startColumns": "4,4,4,4,4,4,4,4,4,4,4,4,4,4,4,4,4,4,4,4,4,4,4,4,4,4,4,4",
                        "startOffsets": "105,205,299,415,500,600,713,791,868,959,1051,1144,1238,1333,1426,1521,1619,1710,1801,1879,1987,2094,2190,2303,2406,2507,2660,2757",
                        "endColumns": "99,93,115,84,99,112,77,76,90,91,92,93,94,92,94,97,90,90,77,107,106,95,112,102,100,152,96,78",
                        "endOffsets": "200,294,410,495,595,708,786,863,954,1046,1139,1233,1328,1421,1516,1614,1705,1796,1874,1982,2089,2185,2298,2401,2502,2655,2752,2831"
                    },
                    "to": {
                        "startLines": "2,3,4,5,6,7,8,9,10,11,12,13,14,15,16,17,18,19,20,21,22,23,24,25,26,27,28,31",
                        "startColumns": "4,4,4,4,4,4,4,4,4,4,4,4,4,4,4,4,4,4,4,4,4,4,4,4,4,4,4,4",
                        "startOffsets": "105,205,299,415,500,600,713,791,868,959,1051,1144,1238,1333,1426,1521,1619,1710,1801,1879,1987,2094,2190,2303,2406,2507,2660,2971",
                        "endColumns": "99,93,115,84,99,112,77,76,90,91,92,93,94,92,94,97,90,90,77,107,106,95,112,102,100,152,96,78",
                        "endOffsets": "200,294,410,495,595,708,786,863,954,1046,1139,1233,1328,1421,1516,1614,1705,1796,1874,1982,2089,2185,2298,2401,2502,2655,2752,3045"
                    }
                },
                {
                    "source": "C:\\Users\\Sanoj\\.gradle\\caches\\transforms-2\\files-2.1\\c968d98bc843f5f5ecd004ecc1ea62b3\\navigation-ui-2.1.0\\res\\values-da\\values-da.xml",
                    "from": {
                        "startLines": "2,3",
                        "startColumns": "4,4",
                        "startOffsets": "55,160",
                        "endColumns": "104,108",
                        "endOffsets": "155,264"
                    },
                    "to": {
                        "startLines": "29,30",
                        "startColumns": "4,4",
                        "startOffsets": "2757,2862",
                        "endColumns": "104,108",
                        "endOffsets": "2857,2966"
                    }
                }
            ]
        },
        {
            "outputFile": "D:\\MyStuff\\Android_App_Dev\\MyApplication2\\app\\build\\intermediates\\res\\merged\\debug\\values-ky_values-ky.arsc.flat",
            "map": [
                {
                    "source": "C:\\Users\\Sanoj\\.gradle\\caches\\transforms-2\\files-2.1\\c968d98bc843f5f5ecd004ecc1ea62b3\\navigation-ui-2.1.0\\res\\values-ky\\values-ky.xml",
                    "from": {
                        "startLines": "2,3",
                        "startColumns": "4,4",
                        "startOffsets": "55,165",
                        "endColumns": "109,117",
                        "endOffsets": "160,278"
                    },
                    "to": {
                        "startLines": "29,30",
                        "startColumns": "4,4",
                        "startOffsets": "2820,2930",
                        "endColumns": "109,117",
                        "endOffsets": "2925,3043"
                    }
                },
                {
                    "source": "C:\\Users\\Sanoj\\.gradle\\caches\\transforms-2\\files-2.1\\c2c5fa787d66aaf40578b3071f4d283f\\appcompat-1.1.0\\res\\values-ky\\values-ky.xml",
                    "from": {
                        "startLines": "2,3,4,5,6,7,8,9,10,11,12,13,14,15,16,17,18,19,20,21,22,23,24,25,26,27,28,29",
                        "startColumns": "4,4,4,4,4,4,4,4,4,4,4,4,4,4,4,4,4,4,4,4,4,4,4,4,4,4,4,4",
                        "startOffsets": "105,216,325,437,522,627,744,823,902,993,1085,1180,1274,1375,1468,1563,1658,1749,1840,1920,2026,2131,2229,2336,2442,2557,2718,2820",
                        "endColumns": "110,108,111,84,104,116,78,78,90,91,94,93,100,92,94,94,90,90,79,105,104,97,106,105,114,160,101,80",
                        "endOffsets": "211,320,432,517,622,739,818,897,988,1080,1175,1269,1370,1463,1558,1653,1744,1835,1915,2021,2126,2224,2331,2437,2552,2713,2815,2896"
                    },
                    "to": {
                        "startLines": "2,3,4,5,6,7,8,9,10,11,12,13,14,15,16,17,18,19,20,21,22,23,24,25,26,27,28,31",
                        "startColumns": "4,4,4,4,4,4,4,4,4,4,4,4,4,4,4,4,4,4,4,4,4,4,4,4,4,4,4,4",
                        "startOffsets": "105,216,325,437,522,627,744,823,902,993,1085,1180,1274,1375,1468,1563,1658,1749,1840,1920,2026,2131,2229,2336,2442,2557,2718,3048",
                        "endColumns": "110,108,111,84,104,116,78,78,90,91,94,93,100,92,94,94,90,90,79,105,104,97,106,105,114,160,101,80",
                        "endOffsets": "211,320,432,517,622,739,818,897,988,1080,1175,1269,1370,1463,1558,1653,1744,1835,1915,2021,2126,2224,2331,2437,2552,2713,2815,3124"
                    }
                },
                {
                    "source": "C:\\Users\\Sanoj\\.gradle\\caches\\transforms-2\\files-2.1\\03736cf4bc3669a69d502627b70a527e\\core-1.1.0\\res\\values-ky\\values-ky.xml",
                    "from": {
                        "startLines": "2",
                        "startColumns": "4",
                        "startOffsets": "55",
                        "endColumns": "100",
                        "endOffsets": "151"
                    },
                    "to": {
                        "startLines": "32",
                        "startColumns": "4",
                        "startOffsets": "3129",
                        "endColumns": "100",
                        "endOffsets": "3225"
                    }
                }
            ]
        },
        {
            "outputFile": "D:\\MyStuff\\Android_App_Dev\\MyApplication2\\app\\build\\intermediates\\res\\merged\\debug\\values-it_values-it.arsc.flat",
            "map": [
                {
                    "source": "C:\\Users\\Sanoj\\.gradle\\caches\\transforms-2\\files-2.1\\c2c5fa787d66aaf40578b3071f4d283f\\appcompat-1.1.0\\res\\values-it\\values-it.xml",
                    "from": {
                        "startLines": "2,3,4,5,6,7,8,9,10,11,12,13,14,15,16,17,18,19,20,21,22,23,24,25,26,27,28,29",
                        "startColumns": "4,4,4,4,4,4,4,4,4,4,4,4,4,4,4,4,4,4,4,4,4,4,4,4,4,4,4,4",
                        "startOffsets": "105,210,313,422,506,611,730,808,884,976,1069,1162,1256,1358,1452,1549,1644,1736,1828,1908,2014,2121,2219,2323,2429,2536,2699,2799",
                        "endColumns": "104,102,108,83,104,118,77,75,91,92,92,93,101,93,96,94,91,91,79,105,106,97,103,105,106,162,99,80",
                        "endOffsets": "205,308,417,501,606,725,803,879,971,1064,1157,1251,1353,1447,1544,1639,1731,1823,1903,2009,2116,2214,2318,2424,2531,2694,2794,2875"
                    },
                    "to": {
                        "startLines": "2,3,4,5,6,7,8,9,10,11,12,13,14,15,16,17,18,19,20,21,22,23,24,25,26,27,28,31",
                        "startColumns": "4,4,4,4,4,4,4,4,4,4,4,4,4,4,4,4,4,4,4,4,4,4,4,4,4,4,4,4",
                        "startOffsets": "105,210,313,422,506,611,730,808,884,976,1069,1162,1256,1358,1452,1549,1644,1736,1828,1908,2014,2121,2219,2323,2429,2536,2699,3031",
                        "endColumns": "104,102,108,83,104,118,77,75,91,92,92,93,101,93,96,94,91,91,79,105,106,97,103,105,106,162,99,80",
                        "endOffsets": "205,308,417,501,606,725,803,879,971,1064,1157,1251,1353,1447,1544,1639,1731,1823,1903,2009,2116,2214,2318,2424,2531,2694,2794,3107"
                    }
                },
                {
                    "source": "C:\\Users\\Sanoj\\.gradle\\caches\\transforms-2\\files-2.1\\c968d98bc843f5f5ecd004ecc1ea62b3\\navigation-ui-2.1.0\\res\\values-it\\values-it.xml",
                    "from": {
                        "startLines": "2,3",
                        "startColumns": "4,4",
                        "startOffsets": "55,164",
                        "endColumns": "108,122",
                        "endOffsets": "159,282"
                    },
                    "to": {
                        "startLines": "29,30",
                        "startColumns": "4,4",
                        "startOffsets": "2799,2908",
                        "endColumns": "108,122",
                        "endOffsets": "2903,3026"
                    }
                },
                {
                    "source": "C:\\Users\\Sanoj\\.gradle\\caches\\transforms-2\\files-2.1\\03736cf4bc3669a69d502627b70a527e\\core-1.1.0\\res\\values-it\\values-it.xml",
                    "from": {
                        "startLines": "2",
                        "startColumns": "4",
                        "startOffsets": "55",
                        "endColumns": "100",
                        "endOffsets": "151"
                    },
                    "to": {
                        "startLines": "32",
                        "startColumns": "4",
                        "startOffsets": "3112",
                        "endColumns": "100",
                        "endOffsets": "3208"
                    }
                }
            ]
        },
        {
            "outputFile": "D:\\MyStuff\\Android_App_Dev\\MyApplication2\\app\\build\\intermediates\\res\\merged\\debug\\values-uk_values-uk.arsc.flat",
            "map": [
                {
                    "source": "C:\\Users\\Sanoj\\.gradle\\caches\\transforms-2\\files-2.1\\c2c5fa787d66aaf40578b3071f4d283f\\appcompat-1.1.0\\res\\values-uk\\values-uk.xml",
                    "from": {
                        "startLines": "2,3,4,5,6,7,8,9,10,11,12,13,14,15,16,17,18,19,20,21,22,23,24,25,26,27,28,29",
                        "startColumns": "4,4,4,4,4,4,4,4,4,4,4,4,4,4,4,4,4,4,4,4,4,4,4,4,4,4,4,4",
                        "startOffsets": "105,214,316,424,510,615,733,814,894,985,1077,1172,1266,1367,1460,1555,1650,1741,1832,1930,2036,2142,2240,2347,2454,2559,2729,2829",
                        "endColumns": "108,101,107,85,104,117,80,79,90,91,94,93,100,92,94,94,90,90,97,105,105,97,106,106,104,169,99,80",
                        "endOffsets": "209,311,419,505,610,728,809,889,980,1072,1167,1261,1362,1455,1550,1645,1736,1827,1925,2031,2137,2235,2342,2449,2554,2724,2824,2905"
                    },
                    "to": {
                        "startLines": "2,3,4,5,6,7,8,9,10,11,12,13,14,15,16,17,18,19,20,21,22,23,24,25,26,27,28,31",
                        "startColumns": "4,4,4,4,4,4,4,4,4,4,4,4,4,4,4,4,4,4,4,4,4,4,4,4,4,4,4,4",
                        "startOffsets": "105,214,316,424,510,615,733,814,894,985,1077,1172,1266,1367,1460,1555,1650,1741,1832,1930,2036,2142,2240,2347,2454,2559,2729,3057",
                        "endColumns": "108,101,107,85,104,117,80,79,90,91,94,93,100,92,94,94,90,90,97,105,105,97,106,106,104,169,99,80",
                        "endOffsets": "209,311,419,505,610,728,809,889,980,1072,1167,1261,1362,1455,1550,1645,1736,1827,1925,2031,2137,2235,2342,2449,2554,2724,2824,3133"
                    }
                },
                {
                    "source": "C:\\Users\\Sanoj\\.gradle\\caches\\transforms-2\\files-2.1\\03736cf4bc3669a69d502627b70a527e\\core-1.1.0\\res\\values-uk\\values-uk.xml",
                    "from": {
                        "startLines": "2",
                        "startColumns": "4",
                        "startOffsets": "55",
                        "endColumns": "100",
                        "endOffsets": "151"
                    },
                    "to": {
                        "startLines": "32",
                        "startColumns": "4",
                        "startOffsets": "3138",
                        "endColumns": "100",
                        "endOffsets": "3234"
                    }
                },
                {
                    "source": "C:\\Users\\Sanoj\\.gradle\\caches\\transforms-2\\files-2.1\\c968d98bc843f5f5ecd004ecc1ea62b3\\navigation-ui-2.1.0\\res\\values-uk\\values-uk.xml",
                    "from": {
                        "startLines": "2,3",
                        "startColumns": "4,4",
                        "startOffsets": "55,163",
                        "endColumns": "107,119",
                        "endOffsets": "158,278"
                    },
                    "to": {
                        "startLines": "29,30",
                        "startColumns": "4,4",
                        "startOffsets": "2829,2937",
                        "endColumns": "107,119",
                        "endOffsets": "2932,3052"
                    }
                }
            ]
        },
        {
            "outputFile": "D:\\MyStuff\\Android_App_Dev\\MyApplication2\\app\\build\\intermediates\\res\\merged\\debug\\values-vi_values-vi.arsc.flat",
            "map": [
                {
                    "source": "C:\\Users\\Sanoj\\.gradle\\caches\\transforms-2\\files-2.1\\c968d98bc843f5f5ecd004ecc1ea62b3\\navigation-ui-2.1.0\\res\\values-vi\\values-vi.xml",
                    "from": {
                        "startLines": "2,3",
                        "startColumns": "4,4",
                        "startOffsets": "55,163",
                        "endColumns": "107,112",
                        "endOffsets": "158,271"
                    },
                    "to": {
                        "startLines": "29,30",
                        "startColumns": "4,4",
                        "startOffsets": "2798,2906",
                        "endColumns": "107,112",
                        "endOffsets": "2901,3014"
                    }
                },
                {
                    "source": "C:\\Users\\Sanoj\\.gradle\\caches\\transforms-2\\files-2.1\\03736cf4bc3669a69d502627b70a527e\\core-1.1.0\\res\\values-vi\\values-vi.xml",
                    "from": {
                        "startLines": "2",
                        "startColumns": "4",
                        "startOffsets": "55",
                        "endColumns": "100",
                        "endOffsets": "151"
                    },
                    "to": {
                        "startLines": "32",
                        "startColumns": "4",
                        "startOffsets": "3103",
                        "endColumns": "100",
                        "endOffsets": "3199"
                    }
                },
                {
                    "source": "C:\\Users\\Sanoj\\.gradle\\caches\\transforms-2\\files-2.1\\c2c5fa787d66aaf40578b3071f4d283f\\appcompat-1.1.0\\res\\values-vi\\values-vi.xml",
                    "from": {
                        "startLines": "2,3,4,5,6,7,8,9,10,11,12,13,14,15,16,17,18,19,20,21,22,23,24,25,26,27,28,29",
                        "startColumns": "4,4,4,4,4,4,4,4,4,4,4,4,4,4,4,4,4,4,4,4,4,4,4,4,4,4,4,4",
                        "startOffsets": "105,212,314,423,507,610,729,807,884,975,1067,1162,1256,1357,1450,1545,1639,1730,1821,1904,2008,2116,2217,2322,2437,2542,2699,2798",
                        "endColumns": "106,101,108,83,102,118,77,76,90,91,94,93,100,92,94,93,90,90,82,103,107,100,104,114,104,156,98,83",
                        "endOffsets": "207,309,418,502,605,724,802,879,970,1062,1157,1251,1352,1445,1540,1634,1725,1816,1899,2003,2111,2212,2317,2432,2537,2694,2793,2877"
                    },
                    "to": {
                        "startLines": "2,3,4,5,6,7,8,9,10,11,12,13,14,15,16,17,18,19,20,21,22,23,24,25,26,27,28,31",
                        "startColumns": "4,4,4,4,4,4,4,4,4,4,4,4,4,4,4,4,4,4,4,4,4,4,4,4,4,4,4,4",
                        "startOffsets": "105,212,314,423,507,610,729,807,884,975,1067,1162,1256,1357,1450,1545,1639,1730,1821,1904,2008,2116,2217,2322,2437,2542,2699,3019",
                        "endColumns": "106,101,108,83,102,118,77,76,90,91,94,93,100,92,94,93,90,90,82,103,107,100,104,114,104,156,98,83",
                        "endOffsets": "207,309,418,502,605,724,802,879,970,1062,1157,1251,1352,1445,1540,1634,1725,1816,1899,2003,2111,2212,2317,2432,2537,2694,2793,3098"
                    }
                }
            ]
        },
        {
            "outputFile": "D:\\MyStuff\\Android_App_Dev\\MyApplication2\\app\\build\\intermediates\\res\\merged\\debug\\values-tr_values-tr.arsc.flat",
            "map": [
                {
                    "source": "C:\\Users\\Sanoj\\.gradle\\caches\\transforms-2\\files-2.1\\c2c5fa787d66aaf40578b3071f4d283f\\appcompat-1.1.0\\res\\values-tr\\values-tr.xml",
                    "from": {
                        "startLines": "2,3,4,5,6,7,8,9,10,11,12,13,14,15,16,17,18,19,20,21,22,23,24,25,26,27,28,29",
                        "startColumns": "4,4,4,4,4,4,4,4,4,4,4,4,4,4,4,4,4,4,4,4,4,4,4,4,4,4,4,4",
                        "startOffsets": "105,219,318,430,515,621,741,821,897,988,1080,1172,1266,1367,1460,1562,1657,1748,1839,1917,2024,2128,2224,2331,2434,2543,2699,2797",
                        "endColumns": "113,98,111,84,105,119,79,75,90,91,91,93,100,92,101,94,90,90,77,106,103,95,106,102,108,155,97,78",
                        "endOffsets": "214,313,425,510,616,736,816,892,983,1075,1167,1261,1362,1455,1557,1652,1743,1834,1912,2019,2123,2219,2326,2429,2538,2694,2792,2871"
                    },
                    "to": {
                        "startLines": "2,3,4,5,6,7,8,9,10,11,12,13,14,15,16,17,18,19,20,21,22,23,24,25,26,27,28,31",
                        "startColumns": "4,4,4,4,4,4,4,4,4,4,4,4,4,4,4,4,4,4,4,4,4,4,4,4,4,4,4,4",
                        "startOffsets": "105,219,318,430,515,621,741,821,897,988,1080,1172,1266,1367,1460,1562,1657,1748,1839,1917,2024,2128,2224,2331,2434,2543,2699,3019",
                        "endColumns": "113,98,111,84,105,119,79,75,90,91,91,93,100,92,101,94,90,90,77,106,103,95,106,102,108,155,97,78",
                        "endOffsets": "214,313,425,510,616,736,816,892,983,1075,1167,1261,1362,1455,1557,1652,1743,1834,1912,2019,2123,2219,2326,2429,2538,2694,2792,3093"
                    }
                },
                {
                    "source": "C:\\Users\\Sanoj\\.gradle\\caches\\transforms-2\\files-2.1\\c968d98bc843f5f5ecd004ecc1ea62b3\\navigation-ui-2.1.0\\res\\values-tr\\values-tr.xml",
                    "from": {
                        "startLines": "2,3",
                        "startColumns": "4,4",
                        "startOffsets": "55,160",
                        "endColumns": "104,116",
                        "endOffsets": "155,272"
                    },
                    "to": {
                        "startLines": "29,30",
                        "startColumns": "4,4",
                        "startOffsets": "2797,2902",
                        "endColumns": "104,116",
                        "endOffsets": "2897,3014"
                    }
                },
                {
                    "source": "C:\\Users\\Sanoj\\.gradle\\caches\\transforms-2\\files-2.1\\03736cf4bc3669a69d502627b70a527e\\core-1.1.0\\res\\values-tr\\values-tr.xml",
                    "from": {
                        "startLines": "2",
                        "startColumns": "4",
                        "startOffsets": "55",
                        "endColumns": "100",
                        "endOffsets": "151"
                    },
                    "to": {
                        "startLines": "32",
                        "startColumns": "4",
                        "startOffsets": "3098",
                        "endColumns": "100",
                        "endOffsets": "3194"
                    }
                }
            ]
        },
        {
            "outputFile": "D:\\MyStuff\\Android_App_Dev\\MyApplication2\\app\\build\\intermediates\\res\\merged\\debug\\values-v25_values-v25.arsc.flat",
            "map": [
                {
                    "source": "C:\\Users\\Sanoj\\.gradle\\caches\\transforms-2\\files-2.1\\c2c5fa787d66aaf40578b3071f4d283f\\appcompat-1.1.0\\res\\values-v25\\values-v25.xml",
                    "from": {
                        "startLines": "2,3,4,6",
                        "startColumns": "4,4,4,4",
                        "startOffsets": "55,126,209,308",
                        "endLines": "2,3,5,7",
                        "endColumns": "70,82,12,12",
                        "endOffsets": "121,204,303,414"
                    }
                }
            ]
        },
        {
            "outputFile": "D:\\MyStuff\\Android_App_Dev\\MyApplication2\\app\\build\\intermediates\\res\\merged\\debug\\values-es_values-es.arsc.flat",
            "map": [
                {
                    "source": "C:\\Users\\Sanoj\\.gradle\\caches\\transforms-2\\files-2.1\\c2c5fa787d66aaf40578b3071f4d283f\\appcompat-1.1.0\\res\\values-es\\values-es.xml",
                    "from": {
                        "startLines": "2,3,4,5,6,7,8,9,10,11,12,13,14,15,16,17,18,19,20,21,22,23,24,25,26,27,28,29",
                        "startColumns": "4,4,4,4,4,4,4,4,4,4,4,4,4,4,4,4,4,4,4,4,4,4,4,4,4,4,4,4",
                        "startOffsets": "105,207,320,428,513,614,742,828,910,1002,1095,1192,1286,1387,1481,1577,1673,1765,1857,1938,2045,2156,2255,2363,2471,2578,2737,2836",
                        "endColumns": "101,112,107,84,100,127,85,81,91,92,96,93,100,93,95,95,91,91,80,106,110,98,107,107,106,158,98,81",
                        "endOffsets": "202,315,423,508,609,737,823,905,997,1090,1187,1281,1382,1476,1572,1668,1760,1852,1933,2040,2151,2250,2358,2466,2573,2732,2831,2913"
                    },
                    "to": {
                        "startLines": "2,3,4,5,6,7,8,9,10,11,12,13,14,15,16,17,18,19,20,21,22,23,24,25,26,27,28,31",
                        "startColumns": "4,4,4,4,4,4,4,4,4,4,4,4,4,4,4,4,4,4,4,4,4,4,4,4,4,4,4,4",
                        "startOffsets": "105,207,320,428,513,614,742,828,910,1002,1095,1192,1286,1387,1481,1577,1673,1765,1857,1938,2045,2156,2255,2363,2471,2578,2737,3075",
                        "endColumns": "101,112,107,84,100,127,85,81,91,92,96,93,100,93,95,95,91,91,80,106,110,98,107,107,106,158,98,81",
                        "endOffsets": "202,315,423,508,609,737,823,905,997,1090,1187,1281,1382,1476,1572,1668,1760,1852,1933,2040,2151,2250,2358,2466,2573,2732,2831,3152"
                    }
                },
                {
                    "source": "C:\\Users\\Sanoj\\.gradle\\caches\\transforms-2\\files-2.1\\c968d98bc843f5f5ecd004ecc1ea62b3\\navigation-ui-2.1.0\\res\\values-es\\values-es.xml",
                    "from": {
                        "startLines": "2,3",
                        "startColumns": "4,4",
                        "startOffsets": "55,174",
                        "endColumns": "118,119",
                        "endOffsets": "169,289"
                    },
                    "to": {
                        "startLines": "29,30",
                        "startColumns": "4,4",
                        "startOffsets": "2836,2955",
                        "endColumns": "118,119",
                        "endOffsets": "2950,3070"
                    }
                },
                {
                    "source": "C:\\Users\\Sanoj\\.gradle\\caches\\transforms-2\\files-2.1\\03736cf4bc3669a69d502627b70a527e\\core-1.1.0\\res\\values-es\\values-es.xml",
                    "from": {
                        "startLines": "2",
                        "startColumns": "4",
                        "startOffsets": "55",
                        "endColumns": "100",
                        "endOffsets": "151"
                    },
                    "to": {
                        "startLines": "32",
                        "startColumns": "4",
                        "startOffsets": "3157",
                        "endColumns": "100",
                        "endOffsets": "3253"
                    }
                }
            ]
        },
        {
            "outputFile": "D:\\MyStuff\\Android_App_Dev\\MyApplication2\\app\\build\\intermediates\\res\\merged\\debug\\values-v23_values-v23.arsc.flat",
            "map": [
                {
                    "source": "C:\\Users\\Sanoj\\.gradle\\caches\\transforms-2\\files-2.1\\c53a1cf06eec9ec8e2c1fa79d76edf7f\\cardview-1.0.0\\res\\values-v23\\values-v23.xml",
                    "from": {
                        "startLines": "2",
                        "startColumns": "4",
                        "startOffsets": "55",
                        "endLines": "4",
                        "endColumns": "12",
                        "endOffsets": "200"
                    },
                    "to": {
                        "startLines": "48",
                        "startColumns": "4",
                        "startOffsets": "3407",
                        "endLines": "50",
                        "endColumns": "12",
                        "endOffsets": "3552"
                    }
                },
                {
                    "source": "C:\\Users\\Sanoj\\.gradle\\caches\\transforms-2\\files-2.1\\081958b85be993b26123dd5b1125e07f\\material-1.1.0\\res\\values-v23\\values-v23.xml",
                    "from": {
                        "startLines": "2,6",
                        "startColumns": "4,4",
                        "startOffsets": "55,320",
                        "endLines": "5,9",
                        "endColumns": "10,10",
                        "endOffsets": "315,588"
                    },
                    "to": {
                        "startLines": "51,55",
                        "startColumns": "4,4",
                        "startOffsets": "3557,3822",
                        "endLines": "54,58",
                        "endColumns": "10,10",
                        "endOffsets": "3817,4090"
                    }
                },
                {
                    "source": "C:\\Users\\Sanoj\\.gradle\\caches\\transforms-2\\files-2.1\\c2c5fa787d66aaf40578b3071f4d283f\\appcompat-1.1.0\\res\\values-v23\\values-v23.xml",
                    "from": {
                        "startLines": "2,3,4,5,6,20,34,35,36,37,41,42,43,44",
                        "startColumns": "4,4,4,4,4,4,4,4,4,4,4,4,4,4",
                        "startOffsets": "55,190,325,400,487,1371,2267,2386,2513,2618,2842,2957,3064,3177",
                        "endLines": "2,3,4,5,19,33,34,35,36,40,41,42,43,47",
                        "endColumns": "134,134,74,86,12,12,118,126,104,12,114,106,112,12",
                        "endOffsets": "185,320,395,482,1366,2262,2381,2508,2613,2837,2952,3059,3172,3402"
                    }
                }
            ]
        },
        {
            "outputFile": "D:\\MyStuff\\Android_App_Dev\\MyApplication2\\app\\build\\intermediates\\res\\merged\\debug\\values-night-v8_values-night-v8.arsc.flat",
            "map": [
                {
                    "source": "C:\\Users\\Sanoj\\.gradle\\caches\\transforms-2\\files-2.1\\c2c5fa787d66aaf40578b3071f4d283f\\appcompat-1.1.0\\res\\values-night-v8\\values-night-v8.xml",
                    "from": {
                        "startLines": "2,3,4,5,6,7,8,9",
                        "startColumns": "4,4,4,4,4,4,4,4",
                        "startOffsets": "55,125,209,293,389,491,593,687",
                        "endColumns": "69,83,83,95,101,101,93,88",
                        "endOffsets": "120,204,288,384,486,588,682,771"
                    },
                    "to": {
                        "startLines": "2,3,4,5,6,7,8,25",
                        "startColumns": "4,4,4,4,4,4,4,4",
                        "startOffsets": "55,125,209,293,389,491,593,2549",
                        "endColumns": "69,83,83,95,101,101,93,88",
                        "endOffsets": "120,204,288,384,486,588,682,2633"
                    }
                },
                {
                    "source": "C:\\Users\\Sanoj\\.gradle\\caches\\transforms-2\\files-2.1\\081958b85be993b26123dd5b1125e07f\\material-1.1.0\\res\\values-night-v8\\values-night-v8.xml",
                    "from": {
                        "startLines": "2,3,4,5,6,7,8,9,10,11,12,13,14,15,16,17,18,19,20,21,22,23,24",
                        "startColumns": "4,4,4,4,4,4,4,4,4,4,4,4,4,4,4,4,4,4,4,4,4,4,4",
                        "startOffsets": "55,143,267,369,471,587,689,803,931,1047,1169,1305,1425,1559,1679,1791,1917,2055,2179,2309,2431,2569,2685",
                        "endColumns": "87,123,101,101,115,101,113,127,115,121,135,119,133,119,111,125,137,123,129,121,137,115,119",
                        "endOffsets": "138,262,364,466,582,684,798,926,1042,1164,1300,1420,1554,1674,1786,1912,2050,2174,2304,2426,2564,2680,2800"
                    },
                    "to": {
                        "startLines": "9,10,11,12,13,14,15,16,17,18,19,20,21,22,23,24,26,27,28,29,30,31,32",
                        "startColumns": "4,4,4,4,4,4,4,4,4,4,4,4,4,4,4,4,4,4,4,4,4,4,4",
                        "startOffsets": "687,775,899,1001,1103,1219,1321,1435,1563,1679,1801,1937,2057,2191,2311,2423,2638,2776,2900,3030,3152,3290,3406",
                        "endColumns": "87,123,101,101,115,101,113,127,115,121,135,119,133,119,111,125,137,123,129,121,137,115,119",
                        "endOffsets": "770,894,996,1098,1214,1316,1430,1558,1674,1796,1932,2052,2186,2306,2418,2544,2771,2895,3025,3147,3285,3401,3521"
                    }
                }
            ]
        },
        {
            "outputFile": "D:\\MyStuff\\Android_App_Dev\\MyApplication2\\app\\build\\intermediates\\res\\merged\\debug\\values-port_values-port.arsc.flat",
            "map": [
                {
                    "source": "C:\\Users\\Sanoj\\.gradle\\caches\\transforms-2\\files-2.1\\c2c5fa787d66aaf40578b3071f4d283f\\appcompat-1.1.0\\res\\values-port\\values-port.xml",
                    "from": {
                        "startLines": "2",
                        "startColumns": "4",
                        "startOffsets": "55",
                        "endColumns": "55",
                        "endOffsets": "106"
                    }
                }
            ]
        },
        {
            "outputFile": "D:\\MyStuff\\Android_App_Dev\\MyApplication2\\app\\build\\intermediates\\res\\merged\\debug\\values-v21_values-v21.arsc.flat",
            "map": [
                {
                    "source": "C:\\Users\\Sanoj\\.gradle\\caches\\transforms-2\\files-2.1\\081958b85be993b26123dd5b1125e07f\\material-1.1.0\\res\\values-v21\\values-v21.xml",
                    "from": {
                        "startLines": "2,3,4,5,6,7,8,9,10,11,12,15,16,19,24,35,41,47,53,59,65,69,72,75,78,81,85",
                        "startColumns": "4,4,4,4,4,4,4,4,4,4,4,4,4,4,4,4,4,4,4,4,4,4,4,4,4,4,4",
                        "startOffsets": "55,123,202,290,378,466,554,641,728,815,902,1115,1231,1401,1722,2751,3208,3550,3894,4244,4594,4987,5205,5427,5653,5869,6110",
                        "endLines": "2,3,4,5,6,7,8,9,10,11,14,15,18,23,34,40,46,52,58,64,68,71,74,77,80,84,88",
                        "endColumns": "67,78,87,87,87,87,86,86,86,86,10,115,10,12,10,10,10,10,10,10,10,10,10,10,10,10,10",
                        "endOffsets": "118,197,285,373,461,549,636,723,810,897,1110,1226,1396,1717,2746,3203,3545,3889,4239,4589,4982,5200,5422,5648,5864,6105,6364"
                    },
                    "to": {
                        "startLines": "3,4,5,6,7,8,9,10,11,12,77,239,240,243,248,259,307,313,319,325,331,335,338,341,344,355,359",
                        "startColumns": "4,4,4,4,4,4,4,4,4,4,4,4,4,4,4,4,4,4,4,4,4,4,4,4,4,4,4",
                        "startOffsets": "159,227,306,394,482,570,658,745,832,919,6671,17981,18097,18267,18588,19617,22919,23261,23605,23955,24305,24698,24916,25138,25364,26090,26331",
                        "endLines": "3,4,5,6,7,8,9,10,11,12,79,239,242,247,258,264,312,318,324,330,334,337,340,343,346,358,362",
                        "endColumns": "67,78,87,87,87,87,86,86,86,86,10,115,10,12,10,10,10,10,10,10,10,10,10,10,10,10,10",
                        "endOffsets": "222,301,389,477,565,653,740,827,914,1001,6879,18092,18262,18583,19612,20069,23256,23600,23950,24300,24693,24911,25133,25359,25575,26326,26585"
                    }
                },
                {
                    "source": "C:\\Users\\Sanoj\\.gradle\\caches\\transforms-2\\files-2.1\\c2c5fa787d66aaf40578b3071f4d283f\\appcompat-1.1.0\\res\\values-v21\\values-v21.xml",
                    "from": {
                        "startLines": "2,3,4,5,6,7,8,9,10,11,12,13,14,15,17,19,20,21,22,24,26,27,28,29,30,32,34,36,38,40,42,43,48,50,52,53,54,56,58,59,60,61,62,63,106,109,152,155,158,160,162,164,167,171,174,175,176,179,180,181,182,183,184,187,188,190,192,194,196,200,202,203,204,205,207,211,213,215,216,217,218,219,220,222,223,224,234,235,236,248",
                        "startColumns": "4,4,4,4,4,4,4,4,4,4,4,4,4,4,4,4,4,4,4,4,4,4,4,4,4,4,4,4,4,4,4,4,4,4,4,4,4,4,4,4,4,4,4,4,4,4,4,4,4,4,4,4,4,4,4,4,4,4,4,4,4,4,4,4,4,4,4,4,4,4,4,4,4,4,4,4,4,4,4,4,4,4,4,4,4,4,4,4,4,4",
                        "startOffsets": "55,146,249,352,457,564,673,782,891,1000,1109,1216,1319,1438,1593,1748,1853,1974,2075,2222,2363,2466,2585,2692,2795,2950,3121,3270,3435,3592,3743,3862,4213,4362,4511,4623,4770,4923,5070,5145,5234,5321,5422,5525,8499,8684,11670,11867,12066,12189,12312,12425,12608,12863,13064,13153,13264,13497,13598,13693,13816,13945,14062,14239,14338,14473,14616,14751,14870,15071,15190,15283,15394,15450,15557,15752,15863,15996,16091,16182,16273,16366,16483,16622,16693,16776,17456,17513,17571,18265",
                        "endLines": "2,3,4,5,6,7,8,9,10,11,12,13,14,16,18,19,20,21,23,25,26,27,28,29,31,33,35,37,39,41,42,47,49,51,52,53,55,57,58,59,60,61,62,105,108,151,154,157,159,161,163,166,170,173,174,175,178,179,180,181,182,183,186,187,189,191,193,195,199,201,202,203,204,206,210,212,214,215,216,217,218,219,221,222,223,233,234,235,247,259",
                        "endColumns": "90,102,102,104,106,108,108,108,108,108,106,102,118,12,12,104,120,100,12,12,102,118,106,102,12,12,12,12,12,12,118,12,12,12,111,146,12,12,74,88,86,100,102,12,12,12,12,12,12,12,12,12,12,12,88,110,12,100,94,122,128,116,12,98,12,12,12,12,12,12,92,110,55,12,12,12,12,94,90,90,92,116,12,70,82,12,56,57,12,12",
                        "endOffsets": "141,244,347,452,559,668,777,886,995,1104,1211,1314,1433,1588,1743,1848,1969,2070,2217,2358,2461,2580,2687,2790,2945,3116,3265,3430,3587,3738,3857,4208,4357,4506,4618,4765,4918,5065,5140,5229,5316,5417,5520,8494,8679,11665,11862,12061,12184,12307,12420,12603,12858,13059,13148,13259,13492,13593,13688,13811,13940,14057,14234,14333,14468,14611,14746,14865,15066,15185,15278,15389,15445,15552,15747,15858,15991,16086,16177,16268,16361,16478,16617,16688,16771,17451,17508,17566,18260,18966"
                    },
                    "to": {
                        "startLines": "16,17,18,19,20,21,22,23,24,25,26,27,28,29,31,33,34,35,36,38,40,41,42,43,44,46,48,50,52,54,56,57,62,64,66,67,68,70,72,73,74,75,76,80,123,126,169,172,175,177,179,181,184,188,191,192,193,196,197,198,199,200,201,204,205,207,209,211,213,217,219,220,221,222,224,228,230,232,233,234,235,236,237,265,266,267,277,278,279,291",
                        "startColumns": "4,4,4,4,4,4,4,4,4,4,4,4,4,4,4,4,4,4,4,4,4,4,4,4,4,4,4,4,4,4,4,4,4,4,4,4,4,4,4,4,4,4,4,4,4,4,4,4,4,4,4,4,4,4,4,4,4,4,4,4,4,4,4,4,4,4,4,4,4,4,4,4,4,4,4,4,4,4,4,4,4,4,4,4,4,4,4,4,4,4",
                        "startOffsets": "1201,1292,1395,1498,1603,1710,1819,1928,2037,2146,2255,2362,2465,2584,2739,2894,2999,3120,3221,3368,3509,3612,3731,3838,3941,4096,4267,4416,4581,4738,4889,5008,5359,5508,5657,5769,5916,6069,6216,6291,6380,6467,6568,6884,9858,10043,13029,13226,13425,13548,13671,13784,13967,14222,14423,14512,14623,14856,14957,15052,15175,15304,15421,15598,15697,15832,15975,16110,16229,16430,16549,16642,16753,16809,16916,17111,17222,17355,17450,17541,17632,17725,17842,20074,20145,20228,20908,20965,21023,21717",
                        "endLines": "16,17,18,19,20,21,22,23,24,25,26,27,28,30,32,33,34,35,37,39,40,41,42,43,45,47,49,51,53,55,56,61,63,65,66,67,69,71,72,73,74,75,76,122,125,168,171,174,176,178,180,183,187,190,191,192,195,196,197,198,199,200,203,204,206,208,210,212,216,218,219,220,221,223,227,229,231,232,233,234,235,236,238,265,266,276,277,278,290,302",
                        "endColumns": "90,102,102,104,106,108,108,108,108,108,106,102,118,12,12,104,120,100,12,12,102,118,106,102,12,12,12,12,12,12,118,12,12,12,111,146,12,12,74,88,86,100,102,12,12,12,12,12,12,12,12,12,12,12,88,110,12,100,94,122,128,116,12,98,12,12,12,12,12,12,92,110,55,12,12,12,12,94,90,90,92,116,12,70,82,12,56,57,12,12",
                        "endOffsets": "1287,1390,1493,1598,1705,1814,1923,2032,2141,2250,2357,2460,2579,2734,2889,2994,3115,3216,3363,3504,3607,3726,3833,3936,4091,4262,4411,4576,4733,4884,5003,5354,5503,5652,5764,5911,6064,6211,6286,6375,6462,6563,6666,9853,10038,13024,13221,13420,13543,13666,13779,13962,14217,14418,14507,14618,14851,14952,15047,15170,15299,15416,15593,15692,15827,15970,16105,16224,16425,16544,16637,16748,16804,16911,17106,17217,17350,17445,17536,17627,17720,17837,17976,20140,20223,20903,20960,21018,21712,22418"
                    }
                },
                {
                    "source": "C:\\Users\\Sanoj\\.gradle\\caches\\transforms-2\\files-2.1\\03736cf4bc3669a69d502627b70a527e\\core-1.1.0\\res\\values-v21\\values-v21.xml",
                    "from": {
                        "startLines": "2,3,4,5,6,7,8,9,10,13",
                        "startColumns": "4,4,4,4,4,4,4,4,4,4",
                        "startOffsets": "55,159,223,290,354,470,596,722,850,1022",
                        "endLines": "2,3,4,5,6,7,8,9,12,17",
                        "endColumns": "103,63,66,63,115,125,125,127,12,12",
                        "endOffsets": "154,218,285,349,465,591,717,845,1017,1355"
                    },
                    "to": {
                        "startLines": "2,13,14,15,303,304,305,306,347,350",
                        "startColumns": "4,4,4,4,4,4,4,4,4,4",
                        "startOffsets": "55,1006,1070,1137,22423,22539,22665,22791,25580,25752",
                        "endLines": "2,13,14,15,303,304,305,306,349,354",
                        "endColumns": "103,63,66,63,115,125,125,127,12,12",
                        "endOffsets": "154,1065,1132,1196,22534,22660,22786,22914,25747,26085"
                    }
                }
            ]
        },
        {
            "outputFile": "D:\\MyStuff\\Android_App_Dev\\MyApplication2\\app\\build\\intermediates\\res\\merged\\debug\\values-b+sr+Latn_values-b+sr+Latn.arsc.flat",
            "map": [
                {
                    "source": "C:\\Users\\Sanoj\\.gradle\\caches\\transforms-2\\files-2.1\\c968d98bc843f5f5ecd004ecc1ea62b3\\navigation-ui-2.1.0\\res\\values-b+sr+Latn\\values-b+sr+Latn.xml",
                    "from": {
                        "startLines": "2,3",
                        "startColumns": "4,4",
                        "startOffsets": "55,162",
                        "endColumns": "106,122",
                        "endOffsets": "157,280"
                    },
                    "to": {
                        "startLines": "29,30",
                        "startColumns": "4,4",
                        "startOffsets": "2836,2943",
                        "endColumns": "106,122",
                        "endOffsets": "2938,3061"
                    }
                },
                {
                    "source": "C:\\Users\\Sanoj\\.gradle\\caches\\transforms-2\\files-2.1\\c2c5fa787d66aaf40578b3071f4d283f\\appcompat-1.1.0\\res\\values-b+sr+Latn\\values-b+sr+Latn.xml",
                    "from": {
                        "startLines": "2,3,4,5,6,7,8,9,10,11,12,13,14,15,16,17,18,19,20,21,22,23,24,25,26,27,28,29",
                        "startColumns": "4,4,4,4,4,4,4,4,4,4,4,4,4,4,4,4,4,4,4,4,4,4,4,4,4,4,4,4",
                        "startOffsets": "105,212,313,419,505,609,731,816,899,990,1082,1177,1271,1372,1465,1560,1665,1756,1847,1932,2037,2143,2246,2353,2462,2569,2739,2836",
                        "endColumns": "106,100,105,85,103,121,84,82,90,91,94,93,100,92,94,104,90,90,84,104,105,102,106,108,106,169,96,85",
                        "endOffsets": "207,308,414,500,604,726,811,894,985,1077,1172,1266,1367,1460,1555,1660,1751,1842,1927,2032,2138,2241,2348,2457,2564,2734,2831,2917"
                    },
                    "to": {
                        "startLines": "2,3,4,5,6,7,8,9,10,11,12,13,14,15,16,17,18,19,20,21,22,23,24,25,26,27,28,31",
                        "startColumns": "4,4,4,4,4,4,4,4,4,4,4,4,4,4,4,4,4,4,4,4,4,4,4,4,4,4,4,4",
                        "startOffsets": "105,212,313,419,505,609,731,816,899,990,1082,1177,1271,1372,1465,1560,1665,1756,1847,1932,2037,2143,2246,2353,2462,2569,2739,3066",
                        "endColumns": "106,100,105,85,103,121,84,82,90,91,94,93,100,92,94,104,90,90,84,104,105,102,106,108,106,169,96,85",
                        "endOffsets": "207,308,414,500,604,726,811,894,985,1077,1172,1266,1367,1460,1555,1660,1751,1842,1927,2032,2138,2241,2348,2457,2564,2734,2831,3147"
                    }
                },
                {
                    "source": "C:\\Users\\Sanoj\\.gradle\\caches\\transforms-2\\files-2.1\\03736cf4bc3669a69d502627b70a527e\\core-1.1.0\\res\\values-b+sr+Latn\\values-b+sr+Latn.xml",
                    "from": {
                        "startLines": "2",
                        "startColumns": "4",
                        "startOffsets": "55",
                        "endColumns": "100",
                        "endOffsets": "151"
                    },
                    "to": {
                        "startLines": "32",
                        "startColumns": "4",
                        "startOffsets": "3152",
                        "endColumns": "100",
                        "endOffsets": "3248"
                    }
                }
            ]
        },
        {
            "outputFile": "D:\\MyStuff\\Android_App_Dev\\MyApplication2\\app\\build\\intermediates\\res\\merged\\debug\\values-ko_values-ko.arsc.flat",
            "map": [
                {
                    "source": "C:\\Users\\Sanoj\\.gradle\\caches\\transforms-2\\files-2.1\\03736cf4bc3669a69d502627b70a527e\\core-1.1.0\\res\\values-ko\\values-ko.xml",
                    "from": {
                        "startLines": "2",
                        "startColumns": "4",
                        "startOffsets": "55",
                        "endColumns": "100",
                        "endOffsets": "151"
                    },
                    "to": {
                        "startLines": "32",
                        "startColumns": "4",
                        "startOffsets": "2965",
                        "endColumns": "100",
                        "endOffsets": "3061"
                    }
                },
                {
                    "source": "C:\\Users\\Sanoj\\.gradle\\caches\\transforms-2\\files-2.1\\c968d98bc843f5f5ecd004ecc1ea62b3\\navigation-ui-2.1.0\\res\\values-ko\\values-ko.xml",
                    "from": {
                        "startLines": "2,3",
                        "startColumns": "4,4",
                        "startOffsets": "55,155",
                        "endColumns": "99,101",
                        "endOffsets": "150,252"
                    },
                    "to": {
                        "startLines": "29,30",
                        "startColumns": "4,4",
                        "startOffsets": "2685,2785",
                        "endColumns": "99,101",
                        "endOffsets": "2780,2882"
                    }
                },
                {
                    "source": "C:\\Users\\Sanoj\\.gradle\\caches\\transforms-2\\files-2.1\\c2c5fa787d66aaf40578b3071f4d283f\\appcompat-1.1.0\\res\\values-ko\\values-ko.xml",
                    "from": {
                        "startLines": "2,3,4,5,6,7,8,9,10,11,12,13,14,15,16,17,18,19,20,21,22,23,24,25,26,27,28,29",
                        "startColumns": "4,4,4,4,4,4,4,4,4,4,4,4,4,4,4,4,4,4,4,4,4,4,4,4,4,4,4,4",
                        "startOffsets": "105,202,296,397,479,577,683,763,839,930,1022,1117,1211,1312,1405,1500,1594,1685,1776,1855,1953,2047,2142,2242,2339,2439,2591,2685",
                        "endColumns": "96,93,100,81,97,105,79,75,90,91,94,93,100,92,94,93,90,90,78,97,93,94,99,96,99,151,93,77",
                        "endOffsets": "197,291,392,474,572,678,758,834,925,1017,1112,1206,1307,1400,1495,1589,1680,1771,1850,1948,2042,2137,2237,2334,2434,2586,2680,2758"
                    },
                    "to": {
                        "startLines": "2,3,4,5,6,7,8,9,10,11,12,13,14,15,16,17,18,19,20,21,22,23,24,25,26,27,28,31",
                        "startColumns": "4,4,4,4,4,4,4,4,4,4,4,4,4,4,4,4,4,4,4,4,4,4,4,4,4,4,4,4",
                        "startOffsets": "105,202,296,397,479,577,683,763,839,930,1022,1117,1211,1312,1405,1500,1594,1685,1776,1855,1953,2047,2142,2242,2339,2439,2591,2887",
                        "endColumns": "96,93,100,81,97,105,79,75,90,91,94,93,100,92,94,93,90,90,78,97,93,94,99,96,99,151,93,77",
                        "endOffsets": "197,291,392,474,572,678,758,834,925,1017,1112,1206,1307,1400,1495,1589,1680,1771,1850,1948,2042,2137,2237,2334,2434,2586,2680,2960"
                    }
                }
            ]
        },
        {
            "outputFile": "D:\\MyStuff\\Android_App_Dev\\MyApplication2\\app\\build\\intermediates\\res\\merged\\debug\\values-pt-rBR_values-pt-rBR.arsc.flat",
            "map": [
                {
                    "source": "C:\\Users\\Sanoj\\.gradle\\caches\\transforms-2\\files-2.1\\c2c5fa787d66aaf40578b3071f4d283f\\appcompat-1.1.0\\res\\values-pt-rBR\\values-pt-rBR.xml",
                    "from": {
                        "startLines": "2,3,4,5,6,7,8,9,10,11,12,13,14,15,16,17,18,19,20,21,22,23,24,25,26,27,28,29",
                        "startColumns": "4,4,4,4,4,4,4,4,4,4,4,4,4,4,4,4,4,4,4,4,4,4,4,4,4,4,4,4",
                        "startOffsets": "105,225,331,438,527,628,747,832,913,1004,1096,1191,1285,1386,1479,1574,1669,1760,1851,1935,2042,2153,2255,2363,2471,2581,2743,2843",
                        "endColumns": "119,105,106,88,100,118,84,80,90,91,94,93,100,92,94,94,90,90,83,106,110,101,107,107,109,161,99,84",
                        "endOffsets": "220,326,433,522,623,742,827,908,999,1091,1186,1280,1381,1474,1569,1664,1755,1846,1930,2037,2148,2250,2358,2466,2576,2738,2838,2923"
                    },
                    "to": {
                        "startLines": "2,3,4,5,6,7,8,9,10,11,12,13,14,15,16,17,18,19,20,21,22,23,24,25,26,27,28,31",
                        "startColumns": "4,4,4,4,4,4,4,4,4,4,4,4,4,4,4,4,4,4,4,4,4,4,4,4,4,4,4,4",
                        "startOffsets": "105,225,331,438,527,628,747,832,913,1004,1096,1191,1285,1386,1479,1574,1669,1760,1851,1935,2042,2153,2255,2363,2471,2581,2743,3075",
                        "endColumns": "119,105,106,88,100,118,84,80,90,91,94,93,100,92,94,94,90,90,83,106,110,101,107,107,109,161,99,84",
                        "endOffsets": "220,326,433,522,623,742,827,908,999,1091,1186,1280,1381,1474,1569,1664,1755,1846,1930,2037,2148,2250,2358,2466,2576,2738,2838,3155"
                    }
                },
                {
                    "source": "C:\\Users\\Sanoj\\.gradle\\caches\\transforms-2\\files-2.1\\03736cf4bc3669a69d502627b70a527e\\core-1.1.0\\res\\values-pt-rBR\\values-pt-rBR.xml",
                    "from": {
                        "startLines": "2",
                        "startColumns": "4",
                        "startOffsets": "55",
                        "endColumns": "100",
                        "endOffsets": "151"
                    },
                    "to": {
                        "startLines": "32",
                        "startColumns": "4",
                        "startOffsets": "3160",
                        "endColumns": "100",
                        "endOffsets": "3256"
                    }
                },
                {
                    "source": "C:\\Users\\Sanoj\\.gradle\\caches\\transforms-2\\files-2.1\\c968d98bc843f5f5ecd004ecc1ea62b3\\navigation-ui-2.1.0\\res\\values-pt-rBR\\values-pt-rBR.xml",
                    "from": {
                        "startLines": "2,3",
                        "startColumns": "4,4",
                        "startOffsets": "55,167",
                        "endColumns": "111,119",
                        "endOffsets": "162,282"
                    },
                    "to": {
                        "startLines": "29,30",
                        "startColumns": "4,4",
                        "startOffsets": "2843,2955",
                        "endColumns": "111,119",
                        "endOffsets": "2950,3070"
                    }
                }
            ]
        },
        {
            "outputFile": "D:\\MyStuff\\Android_App_Dev\\MyApplication2\\app\\build\\intermediates\\res\\merged\\debug\\values-xlarge-v4_values-xlarge-v4.arsc.flat",
            "map": [
                {
                    "source": "C:\\Users\\Sanoj\\.gradle\\caches\\transforms-2\\files-2.1\\c2c5fa787d66aaf40578b3071f4d283f\\appcompat-1.1.0\\res\\values-xlarge-v4\\values-xlarge-v4.xml",
                    "from": {
                        "startLines": "2,3,4,5,6,7",
                        "startColumns": "4,4,4,4,4,4",
                        "startOffsets": "55,126,197,267,337,405",
                        "endColumns": "70,70,69,69,67,67",
                        "endOffsets": "121,192,262,332,400,468"
                    }
                }
            ]
        },
        {
            "outputFile": "D:\\MyStuff\\Android_App_Dev\\MyApplication2\\app\\build\\intermediates\\res\\merged\\debug\\values-is_values-is.arsc.flat",
            "map": [
                {
                    "source": "C:\\Users\\Sanoj\\.gradle\\caches\\transforms-2\\files-2.1\\c2c5fa787d66aaf40578b3071f4d283f\\appcompat-1.1.0\\res\\values-is\\values-is.xml",
                    "from": {
                        "startLines": "2,3,4,5,6,7,8,9,10,11,12,13,14,15,16,17,18,19,20,21,22,23,24,25,26,27,28,29",
                        "startColumns": "4,4,4,4,4,4,4,4,4,4,4,4,4,4,4,4,4,4,4,4,4,4,4,4,4,4,4,4",
                        "startOffsets": "105,205,302,414,499,600,714,795,875,966,1058,1151,1245,1352,1445,1540,1635,1726,1820,1900,2010,2117,2214,2323,2423,2526,2681,2779",
                        "endColumns": "99,96,111,84,100,113,80,79,90,91,92,93,106,92,94,94,90,93,79,109,106,96,108,99,102,154,97,79",
                        "endOffsets": "200,297,409,494,595,709,790,870,961,1053,1146,1240,1347,1440,1535,1630,1721,1815,1895,2005,2112,2209,2318,2418,2521,2676,2774,2854"
                    },
                    "to": {
                        "startLines": "2,3,4,5,6,7,8,9,10,11,12,13,14,15,16,17,18,19,20,21,22,23,24,25,26,27,28,31",
                        "startColumns": "4,4,4,4,4,4,4,4,4,4,4,4,4,4,4,4,4,4,4,4,4,4,4,4,4,4,4,4",
                        "startOffsets": "105,205,302,414,499,600,714,795,875,966,1058,1151,1245,1352,1445,1540,1635,1726,1820,1900,2010,2117,2214,2323,2423,2526,2681,2996",
                        "endColumns": "99,96,111,84,100,113,80,79,90,91,92,93,106,92,94,94,90,93,79,109,106,96,108,99,102,154,97,79",
                        "endOffsets": "200,297,409,494,595,709,790,870,961,1053,1146,1240,1347,1440,1535,1630,1721,1815,1895,2005,2112,2209,2318,2418,2521,2676,2774,3071"
                    }
                },
                {
                    "source": "C:\\Users\\Sanoj\\.gradle\\caches\\transforms-2\\files-2.1\\03736cf4bc3669a69d502627b70a527e\\core-1.1.0\\res\\values-is\\values-is.xml",
                    "from": {
                        "startLines": "2",
                        "startColumns": "4",
                        "startOffsets": "55",
                        "endColumns": "100",
                        "endOffsets": "151"
                    },
                    "to": {
                        "startLines": "32",
                        "startColumns": "4",
                        "startOffsets": "3076",
                        "endColumns": "100",
                        "endOffsets": "3172"
                    }
                },
                {
                    "source": "C:\\Users\\Sanoj\\.gradle\\caches\\transforms-2\\files-2.1\\c968d98bc843f5f5ecd004ecc1ea62b3\\navigation-ui-2.1.0\\res\\values-is\\values-is.xml",
                    "from": {
                        "startLines": "2,3",
                        "startColumns": "4,4",
                        "startOffsets": "55,158",
                        "endColumns": "102,113",
                        "endOffsets": "153,267"
                    },
                    "to": {
                        "startLines": "29,30",
                        "startColumns": "4,4",
                        "startOffsets": "2779,2882",
                        "endColumns": "102,113",
                        "endOffsets": "2877,2991"
                    }
                }
            ]
        },
        {
            "outputFile": "D:\\MyStuff\\Android_App_Dev\\MyApplication2\\app\\build\\intermediates\\res\\merged\\debug\\values-lv_values-lv.arsc.flat",
            "map": [
                {
                    "source": "C:\\Users\\Sanoj\\.gradle\\caches\\transforms-2\\files-2.1\\03736cf4bc3669a69d502627b70a527e\\core-1.1.0\\res\\values-lv\\values-lv.xml",
                    "from": {
                        "startLines": "2",
                        "startColumns": "4",
                        "startOffsets": "55",
                        "endColumns": "100",
                        "endOffsets": "151"
                    },
                    "to": {
                        "startLines": "32",
                        "startColumns": "4",
                        "startOffsets": "3308",
                        "endColumns": "100",
                        "endOffsets": "3404"
                    }
                },
                {
                    "source": "C:\\Users\\Sanoj\\.gradle\\caches\\transforms-2\\files-2.1\\c968d98bc843f5f5ecd004ecc1ea62b3\\navigation-ui-2.1.0\\res\\values-lv\\values-lv.xml",
                    "from": {
                        "startLines": "2,3",
                        "startColumns": "4,4",
                        "startOffsets": "55,169",
                        "endColumns": "113,122",
                        "endOffsets": "164,287"
                    },
                    "to": {
                        "startLines": "29,30",
                        "startColumns": "4,4",
                        "startOffsets": "2989,3103",
                        "endColumns": "113,122",
                        "endOffsets": "3098,3221"
                    }
                },
                {
                    "source": "C:\\Users\\Sanoj\\.gradle\\caches\\transforms-2\\files-2.1\\c2c5fa787d66aaf40578b3071f4d283f\\appcompat-1.1.0\\res\\values-lv\\values-lv.xml",
                    "from": {
                        "startLines": "2,3,4,5,6,7,8,9,10,11,12,13,14,15,16,17,18,19,20,21,22,23,24,25,26,27,28,29",
                        "startColumns": "4,4,4,4,4,4,4,4,4,4,4,4,4,4,4,4,4,4,4,4,4,4,4,4,4,4,4,4",
                        "startOffsets": "105,225,335,444,530,634,756,838,919,1029,1136,1242,1351,1463,1566,1678,1785,1890,1990,2074,2183,2294,2393,2504,2611,2716,2890,2989",
                        "endColumns": "119,109,108,85,103,121,81,80,109,106,105,108,111,102,111,106,104,99,83,108,110,98,110,106,104,173,98,81",
                        "endOffsets": "220,330,439,525,629,751,833,914,1024,1131,1237,1346,1458,1561,1673,1780,1885,1985,2069,2178,2289,2388,2499,2606,2711,2885,2984,3066"
                    },
                    "to": {
                        "startLines": "2,3,4,5,6,7,8,9,10,11,12,13,14,15,16,17,18,19,20,21,22,23,24,25,26,27,28,31",
                        "startColumns": "4,4,4,4,4,4,4,4,4,4,4,4,4,4,4,4,4,4,4,4,4,4,4,4,4,4,4,4",
                        "startOffsets": "105,225,335,444,530,634,756,838,919,1029,1136,1242,1351,1463,1566,1678,1785,1890,1990,2074,2183,2294,2393,2504,2611,2716,2890,3226",
                        "endColumns": "119,109,108,85,103,121,81,80,109,106,105,108,111,102,111,106,104,99,83,108,110,98,110,106,104,173,98,81",
                        "endOffsets": "220,330,439,525,629,751,833,914,1024,1131,1237,1346,1458,1561,1673,1780,1885,1985,2069,2178,2289,2388,2499,2606,2711,2885,2984,3303"
                    }
                }
            ]
        },
        {
            "outputFile": "D:\\MyStuff\\Android_App_Dev\\MyApplication2\\app\\build\\intermediates\\res\\merged\\debug\\values-am_values-am.arsc.flat",
            "map": [
                {
                    "source": "C:\\Users\\Sanoj\\.gradle\\caches\\transforms-2\\files-2.1\\c2c5fa787d66aaf40578b3071f4d283f\\appcompat-1.1.0\\res\\values-am\\values-am.xml",
                    "from": {
                        "startLines": "2,3,4,5,6,7,8,9,10,11,12,13,14,15,16,17,18,19,20,21,22,23,24,25,26,27,28,29",
                        "startColumns": "4,4,4,4,4,4,4,4,4,4,4,4,4,4,4,4,4,4,4,4,4,4,4,4,4,4,4,4",
                        "startOffsets": "105,203,301,407,493,596,713,791,868,959,1051,1143,1237,1338,1431,1526,1619,1710,1801,1880,1980,2080,2176,2278,2378,2477,2627,2723",
                        "endColumns": "97,97,105,85,102,116,77,76,90,91,91,93,100,92,94,92,90,90,78,99,99,95,101,99,98,149,95,78",
                        "endOffsets": "198,296,402,488,591,708,786,863,954,1046,1138,1232,1333,1426,1521,1614,1705,1796,1875,1975,2075,2171,2273,2373,2472,2622,2718,2797"
                    },
                    "to": {
                        "startLines": "2,3,4,5,6,7,8,9,10,11,12,13,14,15,16,17,18,19,20,21,22,23,24,25,26,27,28,31",
                        "startColumns": "4,4,4,4,4,4,4,4,4,4,4,4,4,4,4,4,4,4,4,4,4,4,4,4,4,4,4,4",
                        "startOffsets": "105,203,301,407,493,596,713,791,868,959,1051,1143,1237,1338,1431,1526,1619,1710,1801,1880,1980,2080,2176,2278,2378,2477,2627,2937",
                        "endColumns": "97,97,105,85,102,116,77,76,90,91,91,93,100,92,94,92,90,90,78,99,99,95,101,99,98,149,95,78",
                        "endOffsets": "198,296,402,488,591,708,786,863,954,1046,1138,1232,1333,1426,1521,1614,1705,1796,1875,1975,2075,2171,2273,2373,2472,2622,2718,3011"
                    }
                },
                {
                    "source": "C:\\Users\\Sanoj\\.gradle\\caches\\transforms-2\\files-2.1\\c968d98bc843f5f5ecd004ecc1ea62b3\\navigation-ui-2.1.0\\res\\values-am\\values-am.xml",
                    "from": {
                        "startLines": "2,3",
                        "startColumns": "4,4",
                        "startOffsets": "55,159",
                        "endColumns": "103,109",
                        "endOffsets": "154,264"
                    },
                    "to": {
                        "startLines": "29,30",
                        "startColumns": "4,4",
                        "startOffsets": "2723,2827",
                        "endColumns": "103,109",
                        "endOffsets": "2822,2932"
                    }
                },
                {
                    "source": "C:\\Users\\Sanoj\\.gradle\\caches\\transforms-2\\files-2.1\\03736cf4bc3669a69d502627b70a527e\\core-1.1.0\\res\\values-am\\values-am.xml",
                    "from": {
                        "startLines": "2",
                        "startColumns": "4",
                        "startOffsets": "55",
                        "endColumns": "100",
                        "endOffsets": "151"
                    },
                    "to": {
                        "startLines": "32",
                        "startColumns": "4",
                        "startOffsets": "3016",
                        "endColumns": "100",
                        "endOffsets": "3112"
                    }
                }
            ]
        }
    ]
}
