# Supplementary material for: Novel non-invasive in-house fabricated wearable system with a hybrid algorithm for fetal movement recognition
Source: PLoS One. 2021 Jul 13;16(7):e0254560. doi: 10.1371/journal.pone.0254560 (PMC8277045; doi:10.1371/journal.pone.0254560)
Supplement: S1 File — The main fiction of this mobile application is to collect data from the SD card and to transfer the data to an online cloud. The analysis will be conducted in the cloud it self and the application will retrieve the kick count per session. Furthermore, it will store and record the fetal movement patters with date and time stamp. (ZIP) [file pone.0254560.s001.zip › KickCount/app/build/intermediates/blame/res/debug/multi-v2/values.json]

{
    "logs": [
        {
            "outputFile": "D:\\MyStuff\\Android_App_Dev\\MyApplication2\\app\\build\\intermediates\\incremental\\mergeDebugResources\\merged.dir\\values\\values.xml",
            "map": [
                {
                    "source": "C:\\Users\\Sanoj\\.gradle\\caches\\transforms-2\\files-2.1\\c968d98bc843f5f5ecd004ecc1ea62b3\\navigation-ui-2.1.0\\res\\values\\values.xml",
                    "from": {
                        "startLines": "-1,-1,-1",
                        "startColumns": "-1,-1,-1",
                        "startOffsets": "-1,-1,-1"
                    },
                    "to": {
                        "startLines": "784,889,890",
                        "startColumns": "4,4,4",
                        "startOffsets": "50073,61644,61720",
                        "endColumns": "52,75,86",
                        "endOffsets": "50121,61715,61802"
                    }
                },
                {
                    "source": "D:\\MyStuff\\Android_App_Dev\\MyApplication2\\app\\src\\main\\res\\values\\strings.xml",
                    "from": {
                        "startLines": "-1,-1,-1,-1,-1,-1,-1,-1,-1,-1,-1,-1,-1,-1",
                        "startColumns": "-1,-1,-1,-1,-1,-1,-1,-1,-1,-1,-1,-1,-1,-1",
                        "startOffsets": "-1,-1,-1,-1,-1,-1,-1,-1,-1,-1,-1,-1,-1,-1"
                    },
                    "to": {
                        "startLines": "832,841,846,850,851,854,891,900,902,904,905,906,907,908",
                        "startColumns": "4,4,4,4,4,4,4,4,4,4,4,4,4,4",
                        "startOffsets": "53311,54151,54657,54964,55034,55424,61807,62899,62998,63135,63206,63267,63321,63365",
                        "endColumns": "47,37,63,69,82,48,37,45,65,70,60,53,43,61",
                        "endOffsets": "53354,54184,54716,55029,55112,55468,61840,62940,63059,63201,63262,63316,63360,63422"
                    }
                },
                {
                    "source": "D:\\MyStuff\\Android_App_Dev\\MyApplication2\\app\\src\\main\\res\\values\\font_certs.xml",
                    "from": {
                        "startLines": "-1,-1,-1",
                        "startColumns": "-1,-1,-1",
                        "startOffsets": "-1,-1,-1"
                    },
                    "to": {
                        "startLines": "2,6,11",
                        "startColumns": "4,4,4",
                        "startOffsets": "150,352,2077",
                        "endLines": "5,10,15",
                        "endColumns": "12,19,19",
                        "endOffsets": "347,2072,3662"
                    }
                },
                {
                    "source": "C:\\Users\\Sanoj\\.gradle\\caches\\transforms-2\\files-2.1\\ef1bfea887576eaff1d5eb03478b384e\\jetified-lib-1.0.4\\res\\values\\values.xml",
                    "from": {
                        "startLines": "-1,-1,-1,-1,-1,-1",
                        "startColumns": "-1,-1,-1,-1,-1,-1",
                        "startOffsets": "-1,-1,-1,-1,-1,-1"
                    },
                    "to": {
                        "startLines": "243,244,245,439,440,688",
                        "startColumns": "4,4,4,4,4,4",
                        "startOffsets": "15304,15362,15416,28437,28480,44804",
                        "endColumns": "57,53,51,42,43,41",
                        "endOffsets": "15357,15411,15463,28475,28519,44841"
                    }
                },
                {
                    "source": "D:\\MyStuff\\Android_App_Dev\\MyApplication2\\app\\src\\main\\res\\values\\dimens.xml",
                    "from": {
                        "startLines": "-1,-1,-1",
                        "startColumns": "-1,-1,-1",
                        "startOffsets": "-1,-1,-1"
                    },
                    "to": {
                        "startLines": "436,437,509",
                        "startColumns": "4,4,4",
                        "startOffsets": "28258,28316,32886",
                        "endColumns": "57,55,41",
                        "endOffsets": "28311,28367,32923"
                    }
                },
                {
                    "source": "C:\\Users\\Sanoj\\.gradle\\caches\\transforms-2\\files-2.1\\03736cf4bc3669a69d502627b70a527e\\core-1.1.0\\res\\values\\values.xml",
                    "from": {
                        "startLines": "-1,-1,-1,-1,-1,-1,-1,-1,-1,-1,-1,-1,-1,-1,-1,-1,-1,-1,-1,-1,-1,-1,-1,-1,-1,-1,-1,-1,-1,-1,-1,-1,-1,-1,-1,-1,-1,-1,-1,-1,-1,-1,-1,-1,-1,-1,-1,-1,-1,-1,-1,-1,-1,-1,-1,-1,-1,-1,-1,-1,-1,-1,-1,-1,-1,-1,-1,-1,-1,-1,-1,-1,-1,-1,-1,-1,-1,-1,-1,-1,-1",
                        "startColumns": "-1,-1,-1,-1,-1,-1,-1,-1,-1,-1,-1,-1,-1,-1,-1,-1,-1,-1,-1,-1,-1,-1,-1,-1,-1,-1,-1,-1,-1,-1,-1,-1,-1,-1,-1,-1,-1,-1,-1,-1,-1,-1,-1,-1,-1,-1,-1,-1,-1,-1,-1,-1,-1,-1,-1,-1,-1,-1,-1,-1,-1,-1,-1,-1,-1,-1,-1,-1,-1,-1,-1,-1,-1,-1,-1,-1,-1,-1,-1,-1,-1",
                        "startOffsets": "-1,-1,-1,-1,-1,-1,-1,-1,-1,-1,-1,-1,-1,-1,-1,-1,-1,-1,-1,-1,-1,-1,-1,-1,-1,-1,-1,-1,-1,-1,-1,-1,-1,-1,-1,-1,-1,-1,-1,-1,-1,-1,-1,-1,-1,-1,-1,-1,-1,-1,-1,-1,-1,-1,-1,-1,-1,-1,-1,-1,-1,-1,-1,-1,-1,-1,-1,-1,-1,-1,-1,-1,-1,-1,-1,-1,-1,-1,-1,-1,-1"
                    },
                    "to": {
                        "startLines": "332,333,444,445,446,447,448,449,450,673,674,675,676,677,678,679,680,681,682,683,684,685,686,687,701,702,703,704,705,706,707,708,709,710,711,712,713,714,715,716,717,718,719,720,721,722,723,724,725,726,727,728,729,730,731,732,733,734,735,744,745,758,759,760,761,762,763,764,765,766,767,771,800,903,3208,3209,3213,3214,3218,3741,3742",
                        "startColumns": "4,4,4,4,4,4,4,4,4,4,4,4,4,4,4,4,4,4,4,4,4,4,4,4,4,4,4,4,4,4,4,4,4,4,4,4,4,4,4,4,4,4,4,4,4,4,4,4,4,4,4,4,4,4,4,4,4,4,4,4,4,4,4,4,4,4,4,4,4,4,4,4,4,4,4,4,4,4,4,4,4",
                        "startOffsets": "21198,21267,28694,28764,28832,28904,28974,29035,29109,43826,43887,43948,44010,44074,44136,44197,44265,44365,44425,44491,44564,44633,44690,44742,45521,45593,45669,45734,45793,45852,45912,45972,46032,46092,46152,46212,46272,46332,46392,46452,46511,46571,46631,46691,46751,46811,46871,46931,46991,47051,47111,47170,47230,47290,47349,47408,47467,47526,47585,48036,48071,48710,48765,48828,48883,48941,48998,49048,49109,49166,49200,49378,51055,63064,213194,213311,213512,213622,213823,250982,251054",
                        "endLines": "332,333,444,445,446,447,448,449,450,673,674,675,676,677,678,679,680,681,682,683,684,685,686,687,701,702,703,704,705,706,707,708,709,710,711,712,713,714,715,716,717,718,719,720,721,722,723,724,725,726,727,728,729,730,731,732,733,734,735,744,745,758,759,760,761,762,763,764,765,766,767,771,800,903,3208,3212,3213,3217,3218,3741,3742",
                        "endColumns": "68,62,69,67,71,69,60,73,72,60,60,61,63,61,60,67,99,59,65,72,68,56,51,61,71,75,64,58,58,59,59,59,59,59,59,59,59,59,59,58,59,59,59,59,59,59,59,59,59,59,58,59,59,58,58,58,58,58,58,34,34,54,62,54,57,56,49,60,56,33,34,34,69,70,116,12,109,12,128,71,66",
                        "endOffsets": "21262,21325,28759,28827,28899,28969,29030,29104,29177,43882,43943,44005,44069,44131,44192,44260,44360,44420,44486,44559,44628,44685,44737,44799,45588,45664,45729,45788,45847,45907,45967,46027,46087,46147,46207,46267,46327,46387,46447,46506,46566,46626,46686,46746,46806,46866,46926,46986,47046,47106,47165,47225,47285,47344,47403,47462,47521,47580,47639,48066,48101,48760,48823,48878,48936,48993,49043,49104,49161,49195,49230,49408,51120,63130,213306,213507,213617,213818,213947,251049,251116"
                    }
                },
                {
                    "source": "C:\\Users\\Sanoj\\.gradle\\caches\\transforms-2\\files-2.1\\081958b85be993b26123dd5b1125e07f\\material-1.1.0\\res\\values\\values.xml",
                    "from": {
                        "startLines": "-1,-1,-1,-1,-1,-1,-1,-1,-1,-1,-1,-1,-1,-1,-1,-1,-1,-1,-1,-1,-1,-1,-1,-1,-1,-1,-1,-1,-1,-1,-1,-1,-1,-1,-1,-1,-1,-1,-1,-1,-1,-1,-1,-1,-1,-1,-1,-1,-1,-1,-1,-1,-1,-1,-1,-1,-1,-1,-1,-1,-1,-1,-1,-1,-1,-1,-1,-1,-1,-1,-1,-1,-1,-1,-1,-1,-1,-1,-1,-1,-1,-1,-1,-1,-1,-1,-1,-1,-1,-1,-1,-1,-1,-1,-1,-1,-1,-1,-1,-1,-1,-1,-1,-1,-1,-1,-1,-1,-1,-1,-1,-1,-1,-1,-1,-1,-1,-1,-1,-1,-1,-1,-1,-1,-1,-1,-1,-1,-1,-1,-1,-1,-1,-1,-1,-1,-1,-1,-1,-1,-1,-1,-1,-1,-1,-1,-1,-1,-1,-1,-1,-1,-1,-1,-1,-1,-1,-1,-1,-1,-1,-1,-1,-1,-1,-1,-1,-1,-1,-1,-1,-1,-1,-1,-1,-1,-1,-1,-1,-1,-1,-1,-1,-1,-1,-1,-1,-1,-1,-1,-1,-1,-1,-1,-1,-1,-1,-1,-1,-1,-1,-1,-1,-1,-1,-1,-1,-1,-1,-1,-1,-1,-1,-1,-1,-1,-1,-1,-1,-1,-1,-1,-1,-1,-1,-1,-1,-1,-1,-1,-1,-1,-1,-1,-1,-1,-1,-1,-1,-1,-1,-1,-1,-1,-1,-1,-1,-1,-1,-1,-1,-1,-1,-1,-1,-1,-1,-1,-1,-1,-1,-1,-1,-1,-1,-1,-1,-1,-1,-1,-1,-1,-1,-1,-1,-1,-1,-1,-1,-1,-1,-1,-1,-1,-1,-1,-1,-1,-1,-1,-1,-1,-1,-1,-1,-1,-1,-1,-1,-1,-1,-1,-1,-1,-1,-1,-1,-1,-1,-1,-1,-1,-1,-1,-1,-1,-1,-1,-1,-1,-1,-1,-1,-1,-1,-1,-1,-1,-1,-1,-1,-1,-1,-1,-1,-1,-1,-1,-1,-1,-1,-1,-1,-1,-1,-1,-1,-1,-1,-1,-1,-1,-1,-1,-1,-1,-1,-1,-1,-1,-1,-1,-1,-1,-1,-1,-1,-1,-1,-1,-1,-1,-1,-1,-1,-1,-1,-1,-1,-1,-1,-1,-1,-1,-1,-1,-1,-1,-1,-1,-1,-1,-1,-1,-1,-1,-1,-1,-1,-1,-1,-1,-1,-1,-1,-1,-1,-1,-1,-1,-1,-1,-1,-1,-1,-1,-1,-1,-1,-1,-1,-1,-1,-1,-1,-1,-1,-1,-1,-1,-1,-1,-1,-1,-1,-1,-1,-1,-1,-1,-1,-1,-1,-1,-1,-1,-1,-1,-1,-1,-1,-1,-1,-1,-1,-1,-1,-1,-1,-1,-1,-1,-1,-1,-1,-1,-1,-1,-1,-1,-1,-1,-1,-1,-1,-1,-1,-1,-1,-1,-1,-1,-1,-1,-1,-1,-1,-1,-1,-1,-1,-1,-1,-1,-1,-1,-1,-1,-1,-1,-1,-1,-1,-1,-1,-1,-1,-1,-1,-1,-1,-1,-1,-1,-1,-1,-1,-1,-1,-1,-1,-1,-1,-1,-1,-1,-1,-1,-1,-1,-1,-1,-1,-1,-1,-1,-1,-1,-1,-1,-1,-1,-1,-1,-1,-1,-1,-1,-1,-1,-1,-1,-1,-1,-1,-1,-1,-1,-1,-1,-1,-1,-1,-1,-1,-1,-1,-1,-1,-1,-1,-1,-1,-1,-1,-1,-1,-1,-1,-1,-1,-1,-1,-1,-1,-1,-1,-1,-1,-1,-1,-1,-1,-1,-1,-1,-1,-1,-1,-1,-1,-1,-1,-1,-1,-1,-1,-1,-1,-1,-1,-1,-1,-1,-1,-1,-1,-1,-1,-1,-1,-1,-1,-1,-1,-1,-1,-1,-1,-1,-1,-1,-1,-1,-1,-1,-1,-1,-1,-1,-1,-1,-1,-1,-1,-1,-1,-1,-1,-1,-1,-1,-1,-1,-1,-1,-1,-1,-1,-1,-1,-1,-1,-1,-1,-1,-1,-1,-1,-1,-1,-1,-1,-1,-1,-1,-1,-1,-1,-1,-1,-1,-1,-1,-1,-1,-1,-1,-1,-1,-1,-1,-1,-1,-1,-1,-1,-1,-1,-1,-1,-1,-1,-1,-1,-1,-1,-1,-1,-1,-1,-1",
                        "startColumns": "-1,-1,-1,-1,-1,-1,-1,-1,-1,-1,-1,-1,-1,-1,-1,-1,-1,-1,-1,-1,-1,-1,-1,-1,-1,-1,-1,-1,-1,-1,-1,-1,-1,-1,-1,-1,-1,-1,-1,-1,-1,-1,-1,-1,-1,-1,-1,-1,-1,-1,-1,-1,-1,-1,-1,-1,-1,-1,-1,-1,-1,-1,-1,-1,-1,-1,-1,-1,-1,-1,-1,-1,-1,-1,-1,-1,-1,-1,-1,-1,-1,-1,-1,-1,-1,-1,-1,-1,-1,-1,-1,-1,-1,-1,-1,-1,-1,-1,-1,-1,-1,-1,-1,-1,-1,-1,-1,-1,-1,-1,-1,-1,-1,-1,-1,-1,-1,-1,-1,-1,-1,-1,-1,-1,-1,-1,-1,-1,-1,-1,-1,-1,-1,-1,-1,-1,-1,-1,-1,-1,-1,-1,-1,-1,-1,-1,-1,-1,-1,-1,-1,-1,-1,-1,-1,-1,-1,-1,-1,-1,-1,-1,-1,-1,-1,-1,-1,-1,-1,-1,-1,-1,-1,-1,-1,-1,-1,-1,-1,-1,-1,-1,-1,-1,-1,-1,-1,-1,-1,-1,-1,-1,-1,-1,-1,-1,-1,-1,-1,-1,-1,-1,-1,-1,-1,-1,-1,-1,-1,-1,-1,-1,-1,-1,-1,-1,-1,-1,-1,-1,-1,-1,-1,-1,-1,-1,-1,-1,-1,-1,-1,-1,-1,-1,-1,-1,-1,-1,-1,-1,-1,-1,-1,-1,-1,-1,-1,-1,-1,-1,-1,-1,-1,-1,-1,-1,-1,-1,-1,-1,-1,-1,-1,-1,-1,-1,-1,-1,-1,-1,-1,-1,-1,-1,-1,-1,-1,-1,-1,-1,-1,-1,-1,-1,-1,-1,-1,-1,-1,-1,-1,-1,-1,-1,-1,-1,-1,-1,-1,-1,-1,-1,-1,-1,-1,-1,-1,-1,-1,-1,-1,-1,-1,-1,-1,-1,-1,-1,-1,-1,-1,-1,-1,-1,-1,-1,-1,-1,-1,-1,-1,-1,-1,-1,-1,-1,-1,-1,-1,-1,-1,-1,-1,-1,-1,-1,-1,-1,-1,-1,-1,-1,-1,-1,-1,-1,-1,-1,-1,-1,-1,-1,-1,-1,-1,-1,-1,-1,-1,-1,-1,-1,-1,-1,-1,-1,-1,-1,-1,-1,-1,-1,-1,-1,-1,-1,-1,-1,-1,-1,-1,-1,-1,-1,-1,-1,-1,-1,-1,-1,-1,-1,-1,-1,-1,-1,-1,-1,-1,-1,-1,-1,-1,-1,-1,-1,-1,-1,-1,-1,-1,-1,-1,-1,-1,-1,-1,-1,-1,-1,-1,-1,-1,-1,-1,-1,-1,-1,-1,-1,-1,-1,-1,-1,-1,-1,-1,-1,-1,-1,-1,-1,-1,-1,-1,-1,-1,-1,-1,-1,-1,-1,-1,-1,-1,-1,-1,-1,-1,-1,-1,-1,-1,-1,-1,-1,-1,-1,-1,-1,-1,-1,-1,-1,-1,-1,-1,-1,-1,-1,-1,-1,-1,-1,-1,-1,-1,-1,-1,-1,-1,-1,-1,-1,-1,-1,-1,-1,-1,-1,-1,-1,-1,-1,-1,-1,-1,-1,-1,-1,-1,-1,-1,-1,-1,-1,-1,-1,-1,-1,-1,-1,-1,-1,-1,-1,-1,-1,-1,-1,-1,-1,-1,-1,-1,-1,-1,-1,-1,-1,-1,-1,-1,-1,-1,-1,-1,-1,-1,-1,-1,-1,-1,-1,-1,-1,-1,-1,-1,-1,-1,-1,-1,-1,-1,-1,-1,-1,-1,-1,-1,-1,-1,-1,-1,-1,-1,-1,-1,-1,-1,-1,-1,-1,-1,-1,-1,-1,-1,-1,-1,-1,-1,-1,-1,-1,-1,-1,-1,-1,-1,-1,-1,-1,-1,-1,-1,-1,-1,-1,-1,-1,-1,-1,-1,-1,-1,-1,-1,-1,-1,-1,-1,-1,-1,-1,-1,-1,-1,-1,-1,-1,-1,-1,-1,-1,-1,-1,-1,-1,-1,-1,-1,-1,-1,-1,-1,-1,-1,-1,-1,-1,-1,-1,-1,-1,-1,-1,-1,-1,-1,-1,-1,-1,-1,-1,-1,-1,-1,-1,-1,-1,-1,-1,-1,-1,-1,-1,-1,-1,-1,-1,-1,-1,-1,-1,-1,-1,-1,-1,-1,-1,-1,-1,-1,-1,-1,-1,-1,-1,-1,-1",
                        "startOffsets": "-1,-1,-1,-1,-1,-1,-1,-1,-1,-1,-1,-1,-1,-1,-1,-1,-1,-1,-1,-1,-1,-1,-1,-1,-1,-1,-1,-1,-1,-1,-1,-1,-1,-1,-1,-1,-1,-1,-1,-1,-1,-1,-1,-1,-1,-1,-1,-1,-1,-1,-1,-1,-1,-1,-1,-1,-1,-1,-1,-1,-1,-1,-1,-1,-1,-1,-1,-1,-1,-1,-1,-1,-1,-1,-1,-1,-1,-1,-1,-1,-1,-1,-1,-1,-1,-1,-1,-1,-1,-1,-1,-1,-1,-1,-1,-1,-1,-1,-1,-1,-1,-1,-1,-1,-1,-1,-1,-1,-1,-1,-1,-1,-1,-1,-1,-1,-1,-1,-1,-1,-1,-1,-1,-1,-1,-1,-1,-1,-1,-1,-1,-1,-1,-1,-1,-1,-1,-1,-1,-1,-1,-1,-1,-1,-1,-1,-1,-1,-1,-1,-1,-1,-1,-1,-1,-1,-1,-1,-1,-1,-1,-1,-1,-1,-1,-1,-1,-1,-1,-1,-1,-1,-1,-1,-1,-1,-1,-1,-1,-1,-1,-1,-1,-1,-1,-1,-1,-1,-1,-1,-1,-1,-1,-1,-1,-1,-1,-1,-1,-1,-1,-1,-1,-1,-1,-1,-1,-1,-1,-1,-1,-1,-1,-1,-1,-1,-1,-1,-1,-1,-1,-1,-1,-1,-1,-1,-1,-1,-1,-1,-1,-1,-1,-1,-1,-1,-1,-1,-1,-1,-1,-1,-1,-1,-1,-1,-1,-1,-1,-1,-1,-1,-1,-1,-1,-1,-1,-1,-1,-1,-1,-1,-1,-1,-1,-1,-1,-1,-1,-1,-1,-1,-1,-1,-1,-1,-1,-1,-1,-1,-1,-1,-1,-1,-1,-1,-1,-1,-1,-1,-1,-1,-1,-1,-1,-1,-1,-1,-1,-1,-1,-1,-1,-1,-1,-1,-1,-1,-1,-1,-1,-1,-1,-1,-1,-1,-1,-1,-1,-1,-1,-1,-1,-1,-1,-1,-1,-1,-1,-1,-1,-1,-1,-1,-1,-1,-1,-1,-1,-1,-1,-1,-1,-1,-1,-1,-1,-1,-1,-1,-1,-1,-1,-1,-1,-1,-1,-1,-1,-1,-1,-1,-1,-1,-1,-1,-1,-1,-1,-1,-1,-1,-1,-1,-1,-1,-1,-1,-1,-1,-1,-1,-1,-1,-1,-1,-1,-1,-1,-1,-1,-1,-1,-1,-1,-1,-1,-1,-1,-1,-1,-1,-1,-1,-1,-1,-1,-1,-1,-1,-1,-1,-1,-1,-1,-1,-1,-1,-1,-1,-1,-1,-1,-1,-1,-1,-1,-1,-1,-1,-1,-1,-1,-1,-1,-1,-1,-1,-1,-1,-1,-1,-1,-1,-1,-1,-1,-1,-1,-1,-1,-1,-1,-1,-1,-1,-1,-1,-1,-1,-1,-1,-1,-1,-1,-1,-1,-1,-1,-1,-1,-1,-1,-1,-1,-1,-1,-1,-1,-1,-1,-1,-1,-1,-1,-1,-1,-1,-1,-1,-1,-1,-1,-1,-1,-1,-1,-1,-1,-1,-1,-1,-1,-1,-1,-1,-1,-1,-1,-1,-1,-1,-1,-1,-1,-1,-1,-1,-1,-1,-1,-1,-1,-1,-1,-1,-1,-1,-1,-1,-1,-1,-1,-1,-1,-1,-1,-1,-1,-1,-1,-1,-1,-1,-1,-1,-1,-1,-1,-1,-1,-1,-1,-1,-1,-1,-1,-1,-1,-1,-1,-1,-1,-1,-1,-1,-1,-1,-1,-1,-1,-1,-1,-1,-1,-1,-1,-1,-1,-1,-1,-1,-1,-1,-1,-1,-1,-1,-1,-1,-1,-1,-1,-1,-1,-1,-1,-1,-1,-1,-1,-1,-1,-1,-1,-1,-1,-1,-1,-1,-1,-1,-1,-1,-1,-1,-1,-1,-1,-1,-1,-1,-1,-1,-1,-1,-1,-1,-1,-1,-1,-1,-1,-1,-1,-1,-1,-1,-1,-1,-1,-1,-1,-1,-1,-1,-1,-1,-1,-1,-1,-1,-1,-1,-1,-1,-1,-1,-1,-1,-1,-1,-1,-1,-1,-1,-1,-1,-1,-1,-1,-1,-1,-1,-1,-1,-1,-1,-1,-1,-1,-1,-1,-1,-1,-1,-1,-1,-1,-1,-1,-1,-1,-1,-1,-1,-1,-1,-1,-1,-1,-1,-1,-1,-1,-1,-1,-1,-1,-1,-1,-1"
                    },
                    "to": {
                        "startLines": "21,22,32,33,34,35,38,39,40,41,42,43,44,45,46,47,48,49,50,51,52,58,59,64,65,66,68,70,71,72,73,182,183,184,185,186,187,188,189,190,191,192,193,194,195,196,197,198,199,201,202,203,204,205,206,207,208,209,210,211,212,213,214,215,216,217,218,219,220,221,222,223,224,225,226,228,232,267,268,269,270,271,272,273,274,275,276,277,278,279,280,281,282,283,284,285,286,287,288,289,290,291,292,293,294,295,296,297,298,299,300,301,324,325,326,327,328,329,330,331,435,438,453,461,462,463,464,465,466,467,468,469,470,471,472,473,474,475,476,477,478,479,480,481,482,483,484,485,486,487,488,489,490,491,492,493,494,495,496,497,498,499,500,501,502,503,504,505,506,523,524,525,526,527,528,529,530,531,532,533,534,535,536,537,538,539,540,541,542,543,544,545,546,547,548,549,550,551,552,553,554,555,556,557,558,559,560,561,562,563,564,565,566,567,568,569,570,571,572,573,574,575,576,577,578,579,580,581,582,583,584,585,586,587,588,589,590,591,592,593,594,595,596,597,598,599,600,601,602,603,604,605,606,607,608,609,610,611,612,613,614,615,616,617,618,619,620,621,622,623,624,625,626,627,628,629,630,631,632,633,634,635,636,637,638,639,640,641,642,643,644,645,646,647,648,649,650,651,652,653,654,655,656,657,658,659,660,661,662,663,664,665,666,667,668,669,670,671,672,692,746,747,748,755,756,768,769,770,778,781,782,786,787,788,789,790,791,792,793,794,795,796,797,798,799,801,833,835,836,837,838,839,840,842,843,844,845,852,853,855,856,857,858,859,860,861,862,863,864,865,866,867,868,869,870,871,872,873,874,875,876,877,878,879,880,881,882,883,884,885,886,887,888,895,896,897,898,899,914,918,977,984,991,1161,1171,1180,1189,1257,1258,1259,1264,1265,1269,1270,1276,1280,1281,1282,1283,1293,1294,1295,1299,1300,1306,1310,1380,1381,1382,1383,1449,1497,1555,1603,1668,1716,1764,1822,1870,1874,1878,2635,2650,2662,2663,2710,2714,2715,2716,2719,2729,2762,2771,2772,2784,2788,2793,2798,2803,2806,2809,2812,2816,2959,2960,2961,2962,3039,3042,3045,3048,3051,3055,3056,3059,3062,3065,3068,3072,3075,3079,3082,3085,3088,3091,3095,3098,3101,3105,3108,3118,3126,3134,3137,3140,3143,3146,3149,3219,3222,3223,3226,3229,3230,3233,3237,3242,3243,3251,3259,3260,3268,3272,3280,3288,3296,3304,3312,3313,3321,3329,3365,3367,3372,3374,3379,3383,3387,3388,3393,3394,3395,3396,3397,3398,3399,3400,3401,3402,3403,3404,3405,3406,3407,3408,3409,3410,3411,3412,3413,3417,3418,3419,3425,3426,3430,3432,3433,3436,3441,3442,3443,3444,3445,3446,3450,3451,3452,3458,3459,3463,3465,3468,3472,3476,3480,3496,3497,3498,3499,3507,3515,3518,3523,3528,3533,3538,3542,3546,3555,3563,3564,3565,3566,3567,3575,3584,3589,3594,3595,3596,3597,3615,3619,3624,3627,3631,3634,3638,3642,3743,3751,3760,3773,3777,3792,3800,3803,3814,3819,3848,3852,3853,3860,3864,3865,3866,3869,3873,3877,3878,3882,3887,3899,3903,3904,3916,3926,3927,3937,3942,3964,3967,3973,3976,3985,3993,3997,4000,4003,4006,4010,4013,4028,4032,4035,4050,4053,4061,4066,4072,4078,4084,4114,4125,4142,4149,4152,4164,4173,4177,4182,4186,4190,4194,4198,4202,4205,4214,4219,4228,4232,4239,4248,4254,4258,4276,4277,4278,4279,4280,4288,4292,4304,4311,4312,4316,4320,4321,4325,4339,4345,4351,4357,4363,4368,4374,4380,4381,4390,4398,4399",
                        "startColumns": "4,4,4,4,4,4,4,4,4,4,4,4,4,4,4,4,4,4,4,4,4,4,4,4,4,4,4,4,4,4,4,4,4,4,4,4,4,4,4,4,4,4,4,4,4,4,4,4,4,4,4,4,4,4,4,4,4,4,4,4,4,4,4,4,4,4,4,4,4,4,4,4,4,4,4,4,4,4,4,4,4,4,4,4,4,4,4,4,4,4,4,4,4,4,4,4,4,4,4,4,4,4,4,4,4,4,4,4,4,4,4,4,4,4,4,4,4,4,4,4,4,4,4,4,4,4,4,4,4,4,4,4,4,4,4,4,4,4,4,4,4,4,4,4,4,4,4,4,4,4,4,4,4,4,4,4,4,4,4,4,4,4,4,4,4,4,4,4,4,4,4,4,4,4,4,4,4,4,4,4,4,4,4,4,4,4,4,4,4,4,4,4,4,4,4,4,4,4,4,4,4,4,4,4,4,4,4,4,4,4,4,4,4,4,4,4,4,4,4,4,4,4,4,4,4,4,4,4,4,4,4,4,4,4,4,4,4,4,4,4,4,4,4,4,4,4,4,4,4,4,4,4,4,4,4,4,4,4,4,4,4,4,4,4,4,4,4,4,4,4,4,4,4,4,4,4,4,4,4,4,4,4,4,4,4,4,4,4,4,4,4,4,4,4,4,4,4,4,4,4,4,4,4,4,4,4,4,4,4,4,4,4,4,4,4,4,4,4,4,4,4,4,4,4,4,4,4,4,4,4,4,4,4,4,4,4,4,4,4,4,4,4,4,4,4,4,4,4,4,4,4,4,4,4,4,4,4,4,4,4,4,4,4,4,4,4,4,4,4,4,4,4,4,4,4,4,4,4,4,4,4,4,4,4,4,4,4,4,4,4,4,4,4,4,4,4,4,4,4,4,4,4,4,4,4,4,4,4,4,4,4,4,4,4,4,4,4,4,4,4,4,4,4,4,4,4,4,4,4,4,4,4,4,4,4,4,4,4,4,4,4,4,4,4,4,4,4,4,4,4,4,4,4,4,4,4,4,4,4,4,4,4,4,4,4,4,4,4,4,4,4,4,4,4,4,4,4,4,4,4,4,4,4,4,4,4,4,4,4,4,4,4,4,4,4,4,4,4,4,4,4,4,4,4,4,4,4,4,4,4,4,4,4,4,4,4,4,4,4,4,4,4,4,4,4,4,4,4,4,4,4,4,4,4,4,4,4,4,4,4,4,4,4,4,4,4,4,4,4,4,4,4,4,4,4,4,4,4,4,4,4,4,4,4,4,4,4,4,4,4,4,4,4,4,4,4,4,4,4,4,4,4,4,4,4,4,4,4,4,4,4,4,4,4,4,4,4,4,4,4,4,4,4,4,4,4,4,4,4,4,4,4,4,4,4,4,4,4,4,4,4,4,4,4,4,4,4,4,4,4,4,4,4,4,4,4,4,4,4,4,4,4,4,4,4,4,4,4,4,4,4,4,4,4,4,4,4,4,4,4,4,4,4,4,4,4,4,4,4,4,4,4,4,4,4,4,4,4,4,4,4,4,4,4,4,4,4,4,4,4,4,4,4,4,4,4,4,4,4,4,4,4,4,4,4,4,4,4,4,4,4,4",
                        "startOffsets": "3846,3883,4284,4340,4400,4461,4616,4666,4719,4777,4825,4862,4909,4958,5014,5065,5114,5168,5222,5271,5327,5649,5705,5892,5953,6006,6096,6198,6250,6308,6373,11466,11532,11590,11659,11717,11787,11861,11929,11996,12066,12132,12205,12265,12325,12385,12444,12501,12559,12673,12719,12779,12847,12916,12984,13037,13089,13135,13185,13232,13290,13348,13407,13467,13529,13591,13653,13715,13777,13839,13907,13968,14030,14092,14145,14240,14475,16857,16931,17002,17068,17142,17211,17282,17355,17426,17494,17567,17643,17713,17791,17859,17925,17986,18055,18119,18185,18253,18319,18382,18450,18521,18586,18659,18722,18803,18867,18933,19003,19073,19143,19213,20633,20698,20764,20817,20893,20959,21046,21122,28211,28372,29292,29753,29807,29886,29964,30037,30102,30165,30231,30302,30373,30435,30504,30570,30630,30697,30764,30820,30871,30924,30976,31030,31101,31164,31223,31285,31344,31417,31484,31544,31607,31682,31754,31850,31921,31977,32048,32105,32162,32228,32292,32363,32420,32473,32536,32588,32646,33925,34009,34094,34175,34243,34320,34393,34463,34535,34605,34678,34742,34812,34860,34929,34981,35039,35105,35172,35238,35319,35394,35450,35503,35564,35622,35672,35721,35770,35819,35881,35933,35978,36059,36113,36166,36220,36271,36320,36371,36432,36493,36555,36605,36646,36705,36764,36823,36884,36940,36996,37063,37124,37189,37244,37309,37378,37446,37524,37593,37653,37724,37798,37863,37935,38005,38072,38156,38225,38292,38362,38425,38492,38560,38643,38722,38812,38889,38957,39024,39102,39159,39216,39284,39350,39406,39466,39525,39579,39629,39679,39727,39789,39840,39913,39993,40073,40137,40200,40267,40338,40396,40457,40523,40582,40649,40709,40769,40832,40900,40961,41028,41106,41176,41225,41282,41351,41412,41500,41588,41676,41764,41820,41907,41994,42081,42168,42226,42282,42353,42418,42480,42555,42628,42697,42767,42836,42930,42999,43100,43151,43209,43279,43348,43418,43488,43558,43625,43700,43767,45003,48106,48162,48220,48576,48621,49235,49282,49327,49711,49885,49951,50183,50246,50318,50375,50438,50495,50555,50620,50687,50752,50809,50870,50928,50998,51125,53359,53593,53724,53822,53937,54024,54072,54189,54254,54343,54500,55117,55270,55473,55651,55833,56015,56197,56387,56577,56776,56949,57059,57244,57381,57601,57785,57945,58103,58287,58490,58661,58881,59103,59258,59465,59649,59752,59893,60058,60229,60429,60633,60835,61040,61241,61440,62097,62175,62476,62642,62797,63869,64146,67828,68218,68674,79811,80325,80762,81196,85471,85564,85671,86014,86121,86350,86471,86880,87112,87212,87317,87436,87945,88092,88211,88446,88579,88994,89232,94447,94568,94701,94848,99517,102490,106683,109670,114246,117182,120134,124228,127178,127408,127651,174713,175560,176379,176470,178601,178811,178920,179039,179223,179799,181606,182019,182050,182920,183206,183609,184011,184354,184566,184767,184980,185269,196189,196262,196349,196434,201103,201223,201384,201547,201708,201873,201926,202059,202179,202277,202390,202583,202709,202866,203008,203178,203334,203506,203797,203909,204038,204267,204485,205340,205927,206541,206709,206851,207012,207155,207323,213952,214147,214239,214412,214574,214669,214838,215081,215374,215488,215897,216311,216427,216845,217086,217516,217951,218361,218783,219193,219315,219724,220140,222846,222914,223258,223338,223694,223844,223988,224072,224449,224547,224655,224749,224879,224987,225109,225245,225353,225473,225607,225729,225857,225999,226125,226265,226391,226509,226641,226739,226849,227133,227245,227363,227827,227943,228230,228356,228452,228582,228971,229081,229205,229343,229453,229575,229871,229995,230125,230601,230729,231028,231166,231312,231474,231690,231846,233053,233121,233205,233309,233764,234288,234446,234665,234896,235119,235354,235576,235842,236434,237033,237147,237291,237403,237527,238098,238696,239191,239737,239882,239975,240067,241364,241752,242050,242239,242445,242638,242848,243065,251121,251553,252077,252721,252918,253866,254423,254546,255319,255540,257121,257356,257480,257892,258106,258209,258339,258514,258761,258952,259092,259286,259556,260257,260545,260675,261440,262085,262231,262792,263030,264453,264603,265020,265185,265871,266341,266537,266628,266712,266856,267090,267257,268031,268317,268477,269092,269251,269579,269806,270171,270542,270903,272683,273312,274357,274781,274933,275923,276660,276863,277109,277356,277598,277919,278224,278447,278619,279160,279429,279923,280184,280624,281369,281734,282039,283329,283435,283565,283703,283827,284289,284590,285345,285784,285908,286149,286337,286471,286662,287441,287710,288001,288280,288597,288819,289114,289397,289501,290052,290522,290642",
                        "endLines": "21,22,32,33,34,35,38,39,40,41,42,43,44,45,46,47,48,49,50,51,52,58,59,64,65,66,68,70,71,72,73,182,183,184,185,186,187,188,189,190,191,192,193,194,195,196,197,198,199,201,202,203,204,205,206,207,208,209,210,211,212,213,214,215,216,217,218,219,220,221,222,223,224,225,226,228,232,267,268,269,270,271,272,273,274,275,276,277,278,279,280,281,282,283,284,285,286,287,288,289,290,291,292,293,294,295,296,297,298,299,300,301,324,325,326,327,328,329,330,331,435,438,453,461,462,463,464,465,466,467,468,469,470,471,472,473,474,475,476,477,478,479,480,481,482,483,484,485,486,487,488,489,490,491,492,493,494,495,496,497,498,499,500,501,502,503,504,505,506,523,524,525,526,527,528,529,530,531,532,533,534,535,536,537,538,539,540,541,542,543,544,545,546,547,548,549,550,551,552,553,554,555,556,557,558,559,560,561,562,563,564,565,566,567,568,569,570,571,572,573,574,575,576,577,578,579,580,581,582,583,584,585,586,587,588,589,590,591,592,593,594,595,596,597,598,599,600,601,602,603,604,605,606,607,608,609,610,611,612,613,614,615,616,617,618,619,620,621,622,623,624,625,626,627,628,629,630,631,632,633,634,635,636,637,638,639,640,641,642,643,644,645,646,647,648,649,650,651,652,653,654,655,656,657,658,659,660,661,662,663,664,665,666,667,668,669,670,671,672,692,746,747,748,755,756,768,769,770,778,781,782,786,787,788,789,790,791,792,793,794,795,796,797,798,799,804,833,835,836,837,838,839,840,842,843,844,845,852,853,855,856,857,858,859,860,861,862,863,864,865,866,867,868,869,870,871,872,873,874,875,876,877,878,879,880,881,882,883,884,885,886,887,888,895,896,897,898,899,917,921,983,990,998,1170,1179,1188,1197,1257,1258,1263,1264,1268,1269,1275,1279,1280,1281,1282,1292,1293,1294,1298,1299,1305,1309,1310,1380,1381,1382,1448,1496,1554,1602,1667,1715,1763,1821,1869,1873,1877,1889,2649,2661,2662,2709,2713,2714,2715,2718,2728,2761,2762,2771,2783,2787,2792,2797,2802,2805,2808,2811,2815,2819,2959,2960,2961,2962,3041,3044,3047,3050,3054,3055,3058,3061,3064,3067,3071,3074,3078,3081,3084,3087,3090,3094,3097,3100,3104,3107,3117,3125,3133,3136,3139,3142,3145,3148,3151,3221,3222,3225,3228,3229,3232,3236,3241,3242,3250,3258,3259,3267,3271,3279,3287,3295,3303,3311,3312,3320,3328,3329,3366,3371,3373,3378,3382,3386,3387,3392,3393,3394,3395,3396,3397,3398,3399,3400,3401,3402,3403,3404,3405,3406,3407,3408,3409,3410,3411,3412,3416,3417,3418,3424,3425,3429,3431,3432,3435,3440,3441,3442,3443,3444,3445,3449,3450,3451,3457,3458,3462,3464,3467,3471,3475,3479,3483,3496,3497,3498,3506,3514,3517,3522,3527,3532,3537,3541,3545,3554,3562,3563,3564,3565,3566,3574,3583,3588,3593,3594,3595,3596,3614,3618,3623,3626,3630,3633,3637,3641,3645,3750,3759,3772,3776,3791,3799,3802,3813,3818,3847,3851,3852,3859,3863,3864,3865,3868,3872,3876,3877,3881,3886,3898,3902,3903,3915,3925,3926,3936,3941,3963,3966,3972,3975,3984,3992,3996,3999,4002,4005,4009,4012,4027,4031,4034,4049,4052,4060,4065,4071,4077,4083,4113,4124,4141,4148,4151,4163,4172,4176,4181,4185,4189,4193,4197,4201,4204,4213,4218,4227,4231,4238,4247,4253,4257,4275,4276,4277,4278,4279,4287,4291,4303,4310,4311,4315,4319,4320,4324,4338,4344,4350,4356,4362,4367,4373,4379,4380,4389,4397,4398,4405",
                        "endColumns": "36,48,55,59,60,54,49,52,57,47,36,46,48,55,50,48,53,53,48,55,46,55,59,60,52,44,52,51,57,64,47,65,57,68,57,69,73,67,66,69,65,72,59,59,59,58,56,57,57,45,59,67,68,67,52,51,45,49,46,57,57,58,59,61,61,61,61,61,61,67,60,61,61,52,53,58,61,73,70,65,73,68,70,72,70,67,72,75,69,77,67,65,60,68,63,65,67,65,62,67,70,64,72,62,80,63,65,69,69,69,69,66,64,65,52,75,65,86,75,75,46,64,49,53,78,77,72,64,62,65,70,70,61,68,65,59,66,66,55,50,52,51,53,70,62,58,61,58,72,66,59,62,74,71,95,70,55,70,56,56,65,63,70,56,52,62,51,57,66,83,84,80,67,76,72,69,71,69,72,63,69,47,68,51,57,65,66,65,80,74,55,52,60,57,49,48,48,48,61,51,44,80,53,52,53,50,48,50,60,60,61,49,40,58,58,58,60,55,55,66,60,64,54,64,68,67,77,68,59,70,73,64,71,69,66,83,68,66,69,62,66,67,82,78,89,76,67,66,77,56,56,67,65,55,59,58,53,49,49,47,61,50,72,79,79,63,62,66,70,57,60,65,58,66,59,59,62,67,60,66,77,69,48,56,68,60,87,87,87,87,55,86,86,86,86,57,55,70,64,61,74,72,68,69,68,93,68,100,50,57,69,68,69,69,69,66,74,66,58,64,55,57,61,44,42,46,44,50,47,65,61,62,71,56,62,56,59,64,66,64,56,60,57,69,56,12,149,130,97,114,86,47,78,64,88,156,156,152,153,177,181,181,181,189,189,198,172,109,184,136,219,183,159,157,183,202,170,219,221,154,206,183,102,140,164,170,199,203,201,204,200,198,203,77,300,165,154,101,10,10,10,10,10,10,10,10,10,92,106,10,106,10,120,10,10,99,104,118,10,146,118,10,132,10,10,111,120,132,146,10,10,10,10,10,10,10,10,10,10,10,10,10,10,90,10,10,108,118,10,10,10,94,30,10,10,10,10,10,10,10,10,10,10,72,86,84,98,10,10,10,10,10,52,10,10,10,10,10,10,10,10,10,10,10,10,10,10,10,10,10,10,10,10,10,10,10,10,10,10,91,10,10,94,10,10,10,113,10,10,115,10,10,10,10,10,10,10,121,10,10,121,10,10,10,10,10,10,83,10,97,107,93,129,107,121,135,107,119,133,121,127,141,125,139,125,117,131,97,109,10,111,117,10,115,10,10,95,10,10,109,123,137,109,121,10,123,129,10,127,10,10,10,10,10,10,10,67,83,103,10,10,10,10,10,10,10,10,10,10,10,113,143,111,123,10,10,10,10,144,92,91,10,10,10,10,10,10,10,10,10,10,10,10,10,10,10,10,10,10,10,10,123,10,10,102,129,10,10,10,139,10,10,10,10,129,10,10,145,10,10,10,10,10,10,10,10,10,10,10,10,10,10,10,10,10,10,10,10,10,10,10,10,10,10,10,10,10,10,10,10,10,10,10,10,10,10,10,10,10,10,10,10,10,10,10,10,105,129,137,123,10,10,10,10,123,10,10,133,10,10,10,10,10,10,10,10,10,103,10,10,119,10",
                        "endOffsets": "3878,3927,4335,4395,4456,4511,4661,4714,4772,4820,4857,4904,4953,5009,5060,5109,5163,5217,5266,5322,5369,5700,5760,5948,6001,6046,6144,6245,6303,6368,6416,11527,11585,11654,11712,11782,11856,11924,11991,12061,12127,12200,12260,12320,12380,12439,12496,12554,12612,12714,12774,12842,12911,12979,13032,13084,13130,13180,13227,13285,13343,13402,13462,13524,13586,13648,13710,13772,13834,13902,13963,14025,14087,14140,14194,14294,14532,16926,16997,17063,17137,17206,17277,17350,17421,17489,17562,17638,17708,17786,17854,17920,17981,18050,18114,18180,18248,18314,18377,18445,18516,18581,18654,18717,18798,18862,18928,18998,19068,19138,19208,19275,20693,20759,20812,20888,20954,21041,21117,21193,28253,28432,29337,29802,29881,29959,30032,30097,30160,30226,30297,30368,30430,30499,30565,30625,30692,30759,30815,30866,30919,30971,31025,31096,31159,31218,31280,31339,31412,31479,31539,31602,31677,31749,31845,31916,31972,32043,32100,32157,32223,32287,32358,32415,32468,32531,32583,32641,32708,34004,34089,34170,34238,34315,34388,34458,34530,34600,34673,34737,34807,34855,34924,34976,35034,35100,35167,35233,35314,35389,35445,35498,35559,35617,35667,35716,35765,35814,35876,35928,35973,36054,36108,36161,36215,36266,36315,36366,36427,36488,36550,36600,36641,36700,36759,36818,36879,36935,36991,37058,37119,37184,37239,37304,37373,37441,37519,37588,37648,37719,37793,37858,37930,38000,38067,38151,38220,38287,38357,38420,38487,38555,38638,38717,38807,38884,38952,39019,39097,39154,39211,39279,39345,39401,39461,39520,39574,39624,39674,39722,39784,39835,39908,39988,40068,40132,40195,40262,40333,40391,40452,40518,40577,40644,40704,40764,40827,40895,40956,41023,41101,41171,41220,41277,41346,41407,41495,41583,41671,41759,41815,41902,41989,42076,42163,42221,42277,42348,42413,42475,42550,42623,42692,42762,42831,42925,42994,43095,43146,43204,43274,43343,43413,43483,43553,43620,43695,43762,43821,45063,48157,48215,48277,48616,48659,49277,49322,49373,49754,49946,50008,50241,50313,50370,50433,50490,50550,50615,50682,50747,50804,50865,50923,50993,51050,51440,53504,53719,53817,53932,54019,54067,54146,54249,54338,54495,54652,55265,55419,55646,55828,56010,56192,56382,56572,56771,56944,57054,57239,57376,57596,57780,57940,58098,58282,58485,58656,58876,59098,59253,59460,59644,59747,59888,60053,60224,60424,60628,60830,61035,61236,61435,61639,62170,62471,62637,62792,62894,64141,64426,68213,68669,69178,80320,80757,81191,81634,85559,85666,86009,86116,86345,86466,86875,87107,87207,87312,87431,87940,88087,88206,88441,88574,88989,89227,89339,94563,94696,94843,99512,102485,106678,109665,114241,117177,120129,124223,127173,127403,127646,128684,175555,176374,176465,178596,178806,178915,179034,179218,179794,181601,181696,182045,182915,183201,183604,184006,184349,184561,184762,184975,185264,185549,196257,196344,196429,196528,201218,201379,201542,201703,201868,201921,202054,202174,202272,202385,202578,202704,202861,203003,203173,203329,203501,203792,203904,204033,204262,204480,205335,205922,206536,206704,206846,207007,207150,207318,207475,214142,214234,214407,214569,214664,214833,215076,215369,215483,215892,216306,216422,216840,217081,217511,217946,218356,218778,219188,219310,219719,220135,220257,222909,223253,223333,223689,223839,223983,224067,224444,224542,224650,224744,224874,224982,225104,225240,225348,225468,225602,225724,225852,225994,226120,226260,226386,226504,226636,226734,226844,227128,227240,227358,227822,227938,228225,228351,228447,228577,228966,229076,229200,229338,229448,229570,229866,229990,230120,230596,230724,231023,231161,231307,231469,231685,231841,232045,233116,233200,233304,233759,234283,234441,234660,234891,235114,235349,235571,235837,236429,237028,237142,237286,237398,237522,238093,238691,239186,239732,239877,239970,240062,241359,241747,242045,242234,242440,242633,242843,243060,243321,251548,252072,252716,252913,253861,254418,254541,255314,255535,257116,257351,257475,257887,258101,258204,258334,258509,258756,258947,259087,259281,259551,260252,260540,260670,261435,262080,262226,262787,263025,264448,264598,265015,265180,265866,266336,266532,266623,266707,266851,267085,267252,268026,268312,268472,269087,269246,269574,269801,270166,270537,270898,272678,273307,274352,274776,274928,275918,276655,276858,277104,277351,277593,277914,278219,278442,278614,279155,279424,279918,280179,280619,281364,281729,282034,283324,283430,283560,283698,283822,284284,284585,285340,285779,285903,286144,286332,286466,286657,287436,287705,287996,288275,288592,288814,289109,289392,289496,290047,290517,290637,291039"
                    }
                },
                {
                    "source": "D:\\MyStuff\\Android_App_Dev\\MyApplication2\\app\\src\\main\\res\\values\\colors.xml",
                    "from": {
                        "startLines": "-1,-1,-1,-1",
                        "startColumns": "-1,-1,-1,-1",
                        "startOffsets": "-1,-1,-1,-1"
                    },
                    "to": {
                        "startLines": "258,259,260,261",
                        "startColumns": "4,4,4,4",
                        "startOffsets": "16358,16404,16455,16499",
                        "endColumns": "45,50,43,50",
                        "endOffsets": "16399,16450,16494,16545"
                    }
                },
                {
                    "source": "C:\\Users\\Sanoj\\.gradle\\caches\\transforms-2\\files-2.1\\bf9fe2c920747fc8887d65d599c47d6a\\recyclerview-1.1.0\\res\\values\\values.xml",
                    "from": {
                        "startLines": "-1,-1,-1,-1,-1,-1,-1,-1",
                        "startColumns": "-1,-1,-1,-1,-1,-1,-1,-1",
                        "startOffsets": "-1,-1,-1,-1,-1,-1,-1,-1"
                    },
                    "to": {
                        "startLines": "200,510,511,512,520,521,522,743",
                        "startColumns": "4,4,4,4,4,4,4,4",
                        "startOffsets": "12617,32928,32987,33035,33702,33777,33853,47970",
                        "endColumns": "55,58,47,55,74,75,71,65",
                        "endOffsets": "12668,32982,33030,33086,33772,33848,33920,48031"
                    }
                },
                {
                    "source": "C:\\Users\\Sanoj\\.gradle\\caches\\transforms-2\\files-2.1\\cfb35286f1f1bc3e2a27eb826e35e1e0\\transition-1.2.0\\res\\values\\values.xml",
                    "from": {
                        "startLines": "-1,-1,-1,-1,-1,-1,-1,-1,-1,-1",
                        "startColumns": "-1,-1,-1,-1,-1,-1,-1,-1,-1,-1",
                        "startOffsets": "-1,-1,-1,-1,-1,-1,-1,-1,-1,-1"
                    },
                    "to": {
                        "startLines": "740,741,750,753,754,772,773,774,775,776",
                        "startColumns": "4,4,4,4,4,4,4,4,4,4",
                        "startOffsets": "47849,47889,48335,48474,48529,49413,49467,49519,49568,49629",
                        "endColumns": "39,46,42,54,46,53,51,48,60,49",
                        "endOffsets": "47884,47931,48373,48524,48571,49462,49514,49563,49624,49674"
                    }
                },
                {
                    "source": "C:\\Users\\Sanoj\\.gradle\\caches\\transforms-2\\files-2.1\\c53a1cf06eec9ec8e2c1fa79d76edf7f\\cardview-1.0.0\\res\\values\\values.xml",
                    "from": {
                        "startLines": "-1,-1,-1,-1,-1,-1,-1,-1,-1,-1,-1,-1",
                        "startColumns": "-1,-1,-1,-1,-1,-1,-1,-1,-1,-1,-1,-1",
                        "startOffsets": "-1,-1,-1,-1,-1,-1,-1,-1,-1,-1,-1,-1"
                    },
                    "to": {
                        "startLines": "36,254,255,256,257,441,442,443,959,2763,2765,2768",
                        "startColumns": "4,4,4,4,4,4,4,4,4,4,4,4",
                        "startOffsets": "4516,16109,16170,16232,16294,28524,28583,28640,66736,181701,181765,181891",
                        "endLines": "36,254,255,256,257,441,442,443,965,2764,2767,2770",
                        "endColumns": "51,60,61,61,63,58,56,53,12,12,12,12",
                        "endOffsets": "4563,16165,16227,16289,16353,28578,28635,28689,67145,181760,181886,182014"
                    }
                },
                {
                    "source": "C:\\Users\\Sanoj\\.gradle\\caches\\transforms-2\\files-2.1\\c2c5fa787d66aaf40578b3071f4d283f\\appcompat-1.1.0\\res\\values\\values.xml",
                    "from": {
                        "startLines": "-1,-1,-1,-1,-1,-1,-1,-1,-1,-1,-1,-1,-1,-1,-1,-1,-1,-1,-1,-1,-1,-1,-1,-1,-1,-1,-1,-1,-1,-1,-1,-1,-1,-1,-1,-1,-1,-1,-1,-1,-1,-1,-1,-1,-1,-1,-1,-1,-1,-1,-1,-1,-1,-1,-1,-1,-1,-1,-1,-1,-1,-1,-1,-1,-1,-1,-1,-1,-1,-1,-1,-1,-1,-1,-1,-1,-1,-1,-1,-1,-1,-1,-1,-1,-1,-1,-1,-1,-1,-1,-1,-1,-1,-1,-1,-1,-1,-1,-1,-1,-1,-1,-1,-1,-1,-1,-1,-1,-1,-1,-1,-1,-1,-1,-1,-1,-1,-1,-1,-1,-1,-1,-1,-1,-1,-1,-1,-1,-1,-1,-1,-1,-1,-1,-1,-1,-1,-1,-1,-1,-1,-1,-1,-1,-1,-1,-1,-1,-1,-1,-1,-1,-1,-1,-1,-1,-1,-1,-1,-1,-1,-1,-1,-1,-1,-1,-1,-1,-1,-1,-1,-1,-1,-1,-1,-1,-1,-1,-1,-1,-1,-1,-1,-1,-1,-1,-1,-1,-1,-1,-1,-1,-1,-1,-1,-1,-1,-1,-1,-1,-1,-1,-1,-1,-1,-1,-1,-1,-1,-1,-1,-1,-1,-1,-1,-1,-1,-1,-1,-1,-1,-1,-1,-1,-1,-1,-1,-1,-1,-1,-1,-1,-1,-1,-1,-1,-1,-1,-1,-1,-1,-1,-1,-1,-1,-1,-1,-1,-1,-1,-1,-1,-1,-1,-1,-1,-1,-1,-1,-1,-1,-1,-1,-1,-1,-1,-1,-1,-1,-1,-1,-1,-1,-1,-1,-1,-1,-1,-1,-1,-1,-1,-1,-1,-1,-1,-1,-1,-1,-1,-1,-1,-1,-1,-1,-1,-1,-1,-1,-1,-1,-1,-1,-1,-1,-1,-1,-1,-1,-1,-1,-1,-1,-1,-1,-1,-1,-1,-1,-1,-1,-1,-1,-1,-1,-1,-1,-1,-1,-1,-1,-1,-1,-1,-1,-1,-1,-1,-1,-1,-1,-1,-1,-1,-1,-1,-1,-1,-1,-1,-1,-1,-1,-1,-1,-1,-1,-1,-1,-1,-1,-1,-1,-1,-1,-1,-1,-1,-1,-1,-1,-1,-1,-1,-1,-1,-1,-1,-1,-1,-1,-1,-1,-1,-1,-1,-1,-1,-1,-1,-1,-1,-1,-1,-1,-1,-1,-1,-1,-1,-1,-1,-1,-1,-1,-1,-1,-1,-1,-1,-1,-1,-1,-1,-1,-1,-1,-1,-1,-1,-1,-1,-1,-1,-1,-1,-1,-1,-1,-1,-1,-1,-1,-1,-1,-1,-1,-1,-1,-1,-1,-1,-1,-1,-1,-1,-1,-1,-1,-1,-1,-1,-1,-1,-1,-1,-1,-1,-1,-1,-1,-1,-1,-1,-1,-1,-1,-1,-1,-1,-1,-1,-1,-1,-1,-1,-1,-1,-1,-1,-1,-1,-1,-1,-1,-1,-1,-1,-1,-1,-1,-1,-1,-1,-1,-1,-1,-1,-1,-1,-1,-1,-1,-1,-1,-1,-1,-1,-1,-1,-1,-1,-1,-1,-1,-1,-1,-1,-1,-1,-1,-1,-1,-1,-1",
                        "startColumns": "-1,-1,-1,-1,-1,-1,-1,-1,-1,-1,-1,-1,-1,-1,-1,-1,-1,-1,-1,-1,-1,-1,-1,-1,-1,-1,-1,-1,-1,-1,-1,-1,-1,-1,-1,-1,-1,-1,-1,-1,-1,-1,-1,-1,-1,-1,-1,-1,-1,-1,-1,-1,-1,-1,-1,-1,-1,-1,-1,-1,-1,-1,-1,-1,-1,-1,-1,-1,-1,-1,-1,-1,-1,-1,-1,-1,-1,-1,-1,-1,-1,-1,-1,-1,-1,-1,-1,-1,-1,-1,-1,-1,-1,-1,-1,-1,-1,-1,-1,-1,-1,-1,-1,-1,-1,-1,-1,-1,-1,-1,-1,-1,-1,-1,-1,-1,-1,-1,-1,-1,-1,-1,-1,-1,-1,-1,-1,-1,-1,-1,-1,-1,-1,-1,-1,-1,-1,-1,-1,-1,-1,-1,-1,-1,-1,-1,-1,-1,-1,-1,-1,-1,-1,-1,-1,-1,-1,-1,-1,-1,-1,-1,-1,-1,-1,-1,-1,-1,-1,-1,-1,-1,-1,-1,-1,-1,-1,-1,-1,-1,-1,-1,-1,-1,-1,-1,-1,-1,-1,-1,-1,-1,-1,-1,-1,-1,-1,-1,-1,-1,-1,-1,-1,-1,-1,-1,-1,-1,-1,-1,-1,-1,-1,-1,-1,-1,-1,-1,-1,-1,-1,-1,-1,-1,-1,-1,-1,-1,-1,-1,-1,-1,-1,-1,-1,-1,-1,-1,-1,-1,-1,-1,-1,-1,-1,-1,-1,-1,-1,-1,-1,-1,-1,-1,-1,-1,-1,-1,-1,-1,-1,-1,-1,-1,-1,-1,-1,-1,-1,-1,-1,-1,-1,-1,-1,-1,-1,-1,-1,-1,-1,-1,-1,-1,-1,-1,-1,-1,-1,-1,-1,-1,-1,-1,-1,-1,-1,-1,-1,-1,-1,-1,-1,-1,-1,-1,-1,-1,-1,-1,-1,-1,-1,-1,-1,-1,-1,-1,-1,-1,-1,-1,-1,-1,-1,-1,-1,-1,-1,-1,-1,-1,-1,-1,-1,-1,-1,-1,-1,-1,-1,-1,-1,-1,-1,-1,-1,-1,-1,-1,-1,-1,-1,-1,-1,-1,-1,-1,-1,-1,-1,-1,-1,-1,-1,-1,-1,-1,-1,-1,-1,-1,-1,-1,-1,-1,-1,-1,-1,-1,-1,-1,-1,-1,-1,-1,-1,-1,-1,-1,-1,-1,-1,-1,-1,-1,-1,-1,-1,-1,-1,-1,-1,-1,-1,-1,-1,-1,-1,-1,-1,-1,-1,-1,-1,-1,-1,-1,-1,-1,-1,-1,-1,-1,-1,-1,-1,-1,-1,-1,-1,-1,-1,-1,-1,-1,-1,-1,-1,-1,-1,-1,-1,-1,-1,-1,-1,-1,-1,-1,-1,-1,-1,-1,-1,-1,-1,-1,-1,-1,-1,-1,-1,-1,-1,-1,-1,-1,-1,-1,-1,-1,-1,-1,-1,-1,-1,-1,-1,-1,-1,-1,-1,-1,-1,-1,-1,-1,-1,-1,-1,-1,-1,-1,-1,-1,-1,-1,-1,-1,-1,-1,-1,-1,-1,-1,-1,-1,-1,-1,-1,-1,-1,-1,-1,-1,-1,-1,-1,-1,-1,-1,-1,-1,-1",
                        "startOffsets": "-1,-1,-1,-1,-1,-1,-1,-1,-1,-1,-1,-1,-1,-1,-1,-1,-1,-1,-1,-1,-1,-1,-1,-1,-1,-1,-1,-1,-1,-1,-1,-1,-1,-1,-1,-1,-1,-1,-1,-1,-1,-1,-1,-1,-1,-1,-1,-1,-1,-1,-1,-1,-1,-1,-1,-1,-1,-1,-1,-1,-1,-1,-1,-1,-1,-1,-1,-1,-1,-1,-1,-1,-1,-1,-1,-1,-1,-1,-1,-1,-1,-1,-1,-1,-1,-1,-1,-1,-1,-1,-1,-1,-1,-1,-1,-1,-1,-1,-1,-1,-1,-1,-1,-1,-1,-1,-1,-1,-1,-1,-1,-1,-1,-1,-1,-1,-1,-1,-1,-1,-1,-1,-1,-1,-1,-1,-1,-1,-1,-1,-1,-1,-1,-1,-1,-1,-1,-1,-1,-1,-1,-1,-1,-1,-1,-1,-1,-1,-1,-1,-1,-1,-1,-1,-1,-1,-1,-1,-1,-1,-1,-1,-1,-1,-1,-1,-1,-1,-1,-1,-1,-1,-1,-1,-1,-1,-1,-1,-1,-1,-1,-1,-1,-1,-1,-1,-1,-1,-1,-1,-1,-1,-1,-1,-1,-1,-1,-1,-1,-1,-1,-1,-1,-1,-1,-1,-1,-1,-1,-1,-1,-1,-1,-1,-1,-1,-1,-1,-1,-1,-1,-1,-1,-1,-1,-1,-1,-1,-1,-1,-1,-1,-1,-1,-1,-1,-1,-1,-1,-1,-1,-1,-1,-1,-1,-1,-1,-1,-1,-1,-1,-1,-1,-1,-1,-1,-1,-1,-1,-1,-1,-1,-1,-1,-1,-1,-1,-1,-1,-1,-1,-1,-1,-1,-1,-1,-1,-1,-1,-1,-1,-1,-1,-1,-1,-1,-1,-1,-1,-1,-1,-1,-1,-1,-1,-1,-1,-1,-1,-1,-1,-1,-1,-1,-1,-1,-1,-1,-1,-1,-1,-1,-1,-1,-1,-1,-1,-1,-1,-1,-1,-1,-1,-1,-1,-1,-1,-1,-1,-1,-1,-1,-1,-1,-1,-1,-1,-1,-1,-1,-1,-1,-1,-1,-1,-1,-1,-1,-1,-1,-1,-1,-1,-1,-1,-1,-1,-1,-1,-1,-1,-1,-1,-1,-1,-1,-1,-1,-1,-1,-1,-1,-1,-1,-1,-1,-1,-1,-1,-1,-1,-1,-1,-1,-1,-1,-1,-1,-1,-1,-1,-1,-1,-1,-1,-1,-1,-1,-1,-1,-1,-1,-1,-1,-1,-1,-1,-1,-1,-1,-1,-1,-1,-1,-1,-1,-1,-1,-1,-1,-1,-1,-1,-1,-1,-1,-1,-1,-1,-1,-1,-1,-1,-1,-1,-1,-1,-1,-1,-1,-1,-1,-1,-1,-1,-1,-1,-1,-1,-1,-1,-1,-1,-1,-1,-1,-1,-1,-1,-1,-1,-1,-1,-1,-1,-1,-1,-1,-1,-1,-1,-1,-1,-1,-1,-1,-1,-1,-1,-1,-1,-1,-1,-1,-1,-1,-1,-1,-1,-1,-1,-1,-1,-1,-1,-1,-1,-1,-1,-1,-1,-1,-1,-1,-1,-1,-1,-1,-1,-1,-1,-1,-1,-1,-1,-1,-1,-1,-1,-1,-1,-1,-1,-1,-1"
                    },
                    "to": {
                        "startLines": "57,67,69,227,229,230,231,233,234,235,236,237,238,239,240,241,242,246,247,248,249,250,251,252,253,302,303,304,305,306,307,308,309,310,311,312,313,314,315,316,317,318,319,320,321,322,323,336,337,338,339,340,341,342,343,344,345,346,347,348,349,351,352,353,354,355,356,357,358,359,360,361,362,363,364,365,366,367,368,369,370,371,372,373,374,375,376,377,378,379,380,381,382,383,384,385,386,387,388,389,390,391,392,393,394,395,396,397,398,399,400,401,402,403,404,405,406,407,408,409,410,411,412,413,414,415,416,417,418,419,420,421,422,423,424,425,426,427,428,429,430,431,432,433,434,507,508,513,514,515,516,517,518,519,693,694,695,696,697,698,699,700,736,737,738,739,742,751,752,757,777,779,780,783,785,805,806,807,808,809,810,811,812,813,814,815,816,817,818,819,820,821,822,823,824,825,826,827,828,829,830,831,901,909,910,911,912,913,938,946,947,951,955,966,971,999,1006,1010,1014,1019,1023,1027,1031,1035,1039,1043,1049,1053,1059,1063,1069,1073,1078,1082,1085,1089,1095,1099,1105,1109,1115,1118,1122,1126,1130,1134,1138,1139,1140,1141,1144,1147,1150,1153,1157,1158,1159,1160,1198,1201,1203,1205,1207,1212,1213,1217,1223,1227,1228,1230,1241,1242,1246,1252,1256,1311,1312,1316,1343,1347,1348,1352,1890,2060,2086,2257,2283,2314,2322,2328,2342,2364,2369,2374,2384,2393,2402,2406,2413,2421,2428,2429,2438,2441,2444,2448,2452,2456,2459,2460,2465,2470,2480,2485,2492,2498,2499,2502,2506,2511,2513,2515,2518,2521,2523,2527,2530,2537,2540,2543,2547,2549,2553,2555,2557,2559,2563,2571,2579,2591,2597,2606,2609,2620,2623,2624,2629,2630,2820,2889,2963,2964,2974,2983,2984,2986,2990,2993,2996,2999,3002,3005,3008,3011,3015,3018,3021,3024,3028,3031,3035,3152,3153,3154,3155,3156,3157,3158,3159,3160,3161,3162,3163,3164,3165,3166,3167,3168,3169,3170,3171,3172,3174,3176,3177,3178,3179,3180,3181,3182,3183,3185,3186,3188,3189,3191,3193,3194,3196,3197,3198,3199,3200,3201,3203,3204,3205,3206,3207,3330,3332,3334,3336,3337,3338,3339,3340,3341,3342,3343,3344,3345,3346,3347,3348,3350,3351,3352,3353,3354,3355,3357,3361,3484,3485,3486,3487,3488,3489,3493,3494,3495,3646,3648,3650,3652,3654,3656,3657,3658,3659,3661,3663,3665,3666,3667,3668,3669,3670,3671,3672,3673,3674,3675,3676,3679,3680,3681,3682,3684,3686,3687,3689,3690,3692,3694,3696,3697,3698,3699,3700,3701,3702,3703,3704,3705,3706,3707,3709,3710,3711,3712,3714,3715,3716,3717,3718,3720,3722,3724,3726,3727,3728,3729,3730,3731,3732,3733,3734,3735,3736,3737,3738,3739,3740",
                        "startColumns": "4,4,4,4,4,4,4,4,4,4,4,4,4,4,4,4,4,4,4,4,4,4,4,4,4,4,4,4,4,4,4,4,4,4,4,4,4,4,4,4,4,4,4,4,4,4,4,4,4,4,4,4,4,4,4,4,4,4,4,4,4,4,4,4,4,4,4,4,4,4,4,4,4,4,4,4,4,4,4,4,4,4,4,4,4,4,4,4,4,4,4,4,4,4,4,4,4,4,4,4,4,4,4,4,4,4,4,4,4,4,4,4,4,4,4,4,4,4,4,4,4,4,4,4,4,4,4,4,4,4,4,4,4,4,4,4,4,4,4,4,4,4,4,4,4,4,4,4,4,4,4,4,4,4,4,4,4,4,4,4,4,4,4,4,4,4,4,4,4,4,4,4,4,4,4,4,4,4,4,4,4,4,4,4,4,4,4,4,4,4,4,4,4,4,4,4,4,4,4,4,4,4,4,4,4,4,4,4,4,4,4,4,4,4,4,4,4,4,4,4,4,4,4,4,4,4,4,4,4,4,4,4,4,4,4,4,4,4,4,4,4,4,4,4,4,4,4,4,4,4,4,4,4,4,4,4,4,4,4,4,4,4,4,4,4,4,4,4,4,4,4,4,4,4,4,4,4,4,4,4,4,4,4,4,4,4,4,4,4,4,4,4,4,4,4,4,4,4,4,4,4,4,4,4,4,4,4,4,4,4,4,4,4,4,4,4,4,4,4,4,4,4,4,4,4,4,4,4,4,4,4,4,4,4,4,4,4,4,4,4,4,4,4,4,4,4,4,4,4,4,4,4,4,4,4,4,4,4,4,4,4,4,4,4,4,4,4,4,4,4,4,4,4,4,4,4,4,4,4,4,4,4,4,4,4,4,4,4,4,4,4,4,4,4,4,4,4,4,4,4,4,4,4,4,4,4,4,4,4,4,4,4,4,4,4,4,4,4,4,4,4,4,4,4,4,4,4,4,4,4,4,4,4,4,4,4,4,4,4,4,4,4,4,4,4,4,4,4,4,4,4,4,4,4,4,4,4,4,4,4,4,4,4,4,4,4,4,4,4,4,4,4,4,4,4,4,4,4,4,4,4,4,4,4,4,4,4,4,4,4,4,4,4,4,4,4,4,4,4,4,4,4,4,4,4,4,4,4,4,4,4,4,4,4,4,4,4,4,4,4,4,4,4,4,4",
                        "startOffsets": "5594,6051,6149,14199,14299,14354,14413,14537,14618,14679,14754,14830,14907,14985,15070,15152,15228,15468,15545,15623,15729,15835,15914,15994,16051,19280,19354,19429,19494,19560,19620,19681,19753,19826,19893,19961,20020,20079,20138,20197,20256,20310,20364,20417,20471,20525,20579,21445,21519,21598,21671,21745,21816,21888,21960,22033,22090,22148,22221,22295,22369,22492,22564,22637,22707,22778,22838,22899,22968,23037,23107,23181,23257,23321,23398,23474,23551,23616,23685,23762,23837,23906,23974,24051,24117,24178,24275,24340,24409,24508,24579,24638,24696,24753,24812,24876,24947,25019,25091,25163,25235,25302,25370,25438,25497,25560,25624,25714,25805,25865,25931,25998,26064,26134,26198,26251,26318,26379,26446,26559,26617,26680,26745,26810,26885,26958,27030,27079,27140,27201,27262,27324,27388,27452,27516,27581,27644,27704,27765,27831,27890,27950,28012,28083,28143,32713,32799,33091,33181,33268,33356,33438,33521,33611,45068,45120,45178,45223,45289,45353,45410,45467,47644,47701,47749,47798,47936,48378,48425,48664,49679,49759,49823,50013,50126,51445,51519,51589,51667,51721,51791,51876,51924,51970,52031,52094,52160,52224,52295,52358,52423,52487,52548,52609,52661,52734,52808,52877,52952,53026,53100,53241,62945,63427,63505,63595,63683,63779,65285,65867,65956,66203,66484,67150,67435,69183,69660,69882,70104,70380,70607,70837,71067,71297,71527,71754,72173,72399,72824,73054,73482,73701,73984,74192,74323,74550,74976,75201,75628,75849,76274,76394,76670,76971,77295,77586,77900,78037,78168,78273,78515,78682,78886,79094,79365,79477,79589,79694,81639,81853,81999,82139,82225,82573,82661,82907,83325,83574,83656,83754,84346,84446,84698,85122,85377,89344,89433,89670,91694,91936,92038,92291,128689,139221,140737,151368,152896,154653,155279,155699,156760,158025,158281,158517,159064,159558,160163,160361,160941,161505,161880,161998,162536,162693,162889,163162,163418,163588,163729,163793,164158,164525,165201,165465,165803,166156,166250,166436,166742,167004,167129,167256,167495,167706,167825,168018,168195,168650,168831,168953,169212,169325,169512,169614,169721,169850,170125,170633,171129,172006,172300,172870,173019,173751,173923,174007,174343,174435,185554,190800,196533,196595,197173,197757,197848,197961,198190,198350,198502,198673,198839,199008,199175,199338,199581,199751,199924,200095,200369,200568,200773,207480,207564,207660,207756,207854,207954,208056,208158,208260,208362,208464,208564,208660,208772,208901,209024,209155,209286,209384,209498,209592,209732,209866,209962,210074,210174,210290,210386,210498,210598,210738,210874,211038,211168,211326,211476,211617,211761,211896,212008,212158,212286,212414,212550,212682,212812,212942,213054,220262,220408,220552,220690,220756,220846,220922,221026,221116,221218,221326,221434,221534,221614,221706,221804,221914,221992,222098,222190,222294,222404,222526,222689,232050,232130,232230,232320,232430,232520,232761,232855,232961,243326,243426,243538,243652,243768,243884,243978,244092,244204,244306,244426,244548,244630,244734,244854,244980,245078,245172,245260,245372,245488,245610,245722,245897,246013,246099,246191,246303,246427,246494,246620,246688,246816,246960,247088,247157,247252,247367,247480,247579,247688,247799,247910,248011,248116,248216,248346,248437,248560,248654,248766,248852,248956,249052,249140,249258,249362,249466,249592,249680,249788,249888,249978,250088,250172,250274,250358,250412,250476,250582,250668,250778,250862",
                        "endLines": "57,67,69,227,229,230,231,233,234,235,236,237,238,239,240,241,242,246,247,248,249,250,251,252,253,302,303,304,305,306,307,308,309,310,311,312,313,314,315,316,317,318,319,320,321,322,323,336,337,338,339,340,341,342,343,344,345,346,347,348,349,351,352,353,354,355,356,357,358,359,360,361,362,363,364,365,366,367,368,369,370,371,372,373,374,375,376,377,378,379,380,381,382,383,384,385,386,387,388,389,390,391,392,393,394,395,396,397,398,399,400,401,402,403,404,405,406,407,408,409,410,411,412,413,414,415,416,417,418,419,420,421,422,423,424,425,426,427,428,429,430,431,432,433,434,507,508,513,514,515,516,517,518,519,693,694,695,696,697,698,699,700,736,737,738,739,742,751,752,757,777,779,780,783,785,805,806,807,808,809,810,811,812,813,814,815,816,817,818,819,820,821,822,823,824,825,826,827,828,829,830,831,901,909,910,911,912,913,945,946,950,954,958,970,976,1005,1009,1013,1018,1022,1026,1030,1034,1038,1042,1048,1052,1058,1062,1068,1072,1077,1081,1084,1088,1094,1098,1104,1108,1114,1117,1121,1125,1129,1133,1137,1138,1139,1140,1143,1146,1149,1152,1156,1157,1158,1159,1160,1200,1202,1204,1206,1211,1212,1216,1222,1226,1227,1229,1240,1241,1245,1251,1255,1256,1311,1315,1342,1346,1347,1351,1379,2059,2085,2256,2282,2313,2321,2327,2341,2363,2368,2373,2383,2392,2401,2405,2412,2420,2427,2428,2437,2440,2443,2447,2451,2455,2458,2459,2464,2469,2479,2484,2491,2497,2498,2501,2505,2510,2512,2514,2517,2520,2522,2526,2529,2536,2539,2542,2546,2548,2552,2554,2556,2558,2562,2570,2578,2590,2596,2605,2608,2619,2622,2623,2628,2629,2634,2888,2958,2963,2973,2982,2983,2985,2989,2992,2995,2998,3001,3004,3007,3010,3014,3017,3020,3023,3027,3030,3034,3038,3152,3153,3154,3155,3156,3157,3158,3159,3160,3161,3162,3163,3164,3165,3166,3167,3168,3169,3170,3171,3173,3175,3176,3177,3178,3179,3180,3181,3182,3184,3185,3187,3188,3190,3192,3193,3195,3196,3197,3198,3199,3200,3202,3203,3204,3205,3206,3207,3331,3333,3335,3336,3337,3338,3339,3340,3341,3342,3343,3344,3345,3346,3347,3349,3350,3351,3352,3353,3354,3356,3360,3364,3484,3485,3486,3487,3488,3492,3493,3494,3495,3647,3649,3651,3653,3655,3656,3657,3658,3660,3662,3664,3665,3666,3667,3668,3669,3670,3671,3672,3673,3674,3675,3678,3679,3680,3681,3683,3685,3686,3688,3689,3691,3693,3695,3696,3697,3698,3699,3700,3701,3702,3703,3704,3705,3706,3708,3709,3710,3711,3713,3714,3715,3716,3717,3719,3721,3723,3725,3726,3727,3728,3729,3730,3731,3732,3733,3734,3735,3736,3737,3738,3739,3740",
                        "endColumns": "54,44,48,40,54,58,61,80,60,74,75,76,77,84,81,75,75,76,77,105,105,78,79,56,57,73,74,64,65,59,60,71,72,66,67,58,58,58,58,58,53,53,52,53,53,53,53,73,78,72,73,70,71,71,72,56,57,72,73,73,74,71,72,69,70,59,60,68,68,69,73,75,63,76,75,76,64,68,76,74,68,67,76,65,60,96,64,68,98,70,58,57,56,58,63,70,71,71,71,71,66,67,67,58,62,63,89,90,59,65,66,65,69,63,52,66,60,66,112,57,62,64,64,74,72,71,48,60,60,60,61,63,63,63,64,62,59,60,65,58,59,61,70,59,67,85,86,89,86,87,81,82,89,90,51,57,44,65,63,56,56,53,56,47,48,50,33,46,48,45,31,63,61,59,56,73,69,77,53,69,84,47,45,60,62,65,63,70,62,64,63,60,60,51,72,73,68,74,73,73,140,69,52,77,89,87,95,89,12,88,12,12,12,12,12,12,12,12,12,12,12,12,12,12,12,12,12,12,12,12,12,12,12,12,12,12,12,12,12,12,12,12,12,12,12,12,136,130,104,12,12,12,12,12,111,111,104,116,12,12,12,12,12,87,12,12,12,81,12,12,99,12,12,12,93,88,12,12,12,101,12,12,12,12,12,12,12,12,12,12,12,12,12,12,12,12,12,12,12,12,117,12,12,12,12,12,12,12,63,12,12,12,12,12,12,93,12,12,12,12,12,12,12,12,12,12,12,12,12,12,12,12,12,12,12,12,12,12,12,12,12,12,12,12,83,12,91,12,12,12,61,12,12,90,12,12,12,12,12,12,12,12,12,12,12,12,12,12,12,12,12,83,95,95,97,99,101,101,101,101,101,99,95,111,128,122,130,130,97,113,93,12,12,95,111,99,115,95,111,99,12,135,12,129,12,12,140,12,134,111,149,127,127,12,131,129,129,111,139,12,12,12,65,89,75,103,89,101,107,107,99,79,91,97,12,77,105,91,103,109,12,12,12,79,99,89,109,89,12,93,105,91,12,12,12,12,12,93,113,111,12,12,12,81,103,119,125,97,93,87,111,115,121,111,12,115,85,91,12,12,66,12,67,12,12,12,68,94,114,112,98,108,110,110,100,104,99,12,90,122,93,12,85,103,95,87,12,12,12,12,87,107,99,89,109,83,101,83,53,63,105,85,109,83,119",
                        "endOffsets": "5644,6091,6193,14235,14349,14408,14470,14613,14674,14749,14825,14902,14980,15065,15147,15223,15299,15540,15618,15724,15830,15909,15989,16046,16104,19349,19424,19489,19555,19615,19676,19748,19821,19888,19956,20015,20074,20133,20192,20251,20305,20359,20412,20466,20520,20574,20628,21514,21593,21666,21740,21811,21883,21955,22028,22085,22143,22216,22290,22364,22439,22559,22632,22702,22773,22833,22894,22963,23032,23102,23176,23252,23316,23393,23469,23546,23611,23680,23757,23832,23901,23969,24046,24112,24173,24270,24335,24404,24503,24574,24633,24691,24748,24807,24871,24942,25014,25086,25158,25230,25297,25365,25433,25492,25555,25619,25709,25800,25860,25926,25993,26059,26129,26193,26246,26313,26374,26441,26554,26612,26675,26740,26805,26880,26953,27025,27074,27135,27196,27257,27319,27383,27447,27511,27576,27639,27699,27760,27826,27885,27945,28007,28078,28138,28206,32794,32881,33176,33263,33351,33433,33516,33606,33697,45115,45173,45218,45284,45348,45405,45462,45516,47696,47744,47793,47844,47965,48420,48469,48705,49706,49818,49880,50068,50178,51514,51584,51662,51716,51786,51871,51919,51965,52026,52089,52155,52219,52290,52353,52418,52482,52543,52604,52656,52729,52803,52872,52947,53021,53095,53236,53306,62993,63500,63590,63678,63774,63864,65862,65951,66198,66479,66731,67430,67823,69655,69877,70099,70375,70602,70832,71062,71292,71522,71749,72168,72394,72819,73049,73477,73696,73979,74187,74318,74545,74971,75196,75623,75844,76269,76389,76665,76966,77290,77581,77895,78032,78163,78268,78510,78677,78881,79089,79360,79472,79584,79689,79806,81848,81994,82134,82220,82568,82656,82902,83320,83569,83651,83749,84341,84441,84693,85117,85372,85466,89428,89665,91689,91931,92033,92286,94442,139216,140732,151363,152891,154648,155274,155694,156755,158020,158276,158512,159059,159553,160158,160356,160936,161500,161875,161993,162531,162688,162884,163157,163413,163583,163724,163788,164153,164520,165196,165460,165798,166151,166245,166431,166737,166999,167124,167251,167490,167701,167820,168013,168190,168645,168826,168948,169207,169320,169507,169609,169716,169845,170120,170628,171124,172001,172295,172865,173014,173746,173918,174002,174338,174430,174708,190795,196184,196590,197168,197752,197843,197956,198185,198345,198497,198668,198834,199003,199170,199333,199576,199746,199919,200090,200364,200563,200768,201098,207559,207655,207751,207849,207949,208051,208153,208255,208357,208459,208559,208655,208767,208896,209019,209150,209281,209379,209493,209587,209727,209861,209957,210069,210169,210285,210381,210493,210593,210733,210869,211033,211163,211321,211471,211612,211756,211891,212003,212153,212281,212409,212545,212677,212807,212937,213049,213189,220403,220547,220685,220751,220841,220917,221021,221111,221213,221321,221429,221529,221609,221701,221799,221909,221987,222093,222185,222289,222399,222521,222684,222841,232125,232225,232315,232425,232515,232756,232850,232956,233048,243421,243533,243647,243763,243879,243973,244087,244199,244301,244421,244543,244625,244729,244849,244975,245073,245167,245255,245367,245483,245605,245717,245892,246008,246094,246186,246298,246422,246489,246615,246683,246811,246955,247083,247152,247247,247362,247475,247574,247683,247794,247905,248006,248111,248211,248341,248432,248555,248649,248761,248847,248951,249047,249135,249253,249357,249461,249587,249675,249783,249883,249973,250083,250167,250269,250353,250407,250471,250577,250663,250773,250857,250977"
                    }
                },
                {
                    "source": "C:\\Users\\Sanoj\\.gradle\\caches\\transforms-2\\files-2.1\\b7c0909daa09139bb4999d7c149aa122\\jetified-bubblenavigation-1.0.7\\res\\values\\values.xml",
                    "from": {
                        "startLines": "-1,-1,-1,-1,-1,-1,-1,-1,-1,-1,-1,-1,-1,-1",
                        "startColumns": "-1,-1,-1,-1,-1,-1,-1,-1,-1,-1,-1,-1,-1,-1",
                        "startOffsets": "-1,-1,-1,-1,-1,-1,-1,-1,-1,-1,-1,-1,-1,-1"
                    },
                    "to": {
                        "startLines": "262,263,264,265,266,451,452,454,455,456,457,458,459,460",
                        "startColumns": "4,4,4,4,4,4,4,4,4,4,4,4,4,4",
                        "startOffsets": "16550,16615,16674,16731,16794,29182,29240,29342,29391,29452,29515,29571,29631,29689",
                        "endColumns": "64,58,56,62,62,57,51,48,60,62,55,59,57,63",
                        "endOffsets": "16610,16669,16726,16789,16852,29235,29287,29386,29447,29510,29566,29626,29684,29748"
                    }
                },
                {
                    "source": "C:\\Users\\Sanoj\\.gradle\\caches\\transforms-2\\files-2.1\\6c40941472a486997a18100917790e72\\navigation-runtime-2.1.0\\res\\values\\values.xml",
                    "from": {
                        "startLines": "-1",
                        "startColumns": "-1",
                        "startOffsets": "-1"
                    },
                    "to": {
                        "startLines": "749",
                        "startColumns": "4",
                        "startOffsets": "48282",
                        "endColumns": "52",
                        "endOffsets": "48330"
                    }
                },
                {
                    "source": "D:\\MyStuff\\Android_App_Dev\\MyApplication2\\app\\src\\main\\res\\values\\styles.xml",
                    "from": {
                        "startLines": "3,-1,-1,-1",
                        "startColumns": "4,-1,-1,-1",
                        "startOffsets": "57,-1,-1,-1",
                        "endLines": "12,-1,-1,-1",
                        "endColumns": "12,-1,-1,-1",
                        "endOffsets": "595,-1,-1,-1"
                    },
                    "to": {
                        "startLines": "922,932,933,937",
                        "startColumns": "4,4,4,4",
                        "startOffsets": "64431,64965,65055,65205",
                        "endLines": "931,932,936,937",
                        "endColumns": "12,89,12,79",
                        "endOffsets": "64960,65050,65200,65280"
                    }
                },
                {
                    "source": "D:\\MyStuff\\Android_App_Dev\\MyApplication2\\app\\src\\main\\res\\values\\preloaded_fonts.xml",
                    "from": {
                        "startLines": "-1",
                        "startColumns": "-1",
                        "startOffsets": "-1"
                    },
                    "to": {
                        "startLines": "16",
                        "startColumns": "4",
                        "startOffsets": "3667",
                        "endLines": "20",
                        "endColumns": "12",
                        "endOffsets": "3841"
                    }
                },
                {
                    "source": "C:\\Users\\Sanoj\\.gradle\\caches\\transforms-2\\files-2.1\\28120aa98d624ce8fee0a8087788fd91\\constraintlayout-1.1.3\\res\\values\\values.xml",
                    "from": {
                        "startLines": "-1,-1,-1,-1,-1,-1,-1,-1,-1,-1,-1,-1,-1,-1,-1,-1,-1,-1,-1,-1,-1,-1,-1,-1,-1,-1,-1,-1,-1,-1,-1,-1,-1,-1,-1,-1,-1,-1,-1,-1,-1,-1,-1,-1,-1,-1,-1,-1,-1,-1,-1,-1,-1,-1,-1,-1,-1",
                        "startColumns": "-1,-1,-1,-1,-1,-1,-1,-1,-1,-1,-1,-1,-1,-1,-1,-1,-1,-1,-1,-1,-1,-1,-1,-1,-1,-1,-1,-1,-1,-1,-1,-1,-1,-1,-1,-1,-1,-1,-1,-1,-1,-1,-1,-1,-1,-1,-1,-1,-1,-1,-1,-1,-1,-1,-1,-1,-1",
                        "startOffsets": "-1,-1,-1,-1,-1,-1,-1,-1,-1,-1,-1,-1,-1,-1,-1,-1,-1,-1,-1,-1,-1,-1,-1,-1,-1,-1,-1,-1,-1,-1,-1,-1,-1,-1,-1,-1,-1,-1,-1,-1,-1,-1,-1,-1,-1,-1,-1,-1,-1,-1,-1,-1,-1,-1,-1,-1,-1"
                    },
                    "to": {
                        "startLines": "23,24,37,53,54,55,60,74,75,76,77,80,81,84,87,88,89,90,91,94,97,98,99,100,105,108,111,112,113,118,119,120,123,126,127,130,133,136,139,140,143,146,147,152,153,158,161,164,165,166,167,168,169,170,171,172,173",
                        "startColumns": "4,4,4,4,4,4,4,4,4,4,4,4,4,4,4,4,4,4,4,4,4,4,4,4,4,4,4,4,4,4,4,4,4,4,4,4,4,4,4,4,4,4,4,4,4,4,4,4,4,4,4,4,4,4,4,4,4",
                        "startOffsets": "3932,3993,4568,5374,5426,5487,5765,6421,6482,6542,6612,6745,6813,6942,7068,7130,7195,7263,7330,7453,7578,7645,7710,7775,7956,8077,8198,8264,8331,8541,8610,8676,8801,8927,8994,9120,9247,9372,9499,9564,9690,9813,9878,10086,10153,10333,10453,10573,10638,10700,10762,10824,10883,10943,11004,11065,11124",
                        "endLines": "23,31,37,53,54,55,63,74,75,76,79,80,83,86,87,88,89,90,93,96,97,98,99,104,107,110,111,112,117,118,119,122,125,126,129,132,135,138,139,142,145,146,151,152,157,160,163,164,165,166,167,168,169,170,171,172,181",
                        "endColumns": "60,11,47,51,60,45,11,60,59,69,11,67,11,11,61,64,67,66,11,11,66,64,64,11,11,11,65,66,11,68,65,11,11,66,11,11,11,11,64,11,11,64,11,66,11,11,11,64,61,61,61,58,59,60,60,58,11",
                        "endOffsets": "3988,4279,4611,5421,5482,5528,5887,6477,6537,6607,6740,6808,6937,7063,7125,7190,7258,7325,7448,7573,7640,7705,7770,7951,8072,8193,8259,8326,8536,8605,8671,8796,8922,8989,9115,9242,9367,9494,9559,9685,9808,9873,10081,10148,10328,10448,10568,10633,10695,10757,10819,10878,10938,10999,11060,11119,11461"
                    }
                },
                {
                    "source": "C:\\Users\\Sanoj\\.gradle\\caches\\transforms-2\\files-2.1\\6cac2e40aaad7d17efd78ef41d825d1b\\coordinatorlayout-1.1.0\\res\\values\\values.xml",
                    "from": {
                        "startLines": "-1,-1",
                        "startColumns": "-1,-1",
                        "startOffsets": "-1,-1"
                    },
                    "to": {
                        "startLines": "56,4406",
                        "startColumns": "4,4",
                        "startOffsets": "5533,291044",
                        "endLines": "56,4408",
                        "endColumns": "60,12",
                        "endOffsets": "5589,291184"
                    }
                },
                {
                    "source": "C:\\Users\\Sanoj\\.gradle\\caches\\transforms-2\\files-2.1\\678de4fc068420ebc21bd2879803acf2\\jetified-volleyplus-0.1.4\\res\\values\\values.xml",
                    "from": {
                        "startLines": "-1,-1,-1,-1,-1,-1,-1,-1,-1,-1,-1,-1,-1",
                        "startColumns": "-1,-1,-1,-1,-1,-1,-1,-1,-1,-1,-1,-1,-1",
                        "startOffsets": "-1,-1,-1,-1,-1,-1,-1,-1,-1,-1,-1,-1,-1"
                    },
                    "to": {
                        "startLines": "334,335,350,689,690,691,834,847,848,849,892,893,894",
                        "startColumns": "4,4,4,4,4,4,4,4,4,4,4,4,4",
                        "startOffsets": "21330,21387,22444,44846,44901,44951,53509,54721,54796,54877,61845,61918,62017",
                        "endColumns": "56,57,47,54,49,51,83,74,80,86,72,98,79",
                        "endOffsets": "21382,21440,22487,44896,44946,44998,53588,54791,54872,54959,61913,62012,62092"
                    }
                }
            ]
        }
    ]
}
